# Supplementary material for: A chromosome-level genome sequence assembly of the red raspberry (Rubus idaeus L.)
Source: PLoS One. 2022 Mar 16;17(3):e0265096. doi: 10.1371/journal.pone.0265096 (PMC8926247; doi:10.1371/journal.pone.0265096)
Supplement: S1 Table — (XLSX) [file pone.0265096.s001.xlsx]

## Sheet: NCBI nr
Query	Query Length	Match	E-value	Score	PID	Align Length	Query Start	Query Stop	Match Start	Match Stop	Description
g2.t1	717	XP_015381956.1	7.26e-18	99.4	28.295	258	20	276	58	259	PREDICTED: uncharacterized protein LOC107175108 [Citrus sinensis]
g5.t1	220	XP_004287200.1	1.58e-91	280	91.391	151	70	220	158	306	PREDICTED: E3 ubiquitin ligase BIG BROTHER-related [Fragaria vesca subsp. vesca]
g7.t1	390	XP_015388183.1	3.96e-24	115	37.5	160	85	244	113	272	PREDICTED: uncharacterized protein LOC107178026 [Citrus sinensis]
g10.t1	275	XP_004287198.1	5.73e-150	428	80.797	276	1	275	1	252	PREDICTED: aminoacyl tRNA synthase complex-interacting multifunctional protein 1 [Fragaria vesca subsp. vesca]
g11.t1	595	XP_004287197.1	0	1211	96.97	594	1	594	1	594	PREDICTED: methylenetetrahydrofolate reductase 2-like [Fragaria vesca subsp. vesca]
g12.t1	192	XP_004288600.1	2.87e-82	257	79.114	158	40	192	214	371	PREDICTED: histone-lysine N-methyltransferase ASHH3-like [Fragaria vesca subsp. vesca]
g16.t1	429	XP_004287195.1	4.93e-139	417	61.404	399	124	429	145	536	PREDICTED: MLO-like protein 15 [Fragaria vesca subsp. vesca]
g17.t1	444	XP_008243091.1	0	893	96.396	444	1	444	1	444	PREDICTED: guanosine nucleotide diphosphate dissociation inhibitor 1 [Prunus mume]
g18.t1	627	XP_004288739.1	0	1191	94.444	612	16	627	1	612	PREDICTED: ankyrin repeat protein SKIP35-like [Fragaria vesca subsp. vesca]<>PREDICTED: ankyrin repeat protein SKIP35-like [Fragaria vesca subsp. vesca]<>PREDICTED: ankyrin repeat protein SKIP35-like [Fragaria vesca subsp. vesca]
g19.t1	136	XP_018505111.1	1.11e-28	111	68.421	152	1	136	1	152	PREDICTED: protein AUXIN-REGULATED GENE INVOLVED IN ORGAN SIZE-like [Pyrus x bretschneideri]
g20.t1	323	XP_004287193.1	0	550	90.615	309	1	309	1	304	PREDICTED: uncharacterized protein LOC101306848 [Fragaria vesca subsp. vesca]<>PREDICTED: uncharacterized protein LOC101306848 [Fragaria vesca subsp. vesca]
g21.t1	886	XP_004287189.1	0	1024	81.906	619	267	883	26	637	PREDICTED: uncharacterized protein LOC101306368 [Fragaria vesca subsp. vesca]<>PREDICTED: uncharacterized protein LOC101306368 [Fragaria vesca subsp. vesca]
g22.t1	743	XP_004287187.1	0	706	71.063	508	292	743	8	511	PREDICTED: poly(ADP-ribose) glycohydrolase 1-like [Fragaria vesca subsp. vesca]
g23.t1	326	XP_021813967.1	3.21e-166	475	70.455	352	1	326	1	343	thioredoxin-like fold domain-containing protein MRL7L, chloroplastic [Prunus avium]
g24.t1	223	XP_021813968.1	9.18e-126	363	85.366	205	19	223	22	225	uncharacterized protein LOC110756813 [Prunus avium]
g26.t1	599	XP_007202334.1	7.91e-174	505	80.503	318	7	317	11	328	outer envelope pore protein 37, chloroplastic [Prunus persica]<>hypothetical protein PRUPE_7G269800 [Prunus persica]
g28.t1	511	XP_004287183.1	0	642	84.009	469	43	511	1	454	PREDICTED: la-related protein 6B [Fragaria vesca subsp. vesca]
g29.t1	504	XP_021814128.1	0	863	83.366	505	7	502	12	516	inositol 1,3,4-trisphosphate 5/6-kinase 4 isoform X1 [Prunus avium]
g30.t1	322	XP_004287181.1	0	635	96.273	322	1	322	1	322	PREDICTED: probable uridine nucleosidase 2 [Fragaria vesca subsp. vesca]
g34.t1	712	XP_002305602.1	2.64e-129	409	38.24	693	65	711	53	720	PROTODERMAL FACTOR2 family protein [Populus trichocarpa]<>PROTODERMAL FACTOR2 family protein [Populus trichocarpa]
g36.t1	386	XP_004288737.1	1.13e-115	358	64.507	355	1	351	1	307	PREDICTED: uncharacterized protein LOC101296809 [Fragaria vesca subsp. vesca]
g37.t1	222	XP_004288737.1	2.97e-117	355	80.263	228	1	222	379	603	PREDICTED: uncharacterized protein LOC101296809 [Fragaria vesca subsp. vesca]
g38.t1	597	XP_011465770.1	0	822	70.147	613	1	597	11	547	PREDICTED: general transcription factor 3C polypeptide 5-like isoform X2 [Fragaria vesca subsp. vesca]
g39.t1	174	ONH98860.1	3.8e-69	216	77.372	137	32	168	28	162	hypothetical protein PRUPE_7G269600 [Prunus persica]
g40.t1	593	XP_004287177.1	0	1108	93.086	593	1	593	1	589	PREDICTED: ankyrin repeat-containing protein At5g02620-like [Fragaria vesca subsp. vesca]
g41.t1	406	XP_004288736.2	0	702	91.176	374	4	377	1	373	PREDICTED: polygalacturonase-like [Fragaria vesca subsp. vesca]
g42.t1	375	XP_004288735.2	0	660	81.39	403	1	375	1	402	PREDICTED: polygalacturonase [Fragaria vesca subsp. vesca]
g43.t1	744	XP_019703725.1	0	957	62.013	745	1	744	1	734	PREDICTED: polygalacturonase-like [Elaeis guineensis]
g44.t1	409	XP_004288734.1	0	632	78.589	411	19	408	15	422	PREDICTED: F-box/kelch-repeat protein At3g23880-like [Fragaria vesca subsp. vesca]
g45.t1	361	XP_004287175.1	0	657	87.465	359	1	359	14	371	PREDICTED: 2-alkenal reductase (NADP(+)-dependent)-like [Fragaria vesca subsp. vesca]
g46.t1	338	XP_020423320.1	0	568	82.799	343	6	338	15	356	2-alkenal reductase (NADP(+)-dependent) [Prunus persica]<>hypothetical protein PRUPE_7G268800 [Prunus persica]<>hypothetical protein PRUPE_7G268800 [Prunus persica]
g47.t1	348	AEL78825.1	0	717	100	348	1	348	1	348	ketone/zingerone synthase 1 [Rubus idaeus]
g48.t1	490	XP_008354318.1	0	815	84.4	500	1	490	1	489	PREDICTED: acetolactate synthase small subunit 2, chloroplastic-like [Malus domestica]
g49.t1	399	XP_004287167.1	0	714	82.791	430	1	399	1	430	PREDICTED: dual specificity protein kinase shkC-like [Fragaria vesca subsp. vesca]
g50.t1	490	XP_008354318.1	0	815	84.4	500	1	490	1	489	PREDICTED: acetolactate synthase small subunit 2, chloroplastic-like [Malus domestica]
g51.t1	468	XP_004287167.1	0	799	83.333	474	1	443	1	474	PREDICTED: dual specificity protein kinase shkC-like [Fragaria vesca subsp. vesca]
g53.t1	169	XP_007201345.1	2.12e-73	225	94.068	118	52	169	21	138	40S ribosomal protein S24-1 [Prunus persica]<>40S ribosomal protein S24-1-like [Prunus avium]<>hypothetical protein PRUPE_8G239100 [Prunus persica]
g54.t1	736	XP_004287164.1	0	1148	81.902	757	1	735	1	712	PREDICTED: LETM1 and EF-hand domain-containing protein 1, mitochondrial-like [Fragaria vesca subsp. vesca]
g55.t1	488	XP_004287163.1	0	771	80	480	13	487	28	500	PREDICTED: UDP-glycosyltransferase 74E1-like [Fragaria vesca subsp. vesca]
g57.t1	761	XP_018505131.1	0	651	72.851	442	2	436	3	434	PREDICTED: UDP-glycosyltransferase 74F2 isoform X2 [Pyrus x bretschneideri]
g58.t1	409	XP_004287161.1	0	736	90.488	410	1	409	1	409	PREDICTED: BTB/POZ and TAZ domain-containing protein 3 [Fragaria vesca subsp. vesca]
g59.t1	92	XP_004287160.1	3.61e-58	182	95.652	92	1	92	1	92	PREDICTED: sm-like protein LSM36B [Fragaria vesca subsp. vesca]
g60.t1	479	XP_004287159.1	0	788	81.289	481	1	479	2	470	PREDICTED: acyl-coenzyme A thioesterase 9, mitochondrial-like [Fragaria vesca subsp. vesca]
g61.t1	849	XP_011464576.1	0	1324	86.473	828	18	842	69	887	PREDICTED: formin-like protein 2 [Fragaria vesca subsp. vesca]
g62.t1	204	XP_021653707.1	2.6e-89	269	82.843	204	1	204	1	198	protein FAM133-like [Hevea brasiliensis]
g63.t1	381	XP_004287157.1	0	749	95.013	381	1	381	12	391	PREDICTED: mitogen-activated protein kinase homolog D5 [Fragaria vesca subsp. vesca]
g64.t1	313	XP_004287156.1	0	591	90.096	313	1	313	1	313	PREDICTED: uncharacterized protein LOC101297076 [Fragaria vesca subsp. vesca]
g65.t1	127	XP_004287155.1	2.88e-42	144	76.744	129	1	127	1	125	PREDICTED: uncharacterized protein LOC101296797 [Fragaria vesca subsp. vesca]
g66.t1	299	XP_004287154.1	1.41e-178	503	84.3	293	1	293	1	293	PREDICTED: 60S ribosomal protein L5 [Fragaria vesca subsp. vesca]
g67.t1	316	XP_004288730.1	0	578	88.387	310	7	316	3	311	PREDICTED: probable 2-oxoglutarate-dependent dioxygenase AOP1 [Fragaria vesca subsp. vesca]
g68.t1	1625	XP_011464225.1	0	3062	91.768	1640	1	1625	1	1637	PREDICTED: probable phosphoinositide phosphatase SAC9 [Fragaria vesca subsp. vesca]
g69.t1	661	XP_004287150.1	0	960	76.577	666	60	661	8	670	PREDICTED: uncharacterized protein LOC101295445 [Fragaria vesca subsp. vesca]
g70.t1	661	XP_004287151.1	0	894	90.909	462	1	462	1	459	PREDICTED: serine carboxypeptidase II-2 [Fragaria vesca subsp. vesca]
g71.t1	884	XP_004287149.2	0	1613	88.814	885	1	884	43	927	PREDICTED: pentatricopeptide repeat-containing protein At4g30825, chloroplastic [Fragaria vesca subsp. vesca]
g72.t1	977	XP_004287148.1	0	1865	93.043	963	19	977	16	973	PREDICTED: DNA-directed RNA polymerase 3, chloroplastic [Fragaria vesca subsp. vesca]
g73.t1	1463	XP_004288728.1	0	1628	87.372	974	19	955	27	995	PREDICTED: putative leucine-rich repeat receptor-like serine/threonine-protein kinase At2g24130 [Fragaria vesca subsp. vesca]
g74.t1	146	XP_007204599.2	2.56e-62	213	85.345	116	1	116	1	116	pentatricopeptide repeat-containing protein At4g30700 [Prunus persica]<>hypothetical protein PRUPE_7G265500 [Prunus persica]
g75.t1	295	XP_004288728.1	7.51e-51	189	80.357	112	196	295	885	996	PREDICTED: putative leucine-rich repeat receptor-like serine/threonine-protein kinase At2g24130 [Fragaria vesca subsp. vesca]
g76.t1	770	XP_011463881.1	0	792	81.67	491	282	770	13	480	PREDICTED: uncharacterized protein LOC101293344 [Fragaria vesca subsp. vesca]<>PREDICTED: uncharacterized protein LOC101293344 [Fragaria vesca subsp. vesca]<>PREDICTED: uncharacterized protein LOC101293344 [Fragaria vesca subsp. vesca]<>PREDICTED: uncharacterized protein LOC101293344 [Fragaria vesca subsp. vesca]
g77.t1	435	XP_011470919.1	1.55e-36	153	39.442	251	173	419	690	934	PREDICTED: uncharacterized protein LOC101297108 [Fragaria vesca subsp. vesca]
g79.t1	128	XP_004287147.1	6.29e-63	196	93.137	102	27	128	2	103	PREDICTED: polyubiquitin 9 [Fragaria vesca subsp. vesca]<>PREDICTED: polyubiquitin 9 [Fragaria vesca subsp. vesca]
g80.t1	698	XP_011463742.1	0	1284	91.13	699	1	698	1	699	PREDICTED: uncharacterized protein LOC101293042 [Fragaria vesca subsp. vesca]<>PREDICTED: uncharacterized protein LOC101293042 [Fragaria vesca subsp. vesca]
g81.t1	747	OIV99843.1	0	765	55.769	832	1	736	1	817	hypothetical protein TanjilG_26181 [Lupinus angustifolius]
g82.t1	583	XP_004288724.2	0	1107	90.395	583	1	583	224	806	PREDICTED: pentatricopeptide repeat-containing protein At4g30700 [Fragaria vesca subsp. vesca]
g83.t1	1050	XP_004287144.1	0	2065	94.381	1050	1	1050	1	1049	PREDICTED: cellulose synthase A catalytic subunit 7 [UDP-forming] [Fragaria vesca subsp. vesca]
g84.t1	278	XP_004287146.1	5.07e-172	485	89.606	279	1	278	1	275	PREDICTED: translation initiation factor IF-3, chloroplastic-like [Fragaria vesca subsp. vesca]
g85.t1	655	XP_004287145.1	0	1215	92.519	655	1	655	1	653	PREDICTED: heat shock 70 kDa protein [Fragaria vesca subsp. vesca]
g86.t1	784	XP_004287143.1	0	1313	84.296	796	1	784	1	774	PREDICTED: eukaryotic translation initiation factor isoform 4G-1 [Fragaria vesca subsp. vesca]
g87.t1	389	XP_004288723.1	0	613	81.102	381	11	388	2	363	PREDICTED: uncharacterized protein LOC101292161 isoform X1 [Fragaria vesca subsp. vesca]
g89.t1	119	XP_004287142.1	7.02e-53	171	67.188	128	1	119	1	128	PREDICTED: uncharacterized protein LOC101293123 [Fragaria vesca subsp. vesca]
g90.t1	304	XP_004287141.1	0	543	85.437	309	1	304	1	309	PREDICTED: F-box protein SKIP1 [Fragaria vesca subsp. vesca]
g91.t1	75	XP_004287140.1	1.59e-42	141	94.667	75	1	75	1	75	PREDICTED: UPF0057 membrane protein At2g24040-like [Fragaria vesca subsp. vesca]
g92.t1	541	XP_004287139.1	0	578	59.585	579	1	532	1	566	PREDICTED: uncharacterized protein LOC101291365 [Fragaria vesca subsp. vesca]
g93.t1	562	XP_004287139.1	0	691	66.894	586	1	562	1	573	PREDICTED: uncharacterized protein LOC101291365 [Fragaria vesca subsp. vesca]
g94.t1	241	OIW02984.1	5.85e-55	187	66.667	150	2	143	3	144	hypothetical protein TanjilG_13621 [Lupinus angustifolius]
g97.t1	281	XP_004287139.1	4.83e-69	233	44.624	372	1	281	207	573	PREDICTED: uncharacterized protein LOC101291365 [Fragaria vesca subsp. vesca]
g98.t1	259	XP_004287138.1	3.08e-162	459	84.942	259	1	259	1	259	PREDICTED: uncharacterized protein LOC101291080 [Fragaria vesca subsp. vesca]
g99.t1	460	XP_004288721.2	0	860	89.61	462	1	460	13	470	PREDICTED: serine carboxypeptidase 24 [Fragaria vesca subsp. vesca]
g100.t1	600	XP_004287137.1	0	1051	83.901	646	1	600	1	626	PREDICTED: signal recognition particle receptor subunit alpha homolog [Fragaria vesca subsp. vesca]
g101.t1	273	XP_008374194.1	2.27e-18	95.5	46.154	130	136	244	970	1089	PREDICTED: ATP-dependent RNA helicase DEAH11, chloroplastic-like isoform X2 [Malus domestica]
g102.t1	188	XP_004288720.1	2.04e-54	179	65.68	169	1	169	1	168	PREDICTED: early nodulin-like protein 1 [Fragaria vesca subsp. vesca]
g103.t1	88	ONH98720.1	9.1e-41	137	72.727	88	1	88	1	88	hypothetical protein PRUPE_7G263500 [Prunus persica]
g104.t1	555	XP_004287136.1	0	862	92.92	452	104	555	283	732	PREDICTED: probable cyclic nucleotide-gated ion channel 5 [Fragaria vesca subsp. vesca]
g105.t1	923	XP_004287134.1	0	1126	91.297	609	1	609	1	607	PREDICTED: transmembrane 9 superfamily member 10-like [Fragaria vesca subsp. vesca]
g106.t1	849	XP_004287132.1	0	1004	97.059	510	1	510	51	560	PREDICTED: leucine aminopeptidase 1-like [Fragaria vesca subsp. vesca]
g107.t1	231	XP_004287131.1	7.61e-120	348	89.744	195	1	195	1	192	PREDICTED: 26S proteasome non-ATPase regulatory subunit 9 [Fragaria vesca subsp. vesca]
g108.t1	375	XP_004287130.1	0	708	92.021	376	1	373	1	376	PREDICTED: uncharacterized protein LOC101313540 [Fragaria vesca subsp. vesca]
g109.t1	522	XP_004287129.1	0	714	78.846	468	65	522	18	467	PREDICTED: probable WRKY transcription factor 32 [Fragaria vesca subsp. vesca]
g110.t1	790	XP_011462220.1	0	1147	69.683	851	29	782	77	918	PREDICTED: DNA (cytosine-5)-methyltransferase CMT3-like isoform X2 [Fragaria vesca subsp. vesca]
g111.t1	353	GAY65404.1	0	565	82.436	353	1	353	11	363	hypothetical protein CUMW_240870 [Citrus unshiu]
g112.t1	132	XP_008394324.1	8.26e-89	263	100	126	1	126	1	126	PREDICTED: eukaryotic translation initiation factor 5A-2-like [Malus domestica]<>PREDICTED: eukaryotic translation initiation factor 5A-2-like [Malus domestica]<>PREDICTED: eukaryotic translation initiation factor 5A-2-like [Pyrus x bretschneideri]<>PREDICTED: eukaryotic translation initiation factor 5A-2-like [Pyrus x bretschneideri]
g113.t1	819	XP_004288716.1	0	1489	91.492	811	9	819	48	858	PREDICTED: probable LRR receptor-like serine/threonine-protein kinase At2g24230 [Fragaria vesca subsp. vesca]
g114.t1	74	XP_004288717.1	7.17e-16	80.1	80	45	22	66	916	960	PREDICTED: DNA (cytosine-5)-methyltransferase CMT3-like isoform X1 [Fragaria vesca subsp. vesca]
g115.t1	353	KDO59449.1	0	563	82.153	353	1	353	11	363	hypothetical protein CISIN_1g017963mg [Citrus sinensis]
g116.t1	132	XP_008394324.1	8.26e-89	263	100	126	1	126	1	126	PREDICTED: eukaryotic translation initiation factor 5A-2-like [Malus domestica]<>PREDICTED: eukaryotic translation initiation factor 5A-2-like [Malus domestica]<>PREDICTED: eukaryotic translation initiation factor 5A-2-like [Pyrus x bretschneideri]<>PREDICTED: eukaryotic translation initiation factor 5A-2-like [Pyrus x bretschneideri]
g117.t1	819	XP_004288716.1	0	1493	91.615	811	9	819	48	858	PREDICTED: probable LRR receptor-like serine/threonine-protein kinase At2g24230 [Fragaria vesca subsp. vesca]
g118.t1	945	XP_004288715.1	0	1434	78.931	954	1	944	1	936	PREDICTED: ubiquitin carboxyl-terminal hydrolase 23 isoform X1 [Fragaria vesca subsp. vesca]
g119.t1	443	XP_008242979.1	0	863	93.679	443	1	443	1	441	PREDICTED: BTB/POZ domain-containing protein At2g24240 [Prunus mume]
g121.t1	359	XP_021899259.1	2.59e-180	516	60.544	441	1	359	1	441	omega-6 fatty acid desaturase, chloroplastic [Carica papaya]
g122.t1	1185	XP_008242973.1	0	1689	69.985	1316	1	1184	1	1299	PREDICTED: formin-like protein 13 isoform X1 [Prunus mume]
g124.t1	630	XP_004288712.1	0	775	69.291	635	1	573	1	618	PREDICTED: reticulon-like protein B21 [Fragaria vesca subsp. vesca]
g125.t1	429	XP_004287123.1	0	800	90.736	421	9	429	7	427	PREDICTED: CBL-interacting serine/threonine-protein kinase 6 [Fragaria vesca subsp. vesca]
g126.t1	344	XP_004287122.1	1.07e-122	367	61.92	323	6	314	4	313	PREDICTED: factor of DNA methylation 3-like [Fragaria vesca subsp. vesca]<>PREDICTED: factor of DNA methylation 3-like [Fragaria vesca subsp. vesca]
g127.t1	361	XP_004309936.1	3.93e-168	482	68.766	381	1	356	1	368	PREDICTED: AP2/ERF and B3 domain-containing transcription factor At1g50680-like [Fragaria vesca subsp. vesca]
g128.t1	180	XP_020268271.1	1.08e-68	216	60.44	182	1	180	13	191	uncharacterized protein LOC109843727 [Asparagus officinalis]
g129.t1	116	XP_008242966.1	2.26e-72	219	88.793	116	1	116	1	116	PREDICTED: cytochrome c oxidase assembly factor 6 isoform X1 [Prunus mume]<>cytochrome c oxidase assembly factor 6 isoform X1 [Prunus avium]
g130.t1	421	XP_004287121.1	0	579	73.036	471	4	421	1	459	PREDICTED: transcription factor bHLH66-like [Fragaria vesca subsp. vesca]
g131.t1	651	XP_004287120.1	0	996	96.976	496	159	651	1	496	PREDICTED: NADP-dependent glyceraldehyde-3-phosphate dehydrogenase [Fragaria vesca subsp. vesca]
g132.t1	673	XP_007204400.1	0	561	78.1	379	1	376	1	378	protein RTF2 homolog [Prunus persica]<>hypothetical protein PRUPE_7G260500 [Prunus persica]
g133.t1	180	XP_006453659.1	5.73e-121	349	91.053	190	1	178	29	218	hypothetical protein CICLE_v10009392mg [Citrus clementina]<>hypothetical protein CICLE_v10009392mg [Citrus clementina]
g134.t1	1327	XP_004287116.1	0	2077	84.167	1339	1	1327	1	1310	PREDICTED: FIP1[V]-like protein [Fragaria vesca subsp. vesca]
g135.t1	322	XP_004288708.1	1.99e-151	435	74.744	293	1	277	1	291	PREDICTED: uncharacterized protein LOC101312288 isoform X1 [Fragaria vesca subsp. vesca]
g136.t1	784	XP_021814023.1	0	1170	72.481	774	18	783	1	774	glycerophosphodiester phosphodiesterase GDPDL7-like [Prunus avium]
g137.t1	198	XP_004287113.1	1.25e-128	369	94.054	185	1	185	1	185	PREDICTED: VAMP-like protein YKT61 [Fragaria vesca subsp. vesca]
g138.t1	384	XP_021814076.1	1.69e-110	330	90.341	176	1	176	1	175	temperature-induced lipocalin-1 [Prunus avium]
g139.t1	164	XP_004287110.1	5.34e-105	306	89.017	173	1	164	1	173	PREDICTED: uncharacterized protein LOC101307237 [Fragaria vesca subsp. vesca]
g140.t1	602	XP_004287109.1	0	1112	88.468	607	1	602	1	606	PREDICTED: uncharacterized protein LOC101306949 [Fragaria vesca subsp. vesca]
g141.t1	686	XP_011460283.1	0	989	74.964	687	1	686	1	676	PREDICTED: two-component response regulator ARR12 [Fragaria vesca subsp. vesca]<>PREDICTED: two-component response regulator ARR12 [Fragaria vesca subsp. vesca]
g142.t1	292	XP_004287106.1	0	564	91.096	292	1	292	1	292	PREDICTED: alpha/beta hydrolase domain-containing protein 17B [Fragaria vesca subsp. vesca]
g143.t1	311	XP_011460087.1	3.5e-168	477	79.743	311	1	311	1	281	PREDICTED: uncharacterized protein LOC101305872 isoform X2 [Fragaria vesca subsp. vesca]
g144.t1	374	XP_004287104.1	0	672	92.697	356	20	374	22	377	PREDICTED: chitotriosidase-1-like [Fragaria vesca subsp. vesca]
g145.t1	623	XP_004288701.2	0	1054	77.061	667	1	623	113	777	PREDICTED: cysteine-rich receptor-like protein kinase 7 isoform X1 [Fragaria vesca subsp. vesca]
g146.t1	1854	XP_021809020.1	0	906	61.265	759	1025	1697	29	784	G-type lectin S-receptor-like serine/threonine-protein kinase At4g03230 [Prunus avium]
g147.t1	233	XP_004287216.1	2.11e-148	421	85.537	242	1	233	1	230	PREDICTED: DCN1-like protein 5 [Fragaria vesca subsp. vesca]
g148.t1	949	ONH98621.1	0	1776	91.675	949	1	949	1	947	hypothetical protein PRUPE_7G258000 [Prunus persica]
g149.t1	495	XP_007204101.1	0	755	71.023	528	1	490	1	528	WD repeat-containing protein 76 [Prunus persica]<>hypothetical protein PRUPE_7G257900 [Prunus persica]
g150.t1	417	XP_004287220.1	0	678	86.19	420	1	417	1	417	PREDICTED: uncharacterized protein LOC101291952 [Fragaria vesca subsp. vesca]
g151.t1	737	XP_004287219.1	0	1452	95.122	738	1	737	1	736	PREDICTED: DNA replication licensing factor MCM5 [Fragaria vesca subsp. vesca]
g152.t1	1579	XP_011469001.1	0	2638	81.488	1626	14	1577	8	1631	PREDICTED: dicer-like protein 4 [Fragaria vesca subsp. vesca]
g153.t1	293	XP_007203754.1	8.3e-149	427	76.923	286	8	292	1	286	uncharacterized protein LOC18771799 [Prunus persica]<>hypothetical protein PRUPE_7G252900 [Prunus persica]
g154.t1	965	XP_004287221.1	0	1604	86.464	953	1	951	1	949	PREDICTED: leucine-rich repeat receptor-like protein kinase TDR [Fragaria vesca subsp. vesca]
g155.t1	760	XP_009358500.1	0	1287	84.656	756	6	760	9	749	PREDICTED: protein ENHANCED DISEASE RESISTANCE 2-like isoform X3 [Pyrus x bretschneideri]
g156.t1	200	XP_008242890.1	2.81e-91	275	78.571	210	1	200	1	205	PREDICTED: uncharacterized protein LOC103341189 [Prunus mume]
g157.t1	513	XP_004287225.1	0	940	91.44	514	1	513	1	514	PREDICTED: sugar transport protein 7 [Fragaria vesca subsp. vesca]
g158.t1	539	XP_004287226.1	0	1001	94.412	519	21	539	62	580	PREDICTED: adenylate kinase 5, chloroplastic [Fragaria vesca subsp. vesca]
g159.t1	657	XP_004287227.1	0	1269	93.607	657	1	657	1	657	PREDICTED: transmembrane 9 superfamily member 11 [Fragaria vesca subsp. vesca]
g160.t1	753	XP_004287228.1	0	1039	76.873	761	37	753	40	778	PREDICTED: uncharacterized protein LOC101294206 [Fragaria vesca subsp. vesca]
g161.t1	219	XP_011470344.1	2.02e-40	144	61.644	146	1	138	1	143	PREDICTED: uncharacterized protein LOC105353185 [Fragaria vesca subsp. vesca]
g162.t1	90	ONH98557.1	7.7e-40	135	82.716	81	1	80	1	79	hypothetical protein PRUPE_7G254200 [Prunus persica]
g163.t1	113	ONH98555.1	7.61e-45	150	70.642	109	1	105	1	109	hypothetical protein PRUPE_7G254000 [Prunus persica]
g164.t1	291	XP_008242896.1	2.76e-150	431	75.585	299	1	291	1	296	PREDICTED: peptidyl-prolyl cis-trans isomerase CYP28, chloroplastic [Prunus mume]
g165.t1	330	XP_004287231.1	0	573	88.822	331	1	330	13	324	PREDICTED: homeobox protein knotted-1-like 3 isoform X2 [Fragaria vesca subsp. vesca]
g166.t1	172	XP_011469857.1	2.14e-57	185	69.63	135	22	149	1	135	PREDICTED: uncharacterized protein LOC105353052 [Fragaria vesca subsp. vesca]
g167.t1	2153	XP_011469984.1	0	2256	79.11	1460	721	2138	1	1388	PREDICTED: uncharacterized protein LOC101305797 [Fragaria vesca subsp. vesca]
g168.t1	186	XP_004287232.1	6.09e-114	331	81.281	203	1	186	1	202	PREDICTED: RING-H2 finger protein ATL16 [Fragaria vesca subsp. vesca]
g169.t1	518	XP_004288756.1	0	953	90.787	521	1	518	1	518	PREDICTED: uncharacterized protein LOC101306087 [Fragaria vesca subsp. vesca]
g170.t1	369	XP_004287233.1	9.94e-136	406	93.72	207	163	369	332	537	PREDICTED: uncharacterized protein LOC101295849 [Fragaria vesca subsp. vesca]
g172.t1	499	XP_021809057.1	0	858	87.805	492	1	490	1	491	LOW QUALITY PROTEIN: putative glycerol-3-phosphate transporter 5 [Prunus avium]
g173.t1	964	XP_004287234.1	0	914	71.17	718	42	676	1	711	PREDICTED: large proline-rich protein bag6-A [Fragaria vesca subsp. vesca]
g175.t1	157	XP_004288759.1	2.51e-58	187	69.182	159	1	157	1	139	PREDICTED: uncharacterized protein LOC101307251 [Fragaria vesca subsp. vesca]
g176.t1	393	XP_011470477.1	0	570	77.75	400	2	393	1	380	PREDICTED: uncharacterized protein LOC105353206 [Fragaria vesca subsp. vesca]
g177.t1	416	XP_004309801.1	2.3e-86	278	43.488	430	2	399	20	423	PREDICTED: F-box/kelch-repeat protein At3g06240-like [Fragaria vesca subsp. vesca]
g178.t1	378	XP_004309801.1	2.34e-79	259	42.651	415	5	377	15	412	PREDICTED: F-box/kelch-repeat protein At3g06240-like [Fragaria vesca subsp. vesca]
g179.t1	251	XP_004287237.1	1.32e-171	481	92.829	251	1	251	1	251	PREDICTED: uncharacterized protein LOC101296995 [Fragaria vesca subsp. vesca]
g181.t1	497	XP_004287238.1	0	837	76.6	547	1	497	1	542	PREDICTED: uncharacterized protein LOC101297283 [Fragaria vesca subsp. vesca]
g182.t1	286	XP_011470644.1	2.11e-167	476	82.31	277	11	286	62	337	PREDICTED: uncharacterized methyltransferase At2g41040, chloroplastic-like isoform X2 [Fragaria vesca subsp. vesca]
g183.t1	357	XP_004287239.1	4.1e-176	499	86.713	286	74	357	6	289	PREDICTED: uncharacterized methyltransferase At2g41040, chloroplastic-like [Fragaria vesca subsp. vesca]
g184.t1	549	CAN77779.1	0	695	71.206	514	50	549	219	714	hypothetical protein VITISV_004172 [Vitis vinifera]
g185.t1	493	XP_004288761.2	0	640	58.185	562	1	493	2	558	PREDICTED: uncharacterized protein LOC101307834 [Fragaria vesca subsp. vesca]
g186.t1	208	XP_004287242.1	4.78e-103	305	83.732	209	1	208	1	205	PREDICTED: uncharacterized protein LOC101298453 [Fragaria vesca subsp. vesca]
g187.t1	568	XP_004287243.1	0	1075	92.743	565	1	565	1	565	PREDICTED: protein NUCLEAR FUSION DEFECTIVE 4-like [Fragaria vesca subsp. vesca]
g188.t1	371	XP_004289298.1	2.11e-16	92	76.471	51	311	361	969	1019	PREDICTED: putative uncharacterized protein At4g01020, chloroplastic [Fragaria vesca subsp. vesca]
g189.t1	119	XP_008374194.1	1.1e-15	82	51.111	90	2	90	1000	1089	PREDICTED: ATP-dependent RNA helicase DEAH11, chloroplastic-like isoform X2 [Malus domestica]
g190.t1	274	XP_004287247.1	5.35e-66	216	62.147	177	53	227	16	184	PREDICTED: protein OS-9 homolog [Fragaria vesca subsp. vesca]
g191.t1	261	XP_004287244.1	1.94e-148	424	79.468	263	1	261	1	255	PREDICTED: uncharacterized protein LOC101299028 [Fragaria vesca subsp. vesca]
g192.t1	473	XP_004288762.1	0	685	75.625	480	1	471	1	474	PREDICTED: calcium uptake protein 1, mitochondrial-like [Fragaria vesca subsp. vesca]
g193.t1	441	XP_021808935.1	0	618	75.581	430	13	441	12	437	protein ANTAGONIST OF LIKE HETEROCHROMATIN PROTEIN 1 [Prunus avium]
g194.t1	560	XP_004287245.2	0	1074	92.652	558	1	558	27	584	PREDICTED: NEDD8 ultimate buster 1 isoform X1 [Fragaria vesca subsp. vesca]
g195.t1	271	XP_004287247.1	1.97e-170	481	81.017	295	1	271	1	292	PREDICTED: protein OS-9 homolog [Fragaria vesca subsp. vesca]
g196.t1	736	XP_004287246.1	0	1318	88.797	723	23	736	19	741	PREDICTED: uncharacterized protein LOC101299611 [Fragaria vesca subsp. vesca]
g197.t1	721	XP_009367877.1	0	915	65.333	750	11	717	3	743	PREDICTED: DEAD-box ATP-dependent RNA helicase 28-like [Pyrus x bretschneideri]
g198.t1	572	NP_001315798.1	0	904	80.034	596	1	572	2	580	F-box/LRR-repeat protein 13-like [Malus domestica]<>F-box-containing protein 1 [Malus domestica]
g199.t1	608	XP_021808991.1	0	1110	86.364	638	1	608	1	638	protein S-acyltransferase 24 [Prunus avium]
g200.t1	93	XP_021809055.1	1.63e-09	61.2	73.171	41	2	42	1	41	phosphopantothenoylcysteine decarboxylase subunit VHS3 isoform X2 [Prunus avium]
g201.t1	182	OCA14839.1	6.69e-14	77	47.024	168	23	182	61	223	hypothetical protein XENTR_v90025753mg [Xenopus tropicalis]
g202.t1	207	XP_011466847.1	1.93e-123	356	83.495	206	1	206	1	206	PREDICTED: LOW QUALITY PROTEIN: triphosphate tunel metalloenzyme 3-like [Fragaria vesca subsp. vesca]
g203.t1	252	KCW53577.1	4.63e-44	161	38.298	282	32	247	62	318	hypothetical protein EUGRSUZ_J02850 [Eucalyptus grandis]
g204.t1	162	XP_011462069.1	4.51e-11	69.3	38.372	86	73	158	196	281	PREDICTED: uncharacterized protein LOC105350822 [Fragaria vesca subsp. vesca]
g205.t1	273	XP_013654978.1	2.57e-21	101	42.308	130	94	209	140	268	nucleosome assembly protein 1;1-like [Brassica napus]
g208.t1	127	XP_011462849.1	6.91e-42	144	66.929	127	1	127	1	126	PREDICTED: uncharacterized protein LOC101312630 [Fragaria vesca subsp. vesca]
g209.t1	538	XP_011457618.1	0	852	78.383	532	1	523	1	530	PREDICTED: heparanase-like protein 3 [Fragaria vesca subsp. vesca]
g210.t1	476	XP_004287252.1	0	803	81.061	528	1	476	1	516	PREDICTED: probable anion transporter 6, chloroplastic [Fragaria vesca subsp. vesca]
g211.t1	344	XP_004288768.2	0	642	88.856	341	1	341	15	355	PREDICTED: leucoanthocyanidin dioxygenase-like [Fragaria vesca subsp. vesca]
g212.t1	358	XP_004288768.2	0	657	87.324	355	1	355	1	355	PREDICTED: leucoanthocyanidin dioxygenase-like [Fragaria vesca subsp. vesca]
g213.t1	352	XP_011457663.1	0	627	83.616	354	1	352	1	354	PREDICTED: protein SRG1-like isoform X2 [Fragaria vesca subsp. vesca]
g214.t1	349	XP_011457663.1	0	569	76.836	354	1	349	1	354	PREDICTED: protein SRG1-like isoform X2 [Fragaria vesca subsp. vesca]
g215.t1	682	XP_021809038.1	0	1162	82.583	689	1	682	790	1475	pyrophosphate-energized vacuolar membrane proton pump-like [Prunus avium]
g216.t1	765	XP_004287260.1	0	1499	97.124	765	1	765	1	765	PREDICTED: LOW QUALITY PROTEIN: pyrophosphate-energized vacuolar membrane proton pump-like [Fragaria vesca subsp. vesca]
g217.t1	211	XP_011457672.1	2.76e-138	395	89.573	211	1	211	20	230	PREDICTED: uncharacterized protein LOC101304122 isoform X2 [Fragaria vesca subsp. vesca]
g218.t1	597	XP_004288774.1	0	620	78.426	394	2	393	19	409	PREDICTED: uncharacterized protein LOC101311910 [Fragaria vesca subsp. vesca]<>PREDICTED: uncharacterized protein LOC101311910 [Fragaria vesca subsp. vesca]
g219.t1	519	XP_004287262.1	0	849	95.726	468	52	519	1	468	PREDICTED: monogalactosyldiacylglycerol synthase 2, chloroplastic-like [Fragaria vesca subsp. vesca]
g220.t1	339	XP_004301511.1	7.95e-71	229	50.207	241	98	322	7	244	PREDICTED: uncharacterized protein LOC101314189 [Fragaria vesca subsp. vesca]
g221.t1	587	ONH98495.1	0	1081	87.458	598	1	587	1	597	hypothetical protein PRUPE_7G251600 [Prunus persica]
g222.t1	212	XP_004288775.1	9.96e-119	345	77.778	207	6	212	2	208	PREDICTED: uncharacterized protein LOC101312197 [Fragaria vesca subsp. vesca]
g223.t1	418	XP_011470404.1	1.73e-87	280	41.627	418	1	415	1	377	PREDICTED: uncharacterized protein LOC105353190 [Fragaria vesca subsp. vesca]
g225.t1	389	XP_011468767.1	5.43e-117	355	51.325	415	1	389	3	404	PREDICTED: uncharacterized protein LOC105349332 [Fragaria vesca subsp. vesca]
g226.t1	203	OWM89084.1	3.97e-30	118	71.591	88	68	153	79	166	hypothetical protein CDL15_Pgr023930 [Punica granatum]
g227.t1	393	XP_008374194.1	2.21e-56	210	75.362	138	211	348	952	1089	PREDICTED: ATP-dependent RNA helicase DEAH11, chloroplastic-like isoform X2 [Malus domestica]
g228.t1	128	XP_008235185.1	6.65e-11	68.6	54.795	73	52	118	62	131	PREDICTED: ATP-dependent RNA helicase DEAH12, chloroplastic-like [Prunus mume]
g229.t1	394	XP_011468767.1	8.07e-121	365	51.683	416	1	394	3	404	PREDICTED: uncharacterized protein LOC105349332 [Fragaria vesca subsp. vesca]
g230.t1	1073	XP_011457740.1	0	1426	88.243	808	269	1072	1	806	PREDICTED: translocase of chloroplast 90, chloroplastic [Fragaria vesca subsp. vesca]
g231.t1	588	XP_021808937.1	0	623	78.133	407	198	588	1	405	uncharacterized protein LOC110752565 [Prunus avium]
g232.t1	306	XP_004303647.1	8.62e-38	147	41.441	222	81	260	79	298	PREDICTED: nucleosome assembly protein 1;4-like [Fragaria vesca subsp. vesca]
g233.t1	687	XP_004287267.1	0	899	91.685	457	229	685	25	481	PREDICTED: bifunctional purple acid phosphatase 26 [Fragaria vesca subsp. vesca]<>PREDICTED: bifunctional purple acid phosphatase 26 [Fragaria vesca subsp. vesca]
g234.t1	586	XP_004287268.1	0	1048	87.585	588	1	586	1	566	PREDICTED: synaptotagmin-5-like [Fragaria vesca subsp. vesca]
g236.t1	732	XP_004287269.1	0	1329	90.786	738	1	732	1	738	PREDICTED: putative chloride channel-like protein CLC-g isoform X1 [Fragaria vesca subsp. vesca]
g237.t1	521	XP_004287271.1	0	892	85.521	518	5	521	15	523	PREDICTED: calmodulin-binding receptor-like cytoplasmic kinase 3 [Fragaria vesca subsp. vesca]<>PREDICTED: calmodulin-binding receptor-like cytoplasmic kinase 3 [Fragaria vesca subsp. vesca]
g239.t1	1038	XP_004287272.1	0	1969	92.098	1063	1	1038	1	1062	PREDICTED: probable sucrose-phosphate synthase 1 [Fragaria vesca subsp. vesca]
g240.t1	165	XP_004287273.1	2.57e-40	149	57.143	161	1	156	1	149	PREDICTED: heptahelical transmembrane protein 1 isoform X1 [Fragaria vesca subsp. vesca]
g241.t1	223	XP_004287273.1	9.99e-149	429	90.455	220	1	220	191	410	PREDICTED: heptahelical transmembrane protein 1 isoform X1 [Fragaria vesca subsp. vesca]
g242.t1	578	ONH98455.1	0	713	83.632	391	188	578	93	483	hypothetical protein PRUPE_7G249500 [Prunus persica]
g243.t1	397	XP_004287275.1	0	712	84.131	397	1	397	108	492	PREDICTED: probable glycosyltransferase At5g20260 [Fragaria vesca subsp. vesca]
g244.t1	672	XP_004287276.1	0	1202	83.84	724	5	672	1	724	PREDICTED: N-alpha-acetyltransferase 35, NatC auxiliary subunit [Fragaria vesca subsp. vesca]
g245.t1	397	XP_004287275.1	0	712	84.131	397	1	397	108	492	PREDICTED: probable glycosyltransferase At5g20260 [Fragaria vesca subsp. vesca]
g246.t1	672	XP_004287276.1	0	1199	83.702	724	5	672	1	724	PREDICTED: N-alpha-acetyltransferase 35, NatC auxiliary subunit [Fragaria vesca subsp. vesca]
g247.t1	508	XP_007201932.1	0	857	79.67	546	2	508	3	544	putative clathrin assembly protein At5g35200 [Prunus persica]<>hypothetical protein PRUPE_7G249200 [Prunus persica]
g248.t1	430	XP_004287278.1	2.88e-158	460	62.014	437	1	430	1	360	PREDICTED: uncharacterized protein LOC101309188 [Fragaria vesca subsp. vesca]
g249.t1	325	XP_021808967.1	2.83e-130	383	59.939	327	1	325	1	324	F-box/LRR-repeat protein 25-like isoform X2 [Prunus avium]
g250.t1	272	NP_001307023.1	1.92e-87	270	64.621	277	1	272	1	262	proline-rich protein precursor [Solanum lycopersicum]
g251.t1	862	XP_004287280.2	0	1499	91.315	806	6	807	2	802	PREDICTED: LOW QUALITY PROTEIN: CCR4-NOT transcription complex subunit 10 [Fragaria vesca subsp. vesca]
g252.t1	1012	XP_011457821.1	0	1205	78.647	754	262	1012	391	1139	PREDICTED: uncharacterized protein LOC101314796 isoform X2 [Fragaria vesca subsp. vesca]
g253.t1	759	XP_007204875.1	0	1337	83.574	761	1	759	1	745	probable galactinol--sucrose galactosyltransferase 6 isoform X2 [Prunus persica]<>hypothetical protein PRUPE_7G248600 [Prunus persica]<>hypothetical protein PRUPE_7G248600 [Prunus persica]
g254.t1	963	XP_011457831.1	0	892	67.225	717	343	944	1	713	PREDICTED: zinc finger BED domain-containing protein DAYSLEEPER-like isoform X1 [Fragaria vesca subsp. vesca]
g255.t1	202	XP_011457838.1	1.28e-72	242	61.538	208	3	180	2	208	PREDICTED: zinc finger BED domain-containing protein DAYSLEEPER-like [Fragaria vesca subsp. vesca]
g256.t1	1203	XP_011457831.1	0	890	67.27	718	555	1157	1	713	PREDICTED: zinc finger BED domain-containing protein DAYSLEEPER-like isoform X1 [Fragaria vesca subsp. vesca]
g257.t1	170	XP_020423862.1	2.34e-83	256	62.996	227	1	166	1	227	UDP-sugar transporter sqv-7 isoform X3 [Prunus persica]<>hypothetical protein PRUPE_7G247800 [Prunus persica]
g258.t1	147	XP_011457856.1	2.18e-69	214	80.882	136	4	139	1	128	PREDICTED: U11/U12 small nuclear ribonucleoprotein 25 kDa protein-like [Fragaria vesca subsp. vesca]<>PREDICTED: U11/U12 small nuclear ribonucleoprotein 25 kDa protein-like [Fragaria vesca subsp. vesca]
g259.t1	375	XP_004287283.1	0	721	82.87	432	1	375	1	432	PREDICTED: probable receptor-like protein kinase At5g15080 [Fragaria vesca subsp. vesca]<>PREDICTED: probable receptor-like protein kinase At5g15080 [Fragaria vesca subsp. vesca]
g260.t1	324	XP_004287284.1	1.37e-153	440	84.364	275	1	267	1	274	PREDICTED: uncharacterized protein LOC101311216 [Fragaria vesca subsp. vesca]
g261.t1	220	XP_004287285.1	6.12e-93	280	69.82	222	1	220	1	219	PREDICTED: calmodulin-like protein 3 [Fragaria vesca subsp. vesca]
g263.t1	958	XP_004287286.1	0	1214	92.488	639	320	958	22	659	PREDICTED: TBC1 domain family member 15 [Fragaria vesca subsp. vesca]
g264.t1	309	XP_004288785.1	4.84e-144	417	71.519	316	1	308	1	313	PREDICTED: trichome differentiation protein GL1-like [Fragaria vesca subsp. vesca]
g265.t1	226	XP_011457903.1	1.48e-116	340	76.471	221	1	221	1	212	PREDICTED: auxin-responsive protein IAA20-like [Fragaria vesca subsp. vesca]
g266.t1	360	XP_007202097.1	0	633	81.111	360	1	360	1	360	beta-1,4-mannosyl-glycoprotein 4-beta-N-acetylglucosaminyltransferase [Prunus persica]<>beta-1,4-mannosyl-glycoprotein 4-beta-N-acetylglucosaminyltransferase [Prunus persica]<>hypothetical protein PRUPE_7G247400 [Prunus persica]<>hypothetical protein PRUPE_7G247400 [Prunus persica]
g267.t1	1116	XP_004287287.1	0	2185	94.495	1108	27	1116	13	1120	PREDICTED: topless-related protein 4-like isoform X1 [Fragaria vesca subsp. vesca]
g268.t1	465	XP_004287288.1	0	801	84.154	467	1	462	1	464	PREDICTED: BRCA1-associated protein [Fragaria vesca subsp. vesca]
g269.t1	617	XP_004288787.1	0	1004	81.524	617	1	617	1	592	PREDICTED: putative clathrin assembly protein At2g25430 [Fragaria vesca subsp. vesca]
g270.t1	298	XP_004288788.1	7.38e-128	374	65.32	297	1	287	1	280	PREDICTED: heterogeneous nuclear ribonucleoprotein 1-like [Fragaria vesca subsp. vesca]
g271.t1	428	XP_011457937.1	0	833	92.523	428	1	428	1	428	PREDICTED: actin-related protein 6 [Fragaria vesca subsp. vesca]
g272.t1	1344	XP_011457949.1	0	2405	90.067	1349	1	1344	1	1337	PREDICTED: WD repeat-containing protein 11 [Fragaria vesca subsp. vesca]
g273.t1	188	XP_021809088.1	1.65e-111	333	89.08	174	1	174	1	174	uncharacterized protein LOC110752683 isoform X1 [Prunus avium]
g274.t1	341	XP_008337272.1	7.07e-134	417	77.397	292	55	315	43	334	PREDICTED: WD repeat-containing protein 11-like isoform X4 [Malus domestica]
g275.t1	424	XP_004288790.1	0	725	86.353	425	1	424	1	421	PREDICTED: uncharacterized protein LOC101293823 [Fragaria vesca subsp. vesca]
g276.t1	175	XP_009368875.1	1.22e-47	162	70.796	113	35	144	28	140	PREDICTED: cucumber peeling cupredoxin-like [Pyrus x bretschneideri]
g277.t1	157	XP_018826743.1	1.52e-30	117	42.963	135	17	150	37	166	PREDICTED: umecyanin-like [Juglans regia]<>PREDICTED: umecyanin-like [Juglans regia]
g278.t1	176	XP_004287291.1	2.67e-97	287	87.5	176	1	176	1	174	PREDICTED: stellacyanin-like [Fragaria vesca subsp. vesca]
g279.t1	354	XP_004287292.1	7.23e-153	442	73.184	358	1	354	1	353	PREDICTED: blue copper protein-like [Fragaria vesca subsp. vesca]
g280.t1	398	XP_020424633.1	0	536	70.38	395	6	398	40	428	mucin-5AC [Prunus persica]
g282.t1	348	XP_004287292.1	1.54e-137	404	74.751	301	1	297	1	301	PREDICTED: blue copper protein-like [Fragaria vesca subsp. vesca]
g283.t1	413	XP_021808969.1	0	583	72.464	414	1	411	1	409	uncharacterized protein LOC110752592 [Prunus avium]
g284.t1	318	XP_004288792.1	3.6e-57	191	82.4	125	10	133	1	125	PREDICTED: umecyanin-like [Fragaria vesca subsp. vesca]
g285.t1	169	XP_004287294.2	5.04e-60	192	61.728	162	1	158	5	162	PREDICTED: uncharacterized protein LOC101314307 [Fragaria vesca subsp. vesca]
g286.t1	270	XP_004288796.1	1.34e-39	144	62.766	94	130	223	21	114	PREDICTED: umecyanin-like [Fragaria vesca subsp. vesca]
g287.t1	205	XP_004287296.1	9.31e-77	238	67.15	207	1	205	1	201	PREDICTED: umecyanin-like [Fragaria vesca subsp. vesca]
g288.t1	383	XP_004287297.1	0	695	94.118	374	10	383	22	395	PREDICTED: glucan endo-1,3-beta-glucosidase 14 [Fragaria vesca subsp. vesca]
g289.t1	142	XP_011458027.1	3.63e-12	72.4	62.295	61	3	63	277	334	PREDICTED: F-box/kelch-repeat protein At3g06240-like [Fragaria vesca subsp. vesca]
g290.t1	210	XP_004287298.1	2.58e-102	303	76.923	221	1	210	1	216	PREDICTED: thylakoid lumenal 16.5 kDa protein, chloroplastic [Fragaria vesca subsp. vesca]
g291.t1	314	XP_004287299.1	5.11e-127	373	66.242	314	1	314	1	280	PREDICTED: methyl-CpG-binding domain-containing protein 11-like [Fragaria vesca subsp. vesca]
g292.t1	188	XP_004287301.1	2.33e-129	369	95.745	188	1	188	1	186	PREDICTED: axial regulator YABBY 5 isoform X1 [Fragaria vesca subsp. vesca]
g293.t1	674	XP_004287302.1	0	1014	73.836	730	6	674	7	721	PREDICTED: nuclear pore complex protein NUP1 isoform X2 [Fragaria vesca subsp. vesca]
g294.t1	395	XP_004288800.1	0	718	91.392	395	1	395	1	395	PREDICTED: equilibrative nucleotide transporter 8 [Fragaria vesca subsp. vesca]
g295.t1	555	XP_004288801.2	0	918	81.502	546	1	541	32	574	PREDICTED: phosphatidylinositol/phosphatidylcholine transfer protein SFH12-like [Fragaria vesca subsp. vesca]
g296.t1	300	XP_004287303.1	4.42e-100	305	62.769	325	1	300	1	319	PREDICTED: uncharacterized protein LOC101292045 [Fragaria vesca subsp. vesca]
g298.t1	547	XP_004287304.1	0	794	83.579	475	1	475	1	445	PREDICTED: CBL-interacting serine/threonine-protein kinase 24 [Fragaria vesca subsp. vesca]
g299.t1	627	XP_004287307.1	0	1064	87.879	627	1	627	25	640	PREDICTED: EIN3-binding F-box protein 1-like [Fragaria vesca subsp. vesca]
g300.t1	182	OIW18580.1	7.72e-78	241	65.591	186	1	182	1	181	hypothetical protein TanjilG_13332 [Lupinus angustifolius]
g301.t1	107	XP_004287314.1	8.58e-51	166	69.6	125	1	107	16	140	PREDICTED: uncharacterized protein LOC101294976 [Fragaria vesca subsp. vesca]
g302.t1	809	XP_004287315.1	0	1553	90.977	809	1	809	1	809	PREDICTED: phospholipase D alpha 1-like [Fragaria vesca subsp. vesca]
g303.t1	107	XP_004287314.1	8.58e-51	166	69.6	125	1	107	16	140	PREDICTED: uncharacterized protein LOC101294976 [Fragaria vesca subsp. vesca]
g304.t1	1303	OMO81173.1	0	1709	69.894	1229	92	1303	6	1189	C2 calcium-dependent membrane targeting [Corchorus capsularis]
g305.t1	217	XP_018847224.1	2.78e-84	258	66.667	222	1	217	1	216	PREDICTED: ethylene-responsive transcription factor WIN1-like [Juglans regia]
g306.t1	270	XP_004287317.1	4.61e-173	487	89.123	285	1	270	1	280	PREDICTED: SPX domain-containing protein 1-like [Fragaria vesca subsp. vesca]
g307.t1	308	XP_007202239.2	0	580	89.935	308	1	308	45	352	peroxidase 25 [Prunus persica]<>hypothetical protein PRUPE_7G243400 [Prunus persica]
g308.t1	284	XP_008242772.1	0	533	90.493	284	1	284	1	284	PREDICTED: heme oxygenase 1, chloroplastic [Prunus mume]
g309.t1	132	XP_004287320.1	1.23e-78	237	89.394	132	1	131	1	132	PREDICTED: uncharacterized protein LOC101296704 [Fragaria vesca subsp. vesca]
g310.t1	185	XP_004287321.1	5.51e-75	233	82.692	156	1	154	1	155	PREDICTED: uncharacterized protein LOC101296996 [Fragaria vesca subsp. vesca]
g311.t1	327	XP_004287325.1	0	533	82.317	328	1	327	1	320	PREDICTED: uncharacterized protein LOC101298353 [Fragaria vesca subsp. vesca]
g312.t1	515	XP_004287324.1	0	672	83.463	387	129	515	22	408	PREDICTED: probable polygalacturonase At1g80170 isoform X1 [Fragaria vesca subsp. vesca]<>PREDICTED: probable polygalacturonase At1g80170 isoform X1 [Fragaria vesca subsp. vesca]<>PREDICTED: probable polygalacturonase At1g80170 isoform X1 [Fragaria vesca subsp. vesca]<>PREDICTED: probable polygalacturonase At1g80170 isoform X1 [Fragaria vesca subsp. vesca]<>PREDICTED: probable polygalacturonase A…
g313.t1	2162	XP_011458152.1	0	3427	91.246	1862	1	1829	1	1861	PREDICTED: nuclear pore complex protein NUP205 [Fragaria vesca subsp. vesca]
g314.t1	314	XP_004288805.1	0	566	86.943	314	1	314	212	525	PREDICTED: pentatricopeptide repeat-containing protein At5g48910-like [Fragaria vesca subsp. vesca]
g315.t1	419	XP_008242763.1	0	764	89.976	419	1	419	1	419	PREDICTED: beta-glucuronosyltransferase GlcAT14B-like [Prunus mume]
g316.t1	86	XP_004287329.1	7.98e-48	163	94.186	86	1	86	260	343	PREDICTED: probable sugar phosphate/phosphate translocator At2g25520 [Fragaria vesca subsp. vesca]
g317.t1	809	XP_011458172.1	0	1030	89.608	587	33	619	2	578	PREDICTED: protein NRT1/ PTR FAMILY 6.2 [Fragaria vesca subsp. vesca]
g318.t1	223	XP_011458060.1	1.05e-50	184	78.873	142	45	186	298	435	PREDICTED: probable ADP-ribosylation factor GTPase-activating protein AGD14 isoform X1 [Fragaria vesca subsp. vesca]<>PREDICTED: probable ADP-ribosylation factor GTPase-activating protein AGD14 isoform X1 [Fragaria vesca subsp. vesca]
g320.t1	245	XP_004287337.1	2.07e-125	364	78.455	246	1	245	1	246	PREDICTED: fasciclin-like arabinogalactan protein 13 [Fragaria vesca subsp. vesca]
g321.t1	790	XP_004288808.1	0	1432	86.473	791	1	790	1	791	PREDICTED: pentatricopeptide repeat-containing protein At4g32430, mitochondrial [Fragaria vesca subsp. vesca]
g323.t1	163	XP_004287338.1	1.17e-85	256	99.213	127	37	163	2	128	PREDICTED: NHP2-like protein 1 [Fragaria vesca subsp. vesca]
g324.t1	168	XP_004287339.1	1.36e-102	301	83.889	180	1	168	1	180	PREDICTED: signal peptidase complex catalytic subunit SEC11A-like [Fragaria vesca subsp. vesca]
g325.t1	474	XP_011457933.1	3.18e-13	79.3	45.545	101	281	380	89	189	PREDICTED: uncharacterized protein LOC105349603 [Fragaria vesca subsp. vesca]
g326.t1	358	XP_011458218.1	0	594	85.359	362	1	357	1	361	PREDICTED: chaperone protein dnaJ 49-like [Fragaria vesca subsp. vesca]
g327.t1	403	XP_004287342.1	0	627	89.744	351	52	401	1	343	PREDICTED: ribosome biogenesis regulatory protein homolog [Fragaria vesca subsp. vesca]
g328.t1	406	XP_004288810.2	0	653	84.559	408	1	406	2	408	PREDICTED: adenine nucleotide transporter BT1, chloroplastic/mitochondrial [Fragaria vesca subsp. vesca]
g329.t1	654	XP_004288811.1	0	956	84.425	565	100	654	84	647	PREDICTED: DEAD-box ATP-dependent RNA helicase 52B-like [Fragaria vesca subsp. vesca]
g330.t1	455	XP_011459034.1	5.41e-91	291	47.194	392	81	455	48	420	PREDICTED: uncharacterized protein LOC101303058 [Fragaria vesca subsp. vesca]
g331.t1	258	XP_004299257.2	6.11e-166	469	84.588	279	1	258	1	279	PREDICTED: uncharacterized protein LOC101299298 [Fragaria vesca subsp. vesca]
g333.t1	408	XP_004287343.1	0	637	77.317	410	1	408	1	372	PREDICTED: probable ethanolamine kinase [Fragaria vesca subsp. vesca]
g334.t1	453	XP_004287344.1	0	880	98.605	430	24	453	1	430	PREDICTED: F-box/kelch-repeat protein At1g55270-like [Fragaria vesca subsp. vesca]
g335.t1	1048	XP_004300164.1	0	1136	86.412	655	1	616	1	655	PREDICTED: mediator of RNA polymerase II transcription subunit 17 [Fragaria vesca subsp. vesca]
g336.t1	408	XP_008242753.1	0	622	75.49	408	1	408	1	373	PREDICTED: probable ethanolamine kinase [Prunus mume]
g337.t1	453	XP_004287344.1	0	880	98.605	430	24	453	1	430	PREDICTED: F-box/kelch-repeat protein At1g55270-like [Fragaria vesca subsp. vesca]
g338.t1	1030	XP_004300164.1	0	1137	86.565	655	1	616	1	655	PREDICTED: mediator of RNA polymerase II transcription subunit 17 [Fragaria vesca subsp. vesca]
g339.t1	195	XP_004288812.1	1.13e-120	348	85.354	198	1	195	1	198	PREDICTED: uncharacterized protein LOC101300482 [Fragaria vesca subsp. vesca]
g340.t1	109	XP_011458262.1	4.65e-41	140	78.947	114	1	109	1	114	PREDICTED: uncharacterized protein At1g15400-like [Fragaria vesca subsp. vesca]
g341.t1	800	XP_011458271.1	0	753	76.238	505	296	796	26	516	PREDICTED: zinc finger CCCH domain-containing protein 34-like isoform X2 [Fragaria vesca subsp. vesca]
g342.t1	327	XP_004287350.1	0	585	88.45	329	1	327	1	329	PREDICTED: uncharacterized protein LOC101305100 [Fragaria vesca subsp. vesca]
g343.t1	406	XP_004287349.1	0	763	90.148	406	1	406	38	443	PREDICTED: nudix hydrolase 19, chloroplastic [Fragaria vesca subsp. vesca]
g344.t1	330	XP_004287352.1	0	585	86.061	330	1	330	10	335	PREDICTED: zinc finger CCCH domain-containing protein 39 [Fragaria vesca subsp. vesca]
g345.t1	289	XP_004287354.1	5.63e-56	186	85.047	107	175	279	1	103	PREDICTED: zinc finger Ran-binding domain-containing protein 2 [Fragaria vesca subsp. vesca]
g346.t1	738	XP_008242732.1	0	1354	88.382	723	16	738	17	739	PREDICTED: pentatricopeptide repeat-containing protein At1g08070, chloroplastic [Prunus mume]
g347.t1	105	XP_004287357.1	8.02e-64	197	90.476	105	1	105	1	105	PREDICTED: early nodulin-93-like [Fragaria vesca subsp. vesca]
g348.t1	491	XP_004287358.1	0	861	94.715	492	1	490	1	486	PREDICTED: protein kinase PINOID 2 [Fragaria vesca subsp. vesca]
g349.t1	458	XP_011459034.1	1.59e-94	300	49.731	372	33	385	48	407	PREDICTED: uncharacterized protein LOC101303058 [Fragaria vesca subsp. vesca]
g350.t1	491	XP_004287358.1	0	861	94.715	492	1	490	1	486	PREDICTED: protein kinase PINOID 2 [Fragaria vesca subsp. vesca]
g351.t1	458	XP_011459034.1	1.59e-94	300	49.731	372	33	385	48	407	PREDICTED: uncharacterized protein LOC101303058 [Fragaria vesca subsp. vesca]
g352.t1	412	XP_011459034.1	1.57e-88	283	45.17	383	54	412	49	420	PREDICTED: uncharacterized protein LOC101303058 [Fragaria vesca subsp. vesca]
g353.t1	573	XP_011459034.1	1.06e-91	297	49.462	372	33	385	48	407	PREDICTED: uncharacterized protein LOC101303058 [Fragaria vesca subsp. vesca]
g354.t1	208	ONH97426.1	7.59e-50	183	86.408	103	79	181	600	701	hypothetical protein PRUPE_7G189500 [Prunus persica]
g355.t1	424	XP_011459034.1	4.54e-89	285	45.431	383	66	424	49	420	PREDICTED: uncharacterized protein LOC101303058 [Fragaria vesca subsp. vesca]
g356.t1	910	XP_004288817.2	2.81e-163	512	80.065	306	608	910	707	995	PREDICTED: uncharacterized protein LOC101302206 [Fragaria vesca subsp. vesca]
g357.t1	1012	XP_004288817.2	0	1393	70.668	1033	1	1012	1	995	PREDICTED: uncharacterized protein LOC101302206 [Fragaria vesca subsp. vesca]
g358.t1	348	XP_004287360.1	0	598	91.691	349	1	348	1	349	PREDICTED: uncharacterized protein LOC101308494 [Fragaria vesca subsp. vesca]
g359.t1	225	XP_004287361.1	5.23e-152	430	89.732	224	1	224	1	224	PREDICTED: deSI-like protein At4g17486 isoform X1 [Fragaria vesca subsp. vesca]
g360.t1	530	XP_004287363.1	1.13e-180	516	96.498	257	274	530	1	257	PREDICTED: acyl-protein thioesterase 2 [Fragaria vesca subsp. vesca]
g361.t1	382	XP_004287365.1	0	763	94.241	382	1	382	1	380	PREDICTED: protein arginine N-methyltransferase PRMT10 [Fragaria vesca subsp. vesca]
g363.t1	395	XP_004287366.1	0	673	82.62	397	1	395	1	386	PREDICTED: uncharacterized protein LOC101310150 [Fragaria vesca subsp. vesca]<>PREDICTED: uncharacterized protein LOC101310150 [Fragaria vesca subsp. vesca]<>PREDICTED: uncharacterized protein LOC101310150 [Fragaria vesca subsp. vesca]
g364.t1	502	XP_004287367.1	0	916	88	525	1	501	1	525	PREDICTED: cytochrome P450 734A1 [Fragaria vesca subsp. vesca]
g365.t1	284	XP_008465000.1	2.59e-158	448	98.131	214	71	284	8	221	PREDICTED: GTP-binding nuclear protein Ran-3-like [Cucumis melo]
g366.t1	115	XP_011458402.1	2.44e-64	199	84.746	118	1	115	1	117	PREDICTED: uncharacterized protein LOC105349702 [Fragaria vesca subsp. vesca]
g367.t1	921	XP_004287371.1	0	1669	87.974	923	1	921	1	893	PREDICTED: potassium channel AKT1 [Fragaria vesca subsp. vesca]
g368.t1	258	ONH98234.1	9.01e-178	498	91.86	258	1	258	1	257	hypothetical protein PRUPE_7G237300 [Prunus persica]
g369.t1	540	XP_007202157.1	0	828	97.122	417	1	417	1	416	26S protease regulatory subunit 8 homolog A [Prunus persica]<>PREDICTED: 26S protease regulatory subunit 8 homolog A [Prunus mume]<>26S proteasome regulatory subunit 8 homolog A [Prunus avium]<>hypothetical protein PRUPE_7G237100 [Prunus persica]
g370.t1	405	XP_004287375.1	0	683	85.075	402	1	402	1	350	PREDICTED: serine-threonine kinase receptor-associated protein [Fragaria vesca subsp. vesca]
g371.t1	134	XP_004287377.1	2.2e-88	261	98.507	134	1	134	1	134	PREDICTED: probable histone H2A variant 3 [Fragaria vesca subsp. vesca]
g372.t1	872	XP_004287376.1	0	1035	96.311	515	362	872	1	515	PREDICTED: 3-ketoacyl-CoA synthase 11-like [Fragaria vesca subsp. vesca]
g373.t1	75	KVI11622.1	4.81e-07	52.4	68.293	41	14	54	47	82	hypothetical protein Ccrd_009960 [Cynara cardunculus var. scolymus]
g374.t1	461	XP_004288819.2	0	592	75.467	375	1	375	733	1107	PREDICTED: pentatricopeptide repeat-containing protein At1g08070-like [Fragaria vesca subsp. vesca]
g375.t1	344	XP_004303265.1	0	673	96.21	343	1	343	1	343	PREDICTED: GDP-mannose transporter GONST4-like [Fragaria vesca subsp. vesca]
g376.t1	521	XP_004288819.2	0	736	87.073	410	1	410	1	405	PREDICTED: pentatricopeptide repeat-containing protein At1g08070-like [Fragaria vesca subsp. vesca]
g377.t1	545	XP_004287380.1	0	895	86.982	507	43	545	48	544	PREDICTED: DELLA protein GAI-like [Fragaria vesca subsp. vesca]
g378.t1	330	XP_004287381.1	7.94e-141	412	65.092	381	1	330	1	376	PREDICTED: glycine-rich RNA-binding protein RZ1B [Fragaria vesca subsp. vesca]
g379.t1	470	XP_004288823.1	0	833	93.631	471	1	470	1	469	PREDICTED: uncharacterized protein LOC101303940 [Fragaria vesca subsp. vesca]
g380.t1	843	XP_004288824.2	0	1445	84.819	830	7	833	34	863	PREDICTED: pentatricopeptide repeat-containing protein At5g55740, chloroplastic [Fragaria vesca subsp. vesca]
g381.t1	527	XP_004287382.1	0	778	94.048	420	112	527	235	654	PREDICTED: probable inactive receptor kinase At2g26730 [Fragaria vesca subsp. vesca]
g382.t1	326	XP_004287383.1	1.85e-173	496	87.458	295	1	291	1	294	PREDICTED: sodium/pyruvate cotransporter BASS2, chloroplastic [Fragaria vesca subsp. vesca]
g383.t1	578	OMO57962.1	0	555	78.226	372	207	578	46	417	Bile acid:sodium symporter [Corchorus olitorius]
g384.t1	727	XP_011458499.1	0	1199	90.883	691	60	727	182	872	PREDICTED: transcriptional corepressor LEUNIG-like isoform X2 [Fragaria vesca subsp. vesca]
g385.t1	329	XP_004288825.1	3.61e-163	468	66.947	357	1	329	1	354	PREDICTED: gibberellin 3-beta-dioxygenase 1-like [Fragaria vesca subsp. vesca]
g386.t1	1420	XP_004287386.1	0	2671	92.817	1420	1	1420	1	1420	PREDICTED: ABC transporter G family member 32 isoform X2 [Fragaria vesca subsp. vesca]
g388.t1	512	XP_004287387.1	0	735	78.34	494	2	473	3	495	PREDICTED: tudor domain-containing protein 3-like isoform X1 [Fragaria vesca subsp. vesca]
g389.t1	287	XP_004287388.1	0	527	93.031	287	1	287	1	287	PREDICTED: transmembrane protein 19-like isoform X2 [Fragaria vesca subsp. vesca]
g390.t1	502	XP_004287389.1	0	1023	97.809	502	1	502	1	502	PREDICTED: serine/threonine protein phosphatase 2A 57 kDa regulatory subunit B' iota isoform-like [Fragaria vesca subsp. vesca]
g391.t1	197	XP_004287390.1	1.56e-77	240	59.914	232	1	192	1	227	PREDICTED: auxin-responsive protein IAA1-like [Fragaria vesca subsp. vesca]
g393.t1	419	XP_004287391.1	0	810	93.556	419	1	419	1	418	PREDICTED: palmitoyl-acyl carrier protein thioesterase, chloroplastic [Fragaria vesca subsp. vesca]
g394.t1	168	XP_008242742.1	5.48e-67	211	61.326	181	1	167	18	196	PREDICTED: protein YLS3-like [Prunus mume]
g395.t1	3567	XP_004288830.1	0	4807	95.166	2565	1002	3566	23	2585	PREDICTED: dnaJ homolog subfamily C GRV2 [Fragaria vesca subsp. vesca]
g396.t1	377	XP_004287394.1	1.25e-174	499	81.102	381	1	377	1	367	PREDICTED: RNA binding motif protein, X-linked-like-1 isoform X1 [Fragaria vesca subsp. vesca]
g397.t1	414	XP_008242675.1	0	742	83.614	415	2	412	4	418	PREDICTED: methylthioribose kinase-like [Prunus mume]
g398.t1	1087	XP_008242674.1	0	767	81.625	517	579	1064	1	513	PREDICTED: protein tesmin/TSO1-like CXC 5 [Prunus mume]
g399.t1	92	XP_011470497.1	2.19e-27	113	50	134	1	92	428	561	PREDICTED: protein tesmin/TSO1-like CXC 5 [Fragaria vesca subsp. vesca]
g400.t1	1590	XP_004288833.1	0	1353	83.235	847	733	1546	1	832	PREDICTED: proteinaceous RNase P 1, chloroplastic/mitochondrial-like [Fragaria vesca subsp. vesca]<>PREDICTED: proteinaceous RNase P 1, chloroplastic/mitochondrial-like [Fragaria vesca subsp. vesca]
g401.t1	191	XP_004287396.1	6.35e-81	249	83.562	146	1	143	1	145	PREDICTED: probable protein ABIL5 [Fragaria vesca subsp. vesca]
g402.t1	267	XP_011459034.1	9.74e-86	271	52.069	290	19	267	133	420	PREDICTED: uncharacterized protein LOC101303058 [Fragaria vesca subsp. vesca]
g403.t1	948	XP_004288833.1	0	1072	79.914	697	281	904	138	832	PREDICTED: proteinaceous RNase P 1, chloroplastic/mitochondrial-like [Fragaria vesca subsp. vesca]<>PREDICTED: proteinaceous RNase P 1, chloroplastic/mitochondrial-like [Fragaria vesca subsp. vesca]
g404.t1	238	XP_004287396.1	2.39e-138	397	79.2	250	1	238	1	249	PREDICTED: probable protein ABIL5 [Fragaria vesca subsp. vesca]
g405.t1	351	XP_011459034.1	9.63e-123	369	55.946	370	9	351	54	420	PREDICTED: uncharacterized protein LOC101303058 [Fragaria vesca subsp. vesca]
g407.t1	191	XP_011463226.1	4.06e-19	94.4	69.231	65	121	185	99	163	PREDICTED: uncharacterized protein LOC101313410 isoform X3 [Fragaria vesca subsp. vesca]<>PREDICTED: uncharacterized protein LOC101313410 isoform X3 [Fragaria vesca subsp. vesca]
g408.t1	525	XP_011458610.1	0	932	87.452	526	1	525	1	515	PREDICTED: rop guanine nucleotide exchange factor 9-like [Fragaria vesca subsp. vesca]
g409.t1	814	XP_011458612.1	0	1187	75.595	840	1	814	1	836	PREDICTED: uncharacterized protein LOC101295266 [Fragaria vesca subsp. vesca]<>PREDICTED: uncharacterized protein LOC101295266 [Fragaria vesca subsp. vesca]
g410.t1	94	XP_011458621.1	6.68e-59	184	93.617	94	1	94	1	94	PREDICTED: dynein light chain 1, cytoplasmic-like [Fragaria vesca subsp. vesca]
g411.t1	245	XP_004287399.1	1.17e-130	378	78.03	264	1	245	1	264	PREDICTED: protein CONTINUOUS VASCULAR RING 1-like [Fragaria vesca subsp. vesca]
g412.t1	303	XP_004287400.1	0	530	86.379	301	2	302	1	301	PREDICTED: uncharacterized protein LOC101296029 [Fragaria vesca subsp. vesca]
g413.t1	295	XP_004287401.1	1.5e-134	392	79.032	248	48	295	96	304	PREDICTED: chloroplast processing peptidase isoform X1 [Fragaria vesca subsp. vesca]
g414.t1	424	XP_010092370.1	1.3e-93	301	47.321	448	1	391	1	427	hypothetical protein L484_023748 [Morus notabilis]<>hypothetical protein L484_023748 [Morus notabilis]
g415.t1	556	XP_011458660.1	0	1047	91.577	558	1	556	39	591	PREDICTED: pentatricopeptide repeat-containing protein At5g21222-like isoform X2 [Fragaria vesca subsp. vesca]
g416.t1	212	XP_004287433.1	1.32e-144	410	93.427	213	1	212	1	213	PREDICTED: PXMP2/4 family protein 2 [Fragaria vesca subsp. vesca]
g417.t1	691	XP_004288841.1	0	1241	87.283	692	1	691	1	681	PREDICTED: uncharacterized protein LOC101309487 isoform X1 [Fragaria vesca subsp. vesca]
g418.t1	1003	XP_021830854.1	0	1842	90.807	979	1	974	42	1019	subtilisin-like protease SBT6.1 [Prunus avium]
g419.t1	455	XP_004287409.1	0	818	92.81	459	1	455	204	662	PREDICTED: proline-rich receptor-like protein kinase PERK1 [Fragaria vesca subsp. vesca]
g421.t1	511	XP_008242653.1	0	921	87.548	522	1	511	1	518	PREDICTED: probable chlorophyll(ide) b reductase NYC1, chloroplastic [Prunus mume]
g422.t1	479	XP_004287411.1	0	948	94.781	479	1	479	1	479	PREDICTED: transitional endoplasmic reticulum ATPase homolog 2 [Fragaria vesca subsp. vesca]
g423.t1	555	XP_004287419.1	9.58e-42	166	34.519	478	145	555	94	488	PREDICTED: uncharacterized protein LOC101302100 [Fragaria vesca subsp. vesca]
g424.t1	1110	XP_011458734.1	0	914	91.031	524	591	1110	33	555	PREDICTED: probable polyol transporter 6 [Fragaria vesca subsp. vesca]<>PREDICTED: probable polyol transporter 6 [Fragaria vesca subsp. vesca]
g425.t1	491	XP_011458741.1	0	877	88.477	486	5	490	3	488	PREDICTED: polyol transporter 5-like [Fragaria vesca subsp. vesca]
g426.t1	288	XP_011458744.1	5.73e-128	375	77.303	304	1	288	1	298	PREDICTED: transcription repressor OFP8 [Fragaria vesca subsp. vesca]
g430.t1	426	XP_011459926.1	2.14e-24	114	28.226	372	85	421	14	366	PREDICTED: uncharacterized protein LOC105350172 [Fragaria vesca subsp. vesca]
g431.t1	205	XP_011470507.1	5.54e-09	63.2	42.105	76	117	192	90	161	PREDICTED: uncharacterized protein LOC105353226 [Fragaria vesca subsp. vesca]
g432.t1	153	XP_021830863.1	1.31e-33	127	50.575	174	1	148	1	160	uncharacterized protein LOC110770937 [Prunus avium]
g433.t1	460	NP_001266982.1	0	769	93.451	397	1	397	1	397	uncharacterized protein LOC101300089 [Fragaria vesca]<>YUC2 [Fragaria vesca]
g434.t1	999	XP_011458766.1	0	1286	86.29	744	1	744	1	708	PREDICTED: kinesin-13A-like [Fragaria vesca subsp. vesca]
g435.t1	581	XP_004287410.1	0	777	68	625	1	581	1	612	PREDICTED: uncharacterized protein LOC101299224 [Fragaria vesca subsp. vesca]
g436.t1	980	XP_004287414.1	0	1418	86.026	780	1	780	32	807	PREDICTED: G-type lectin S-receptor-like serine/threonine-protein kinase At1g11330 [Fragaria vesca subsp. vesca]
g437.t1	653	XP_004287101.1	0	999	85.646	627	1	627	1	619	PREDICTED: uncharacterized protein LOC101304409 [Fragaria vesca subsp. vesca]
g438.t1	277	XP_011459423.1	2.14e-106	319	78.077	260	1	254	9	262	PREDICTED: uncharacterized protein LOC105349960 [Fragaria vesca subsp. vesca]
g439.t1	226	XP_004287100.1	4.49e-104	308	93.125	160	1	160	19	178	PREDICTED: ras-related protein RHN1-like [Fragaria vesca subsp. vesca]
g440.t1	91	ONH98114.1	3.06e-26	101	68.539	89	1	88	1	79	hypothetical protein PRUPE_7G230000 [Prunus persica]
g441.t1	368	XP_004287099.1	0	648	85.479	365	1	365	1	363	PREDICTED: zinc finger protein 11-like isoform X3 [Fragaria vesca subsp. vesca]
g442.t1	201	XP_004287097.1	1.33e-100	298	76.289	194	1	193	1	194	PREDICTED: uncharacterized protein LOC101303354 [Fragaria vesca subsp. vesca]
g443.t1	101	EOY30820.1	2.42e-15	74.3	51.579	95	1	95	1	84	Uncharacterized protein TCM_037899 [Theobroma cacao]
g445.t1	1348	XP_011458971.1	0	1291	95.579	656	1	656	1	656	PREDICTED: uncharacterized protein LOC101301711 [Fragaria vesca subsp. vesca]<>PREDICTED: uncharacterized protein LOC101301711 [Fragaria vesca subsp. vesca]
g446.t1	504	XP_004287091.1	0	949	93.281	506	1	504	1	506	PREDICTED: aldehyde dehydrogenase family 2 member C4-like [Fragaria vesca subsp. vesca]
g447.t1	502	XP_004287089.1	0	929	92.079	505	1	502	1	505	PREDICTED: aldehyde dehydrogenase family 2 member C4-like [Fragaria vesca subsp. vesca]
g448.t1	144	XP_011458878.1	2.28e-73	224	81.25	144	1	144	1	144	PREDICTED: multiprotein-bridging factor 1c [Fragaria vesca subsp. vesca]
g449.t1	1030	XP_004288695.1	0	1831	83.623	1093	1	1024	1	1069	PREDICTED: DNA mismatch repair protein MSH7 isoform X2 [Fragaria vesca subsp. vesca]
g450.t1	1383	XP_004288694.1	0	2462	86.065	1385	1	1383	1	1376	PREDICTED: ARF guanine-nucleotide exchange factor GNL2 [Fragaria vesca subsp. vesca]
g452.t1	362	XP_020423772.1	1.75e-174	498	73.224	366	1	362	1	361	trihelix transcription factor ASIL2 [Prunus persica]<>trihelix transcription factor ASIL2 [Prunus persica]<>hypothetical protein PRUPE_7G228600 [Prunus persica]
g453.t1	576	XP_021807229.1	0	890	67.601	642	6	573	3	644	probable sulfate transporter 3.5 [Prunus avium]
g455.t1	648	XP_021807229.1	0	1048	77.708	637	8	640	3	639	probable sulfate transporter 3.5 [Prunus avium]
g456.t1	906	XP_004287086.1	0	1752	95.982	896	12	906	2	897	PREDICTED: coatomer subunit beta'-3-like [Fragaria vesca subsp. vesca]
g458.t1	725	XP_020423565.1	0	734	84.804	408	1	403	1	407	leucine-rich repeat extensin-like protein 4 isoform X1 [Prunus persica]
g459.t1	838	XP_004288695.1	0	1559	92.71	823	13	832	249	1069	PREDICTED: DNA mismatch repair protein MSH7 isoform X2 [Fragaria vesca subsp. vesca]
g460.t1	1365	XP_004288694.1	0	2431	84.91	1385	1	1365	1	1376	PREDICTED: ARF guanine-nucleotide exchange factor GNL2 [Fragaria vesca subsp. vesca]
g462.t1	363	XP_020423772.1	1.27e-173	496	72.752	367	1	363	1	361	trihelix transcription factor ASIL2 [Prunus persica]<>trihelix transcription factor ASIL2 [Prunus persica]<>hypothetical protein PRUPE_7G228600 [Prunus persica]
g464.t1	645	XP_021807229.1	0	1030	75.545	642	6	642	3	644	probable sulfate transporter 3.5 [Prunus avium]
g465.t1	648	XP_021807229.1	0	1048	77.708	637	8	640	3	639	probable sulfate transporter 3.5 [Prunus avium]
g466.t1	906	XP_004287086.1	0	1750	95.871	896	12	906	2	897	PREDICTED: coatomer subunit beta'-3-like [Fragaria vesca subsp. vesca]
g467.t1	722	XP_004287084.1	0	748	90.074	403	1	403	1	398	PREDICTED: leucine-rich repeat extensin-like protein 4 [Fragaria vesca subsp. vesca]
g468.t1	405	XP_011458210.1	0	550	73.368	383	1	336	5	387	PREDICTED: probable serine incorporator isoform X2 [Fragaria vesca subsp. vesca]
g469.t1	132	XP_011465971.1	8.58e-40	150	69.565	115	9	121	54	168	PREDICTED: uncharacterized protein LOC101309265 [Fragaria vesca subsp. vesca]<>PREDICTED: uncharacterized protein LOC101309265 [Fragaria vesca subsp. vesca]
g470.t1	1116	XP_011458060.1	0	1218	85.402	733	274	1006	1	718	PREDICTED: probable ADP-ribosylation factor GTPase-activating protein AGD14 isoform X1 [Fragaria vesca subsp. vesca]<>PREDICTED: probable ADP-ribosylation factor GTPase-activating protein AGD14 isoform X1 [Fragaria vesca subsp. vesca]
g471.t1	134	XP_004287081.1	9.34e-84	250	95.522	134	1	134	1	134	PREDICTED: uncharacterized protein LOC101298054 [Fragaria vesca subsp. vesca]
g472.t1	165	XP_004287079.1	1.74e-83	251	77.848	158	14	165	1	158	PREDICTED: uncharacterized protein LOC101297765 [Fragaria vesca subsp. vesca]
g473.t1	1196	OMO58058.1	0	1890	78.354	1215	4	1183	28	1239	hypothetical protein COLO4_34883 [Corchorus olitorius]
g474.t1	294	XP_004287076.1	2.68e-179	504	87.324	284	1	284	1	275	PREDICTED: probable strigolactone esterase D14 homolog [Fragaria vesca subsp. vesca]
g475.t1	454	XP_021807165.1	0	797	84.615	455	1	454	1	433	3-hydroxyisobutyryl-CoA hydrolase-like protein 3, mitochondrial isoform X3 [Prunus avium]
g476.t1	320	ONH97376.1	2.45e-173	495	71.388	353	1	315	31	383	hypothetical protein PRUPE_7G186600 [Prunus persica]
g477.t1	356	XP_022729280.1	1.78e-158	457	78.7	277	1	277	47	323	uncharacterized protein LOC111284691 isoform X3 [Durio zibethinus]
g478.t1	956	ONH98069.1	0	1573	77.721	983	1	945	1	967	hypothetical protein PRUPE_7G227000 [Prunus persica]
g479.t1	703	XP_004301548.1	0	1222	88.826	707	1	703	1	701	PREDICTED: uncharacterized protein LOC101301592 [Fragaria vesca subsp. vesca]
g480.t1	211	XP_013981516.1	6.2e-12	73.9	53.521	71	90	160	28	98	PREDICTED: uncharacterized protein LOC106561795 [Salmo salar]
g481.t1	313	XP_011464888.1	7.44e-102	310	85.577	312	3	313	4	311	PREDICTED: S-antigen protein-like [Fragaria vesca subsp. vesca]
g482.t1	1017	XP_021831472.1	0	579	44.07	919	1	834	1	894	disease resistance protein RPM1-like [Prunus avium]
g483.t1	1000	XP_021831472.1	0	688	46.485	953	1	906	1	920	disease resistance protein RPM1-like [Prunus avium]
g485.t1	465	XP_004299987.1	0	815	86.325	468	1	465	1	457	PREDICTED: cyclin-dependent kinase F-1 [Fragaria vesca subsp. vesca]
g486.t1	248	XP_004299989.1	9.03e-145	412	98	200	1	200	1	200	PREDICTED: rac-like GTP-binding protein ARAC7 isoform X2 [Fragaria vesca subsp. vesca]
g487.t1	162	XP_004299990.1	2.59e-110	319	95.679	162	1	162	1	162	PREDICTED: peroxiredoxin-2B [Fragaria vesca subsp. vesca]
g488.t1	593	XP_004301550.2	0	967	78.788	594	1	593	1	593	PREDICTED: protein NRT1/ PTR FAMILY 1.1-like [Fragaria vesca subsp. vesca]
g489.t1	596	XP_004301550.2	0	1035	84.148	593	6	596	1	593	PREDICTED: protein NRT1/ PTR FAMILY 1.1-like [Fragaria vesca subsp. vesca]
g490.t1	1509	XP_011464890.1	0	2306	87.623	1325	12	1331	13	1332	PREDICTED: putative E3 ubiquitin-protein ligase LIN isoform X1 [Fragaria vesca subsp. vesca]<>PREDICTED: putative E3 ubiquitin-protein ligase LIN isoform X2 [Fragaria vesca subsp. vesca]
g491.t1	349	XP_004299992.1	0	608	84.884	344	5	348	1	338	PREDICTED: bark storage protein A [Fragaria vesca subsp. vesca]
g492.t1	361	XP_011464892.1	0	564	82.519	389	1	361	1	386	PREDICTED: transcription factor bHLH68 [Fragaria vesca subsp. vesca]
g493.t1	160	XP_021831661.1	8.03e-60	201	92.233	103	55	157	124	226	NADPH:adrenodoxin oxidoreductase, mitochondrial-like [Prunus avium]<>NADPH:adrenodoxin oxidoreductase, mitochondrial-like [Prunus avium]<>NADPH:adrenodoxin oxidoreductase, mitochondrial-like [Prunus avium]<>NADPH:adrenodoxin oxidoreductase, mitochondrial-like [Prunus avium]
g494.t1	193	XP_004299994.1	8.31e-101	308	75.463	216	1	193	254	469	PREDICTED: NADPH:adrenodoxin oxidoreductase, mitochondrial-like [Fragaria vesca subsp. vesca]
g495.t1	240	XP_011464894.1	1.2e-24	109	46.617	133	1	132	82	213	PREDICTED: F-box/LRR-repeat/kelch-repeat protein At2g27520-like [Fragaria vesca subsp. vesca]
g496.t1	479	XP_011464893.1	1.49e-157	460	65.684	373	104	473	1	360	PREDICTED: uncharacterized protein LOC105351628 [Fragaria vesca subsp. vesca]
g497.t1	473	XP_016647998.1	4.03e-71	241	42.655	354	116	458	53	375	PREDICTED: F-box protein At2g26160-like isoform X2 [Prunus mume]<>PREDICTED: F-box protein At2g26160-like isoform X3 [Prunus mume]
g498.t1	492	XP_020275216.1	1.31e-34	136	88.235	68	216	283	46	112	60S ribosomal protein L21-2 [Asparagus officinalis]<>uncharacterized protein A4U43_C07F20080 [Asparagus officinalis]
g499.t1	1023	XP_004287445.1	0	1732	88.16	1022	1	1021	1	1005	PREDICTED: uncharacterized protein LOC101312281 [Fragaria vesca subsp. vesca]
g500.t1	145	XP_021645414.1	2.57e-38	137	46.734	199	1	145	1	194	protein SPEAR3-like [Hevea brasiliensis]
g501.t1	601	XP_008242563.1	0	764	76.667	480	121	599	220	697	PREDICTED: WSC domain-containing protein ARB_07867 [Prunus mume]
g502.t1	289	XP_004308638.1	0	562	91.003	289	1	289	1	289	PREDICTED: probable xyloglucan endotransglucosylase/hydrolase protein 26 [Fragaria vesca subsp. vesca]
g503.t1	135	XP_021807254.1	7.62e-69	212	90.58	138	1	135	1	137	transmembrane protein 234 homolog [Prunus avium]
g504.t1	552	XP_004287448.1	0	582	59.494	553	7	552	3	544	PREDICTED: zinc finger CCCH domain-containing protein 44-like [Fragaria vesca subsp. vesca]<>PREDICTED: zinc finger CCCH domain-containing protein 44-like [Fragaria vesca subsp. vesca]
g505.t1	431	XP_004287447.1	0	868	95.592	431	1	431	1	431	PREDICTED: casein kinase I-like [Fragaria vesca subsp. vesca]
g506.t1	650	XP_011459099.1	0	694	94.958	357	1	356	7	361	PREDICTED: probable lactoylglutathione lyase, chloroplast [Fragaria vesca subsp. vesca]
g507.t1	1081	XP_004288882.1	0	1999	90.331	1086	1	1081	1	1080	PREDICTED: protein phosphatase 2C and cyclic nucleotide-binding/kinase domain-containing protein [Fragaria vesca subsp. vesca]
g508.t1	410	XP_004287451.1	0	628	77.674	430	1	410	15	434	PREDICTED: E3 ubiquitin-protein ligase ATL42 [Fragaria vesca subsp. vesca]
g509.t1	499	XP_004287452.1	0	900	89.579	499	1	499	1	499	PREDICTED: ninja-family protein mc410 [Fragaria vesca subsp. vesca]
g510.t1	473	XP_021823752.1	3.55e-56	201	34.579	428	65	467	7	408	uncharacterized protein LOC110764998 [Prunus avium]
g512.t1	517	XP_004287454.1	0	961	91.489	517	1	517	1	515	PREDICTED: sugar transport protein 14 [Fragaria vesca subsp. vesca]
g513.t1	802	XP_004287455.1	0	1322	81.628	811	1	802	1	804	PREDICTED: CRS2-associated factor 1, chloroplastic [Fragaria vesca subsp. vesca]
g514.t1	1086	XP_004287456.2	0	877	79.474	570	1	563	1	544	PREDICTED: probable glycosyltransferase At3g07620 [Fragaria vesca subsp. vesca]
g516.t1	483	XP_011459143.1	0	850	88.797	482	3	483	35	515	PREDICTED: uncharacterized protein LOC101301533 isoform X2 [Fragaria vesca subsp. vesca]
g517.t1	253	ONH98000.1	3.19e-103	309	70.464	237	27	253	32	262	hypothetical protein PRUPE_7G222700 [Prunus persica]
g518.t1	956	XP_004287459.1	0	1748	88.808	956	1	956	39	975	PREDICTED: uncharacterized protein LOC101291750 [Fragaria vesca subsp. vesca]
g519.t1	777	XP_004287460.1	0	1492	95.882	777	1	777	1	777	PREDICTED: dolichyl-diphosphooligosaccharide--protein glycosyltransferase subunit STT3A [Fragaria vesca subsp. vesca]
g520.t1	606	XP_004287461.1	0	1003	87.129	606	1	605	1	606	PREDICTED: SNW/SKI-interacting protein [Fragaria vesca subsp. vesca]
g521.t1	338	XP_004287462.1	0	550	86.984	315	1	315	1	311	PREDICTED: protein phosphatase 1 regulatory subunit pprA [Fragaria vesca subsp. vesca]
g522.t1	866	XP_011459194.1	0	1407	93.973	730	137	866	35	763	PREDICTED: cell division cycle protein 27 homolog B isoform X1 [Fragaria vesca subsp. vesca]
g523.t1	359	XP_004287465.1	3.85e-138	405	62.5	360	1	358	1	345	PREDICTED: uncharacterized protein LOC101293225 [Fragaria vesca subsp. vesca]<>PREDICTED: uncharacterized protein LOC101293225 [Fragaria vesca subsp. vesca]
g524.t1	221	XP_004287466.1	5.76e-129	371	87.892	223	1	221	1	219	PREDICTED: uncharacterized protein LOC101293711 [Fragaria vesca subsp. vesca]
g525.t1	724	XP_004287467.1	0	1258	89.503	724	1	724	1	724	PREDICTED: golgin candidate 1 [Fragaria vesca subsp. vesca]
g526.t1	1577	KNA11894.1	0	1493	53.307	1497	237	1577	145	1603	hypothetical protein SOVF_130930 [Spinacia oleracea]
g527.t1	407	XP_004287469.1	0	575	81.138	334	79	407	3	336	PREDICTED: probable 2-oxoglutarate-dependent dioxygenase At3g49630 isoform X2 [Fragaria vesca subsp. vesca]
g529.t1	122	XP_004288889.1	1.61e-45	152	75.61	123	1	122	1	121	PREDICTED: E3 ubiquitin-protein ligase RNF181-like [Fragaria vesca subsp. vesca]
g530.t1	377	XP_008242497.1	0	628	85.166	391	1	377	1	388	PREDICTED: protein phosphatase 2C 56-like [Prunus mume]
g531.t1	112	XP_021807080.1	1e-47	158	70.755	106	7	112	6	111	histidine-containing phosphotransfer protein 4-like [Prunus avium]
g532.t1	1249	XP_004288891.1	0	2347	94.72	1250	1	1249	1	1250	PREDICTED: putative ABC transporter B family member 8 [Fragaria vesca subsp. vesca]
g533.t1	527	XP_011459269.1	0	973	89.225	529	1	527	1	526	PREDICTED: tRNA A64-2'-O-ribosylphosphate transferase isoform X1 [Fragaria vesca subsp. vesca]
g534.t1	386	XP_004287472.1	0	648	82.507	383	1	382	1	380	PREDICTED: spartin-like [Fragaria vesca subsp. vesca]
g535.t1	422	XP_004287474.1	3.08e-47	167	72.414	116	330	419	1	116	PREDICTED: cytochrome B5-like protein [Fragaria vesca subsp. vesca]<>PREDICTED: cytochrome B5-like protein [Fragaria vesca subsp. vesca]
g536.t1	543	XP_004287475.1	0	953	85.091	550	1	543	1	520	PREDICTED: uncharacterized protein LOC101296224 [Fragaria vesca subsp. vesca]
g537.t1	256	XP_004287474.1	1.14e-47	163	72.414	116	164	253	1	116	PREDICTED: cytochrome B5-like protein [Fragaria vesca subsp. vesca]<>PREDICTED: cytochrome B5-like protein [Fragaria vesca subsp. vesca]
g538.t1	543	XP_004287475.1	0	954	85.273	550	1	543	1	520	PREDICTED: uncharacterized protein LOC101296224 [Fragaria vesca subsp. vesca]
g539.t1	341	XP_004287479.2	0	548	81.548	336	1	336	2	334	PREDICTED: probable 3-hydroxyisobutyrate dehydrogenase-like 1, mitochondrial [Fragaria vesca subsp. vesca]
g540.t1	1011	XP_004287478.1	0	1563	79.664	1013	1	1011	1	1013	PREDICTED: receptor-like protein kinase HSL1 [Fragaria vesca subsp. vesca]
g541.t1	481	XP_004287480.1	0	898	92.1	481	1	481	38	498	PREDICTED: hexokinase-1 [Fragaria vesca subsp. vesca]
g542.t1	94	XP_020424278.1	7.62e-27	103	60.784	102	1	93	1	97	uncharacterized protein LOC109950259 isoform X2 [Prunus persica]<>hypothetical protein PRUPE_7G218700 [Prunus persica]
g545.t1	447	XP_021807045.1	0	793	90.828	447	1	447	100	545	protein DETOXIFICATION 51 [Prunus avium]
g546.t1	438	XP_004288896.1	0	741	85.227	440	1	437	1	438	PREDICTED: protein IQ-DOMAIN 14-like [Fragaria vesca subsp. vesca]
g547.t1	381	XP_004287482.1	0	773	96.85	381	1	381	1	381	PREDICTED: probable pectinesterase 53 [Fragaria vesca subsp. vesca]
g548.t1	1310	XP_011459383.1	0	1216	84.33	702	1	701	9	709	PREDICTED: probable glutamate carboxypeptidase 2 [Fragaria vesca subsp. vesca]
g549.t1	603	XP_004287487.1	0	716	98.011	352	1	352	1	352	PREDICTED: mitogen-activated protein kinase kinase 6 isoform X1 [Fragaria vesca subsp. vesca]
g550.t1	890	XP_011459416.1	0	1546	83.933	890	1	890	1	886	PREDICTED: pentatricopeptide repeat-containing protein At5g65560-like [Fragaria vesca subsp. vesca]
g551.t1	490	XP_011459451.1	3.16e-63	218	43.787	338	6	331	8	327	PREDICTED: F-box/FBD/LRR-repeat protein At2g04230-like [Fragaria vesca subsp. vesca]
g552.t1	488	XP_004287489.1	0	922	93.661	489	1	488	1	488	PREDICTED: glucan endo-1,3-beta-glucosidase 13 [Fragaria vesca subsp. vesca]
g553.t1	582	XP_004288898.1	0	783	74.826	576	18	582	19	588	PREDICTED: cactin-like [Fragaria vesca subsp. vesca]
g554.t1	249	XP_008233545.1	7.06e-145	416	83.761	234	5	238	4	236	PREDICTED: caffeoylshikimate esterase-like [Prunus mume]
g555.t1	131	XP_021807230.1	2.65e-90	266	97.71	131	1	131	1	131	profilin [Prunus avium]
g556.t1	133	XP_004141027.1	3.53e-88	261	93.985	133	1	133	1	133	PREDICTED: profilin-4 [Cucumis sativus]<>hypothetical protein Csa_2G000760 [Cucumis sativus]
g557.t1	227	XP_004287492.1	8.88e-130	375	93.035	201	19	219	5	205	PREDICTED: derlin-1 [Fragaria vesca subsp. vesca]
g558.t1	166	XP_011465971.1	3.79e-40	153	55.114	176	4	145	44	218	PREDICTED: uncharacterized protein LOC101309265 [Fragaria vesca subsp. vesca]<>PREDICTED: uncharacterized protein LOC101309265 [Fragaria vesca subsp. vesca]
g560.t1	413	XP_004287493.1	0	761	90.534	412	1	411	1	412	PREDICTED: uncharacterized protein LOC101301714 [Fragaria vesca subsp. vesca]
g561.t1	258	XP_004287494.1	2.61e-142	408	83.406	229	31	258	25	253	PREDICTED: acid phosphatase 1 [Fragaria vesca subsp. vesca]
g562.t1	404	XP_004288900.1	0	642	85.063	395	4	398	3	396	PREDICTED: leucine-rich repeat extensin-like protein 4 [Fragaria vesca subsp. vesca]
g563.t1	294	XP_004287495.1	0	523	88.215	297	1	294	1	279	PREDICTED: putative dual specificity protein phosphatase DSP8 [Fragaria vesca subsp. vesca]
g564.t1	489	XP_011459491.1	0	799	84.766	512	1	489	1	498	PREDICTED: myb-like protein Q isoform X4 [Fragaria vesca subsp. vesca]
g565.t1	536	XP_004287497.1	0	894	83.955	536	1	536	1	517	PREDICTED: mitochondrial-processing peptidase subunit alpha-like [Fragaria vesca subsp. vesca]
g566.t1	318	XP_004288902.2	0	578	85.627	327	1	316	1	327	PREDICTED: nudix hydrolase 8-like [Fragaria vesca subsp. vesca]
g567.t1	659	XP_020425101.1	0	920	84.162	543	1	540	13	534	ATP-dependent 6-phosphofructokinase 6 isoform X1 [Prunus persica]
g568.t1	111	XP_004288903.1	1.04e-37	132	64.103	117	1	110	1	117	PREDICTED: RING-H2 finger protein ATL68-like [Fragaria vesca subsp. vesca]
g569.t1	2087	XP_004288905.1	0	2142	80.467	1500	1	1453	1	1440	PREDICTED: uncharacterized protein LOC101309395 [Fragaria vesca subsp. vesca]
g570.t1	334	XP_011459525.1	0	620	91.94	335	1	334	1	335	PREDICTED: inositol oxygenase 4 [Fragaria vesca subsp. vesca]
g571.t1	382	XP_008242454.1	0	640	81.156	398	1	382	1	397	PREDICTED: zinc finger CCCH domain-containing protein 20 [Prunus mume]
g572.t1	156	KYP42235.1	4.54e-49	171	49.741	193	3	153	38	226	Eukaryotic translation initiation factor 5 [Cajanus cajan]
g573.t1	283	XP_004288907.1	5.94e-114	338	66.319	288	1	283	1	270	PREDICTED: transcription factor RAX1-like [Fragaria vesca subsp. vesca]
g574.t1	889	XP_004287503.2	0	1556	87.794	893	1	889	3	892	PREDICTED: probable LRR receptor-like serine/threonine-protein kinase At4g29180 [Fragaria vesca subsp. vesca]
g575.t1	298	XP_004287505.1	4.04e-147	421	93.519	216	60	275	2	217	PREDICTED: meiotic nuclear division protein 1 homolog [Fragaria vesca subsp. vesca]
g576.t1	218	XP_004287507.1	1.07e-148	421	96.789	218	1	218	1	218	PREDICTED: vacuolar protein sorting-associated protein 32 homolog 2 [Fragaria vesca subsp. vesca]
g578.t1	684	XP_004287508.1	0	740	89.104	413	1	413	34	446	PREDICTED: IAA-amino acid hydrolase ILR1-like 4 [Fragaria vesca subsp. vesca]
g579.t1	994	PLY73381.1	0	1411	69.557	1038	5	994	3	1027	hypothetical protein LSAT_6X69341 [Lactuca sativa]
g580.t1	81	XP_004287511.1	3.7e-41	139	66.667	120	1	81	1	120	PREDICTED: 60S ribosomal protein L31 [Fragaria vesca subsp. vesca]
g581.t1	960	XP_011459582.1	0	1888	92.06	995	1	957	11	1005	PREDICTED: uncharacterized protein LOC101307331 [Fragaria vesca subsp. vesca]
g583.t1	319	XP_004287514.1	6.18e-159	454	81.387	274	46	319	22	281	PREDICTED: uncharacterized protein LOC101307918 [Fragaria vesca subsp. vesca]
g584.t1	625	XP_004287513.1	0	848	88.478	460	167	625	1	460	PREDICTED: histone acetyltransferase type B catalytic subunit [Fragaria vesca subsp. vesca]
g585.t1	292	XP_018846224.1	8.76e-176	497	73.538	325	4	286	7	331	PREDICTED: deoxyhypusine synthase-like isoform X2 [Juglans regia]
g586.t1	360	KZN03248.1	1.11e-145	429	61.264	364	18	355	1	360	hypothetical protein DCAR_012004 [Daucus carota subsp. sativus]
g587.t1	1445	XP_004288915.1	0	2258	89.044	1214	1	1212	1	1200	PREDICTED: DNA-directed RNA polymerases IV and V subunit 2-like [Fragaria vesca subsp. vesca]
g588.t1	183	XP_004300604.1	6.75e-91	274	71.905	210	6	182	32	238	PREDICTED: probable caffeoyl-CoA O-methyltransferase At4g26220 isoform X1 [Fragaria vesca subsp. vesca]<>PREDICTED: probable caffeoyl-CoA O-methyltransferase At4g26220 isoform X1 [Fragaria vesca subsp. vesca]
g589.t1	1220	XP_004288917.1	0	1550	70.899	1268	9	1220	12	1185	PREDICTED: mucin-5AC [Fragaria vesca subsp. vesca]
g590.t1	347	XP_011459673.1	1.43e-10	73.2	31.965	341	2	298	228	527	PREDICTED: mucin-5AC-like [Fragaria vesca subsp. vesca]
g591.t1	146	XP_004287521.1	1.02e-87	261	84.247	146	1	146	1	146	PREDICTED: probable phospholipase A2 homolog 1 [Fragaria vesca subsp. vesca]
g592.t1	122	XP_004287522.1	1.26e-76	231	87.705	122	1	122	4	125	PREDICTED: uncharacterized protein LOC101310152 [Fragaria vesca subsp. vesca]
g593.t1	826	XP_011459692.1	0	790	89.074	421	1	421	1	420	PREDICTED: 1-aminocyclopropane-1-carboxylate synthase 7 isoform X1 [Fragaria vesca subsp. vesca]
g594.t1	438	XP_004288918.1	0	858	93.379	438	1	438	1	438	PREDICTED: 1-aminocyclopropane-1-carboxylate synthase 7 isoform X2 [Fragaria vesca subsp. vesca]
g595.t1	106	OVA17513.1	4.7e-51	167	81.373	102	7	106	5	106	Ribosomal protein L22/L17 [Macleaya cordata]
g596.t1	488	XP_004287523.1	0	937	91.411	489	1	488	1	489	PREDICTED: xaa-Pro dipeptidase [Fragaria vesca subsp. vesca]
g597.t1	393	XP_021807055.1	0	743	89.33	403	1	393	1	400	probable protein arginine N-methyltransferase 1.2 [Prunus avium]
g598.t1	263	XP_004287526.1	1.81e-156	446	78.689	305	6	263	1	305	PREDICTED: uncharacterized protein LOC101311604 [Fragaria vesca subsp. vesca]
g599.t1	555	XP_004287528.2	0	709	69.126	515	1	515	1	466	PREDICTED: uncharacterized protein LOC101312667 [Fragaria vesca subsp. vesca]
g600.t1	952	XP_004288922.1	0	1637	81.616	990	1	952	1	984	PREDICTED: putative pentatricopeptide repeat-containing protein At3g23330 [Fragaria vesca subsp. vesca]<>PREDICTED: putative pentatricopeptide repeat-containing protein At3g23330 [Fragaria vesca subsp. vesca]<>PREDICTED: putative pentatricopeptide repeat-containing protein At3g23330 [Fragaria vesca subsp. vesca]
g601.t1	317	GAU11783.1	3.81e-172	489	77.16	324	1	315	1	324	hypothetical protein TSUD_75340 [Trifolium subterraneum]
g602.t1	236	XP_004287531.1	1.06e-159	450	89.831	236	1	236	1	236	PREDICTED: inorganic pyrophosphatase 3 [Fragaria vesca subsp. vesca]
g603.t1	335	XP_008242419.1	0	606	88.288	333	2	334	13	341	PREDICTED: mitochondrial substrate carrier family protein P [Prunus mume]
g604.t1	496	XP_021807033.1	0	831	81.693	508	1	496	1	504	pentatricopeptide repeat-containing protein At2g15690-like [Prunus avium]
g605.t1	286	XP_004287535.1	0	565	96.503	286	1	286	1	286	PREDICTED: serine acetyltransferase 5 [Fragaria vesca subsp. vesca]
g606.t1	404	XP_020423410.1	1.94e-165	480	57.428	451	3	404	14	447	protein EFFECTOR OF TRANSCRIPTION 2 isoform X1 [Prunus persica]<>hypothetical protein PRUPE_7G212600 [Prunus persica]
g607.t1	394	XP_011459779.1	0	556	71.576	387	1	387	1	367	PREDICTED: uncharacterized protein LOC101314891 isoform X1 [Fragaria vesca subsp. vesca]<>PREDICTED: uncharacterized protein LOC101314891 isoform X2 [Fragaria vesca subsp. vesca]
g608.t1	592	XP_021276170.1	0	746	60.369	651	1	591	1	649	inactive protein kinase SELMODRAFT_444075 isoform X3 [Herrania umbratica]
g609.t1	306	XP_016651568.1	9.39e-111	333	82.199	191	9	199	8	197	PREDICTED: probable acyl-[acyl-carrier-protein]--UDP-N-acetylglucosamine O-acyltransferase, mitochondrial [Prunus mume]
g610.t1	312	XP_004287537.1	8.64e-141	410	67.232	354	1	312	1	349	PREDICTED: protein REVEILLE 5-like [Fragaria vesca subsp. vesca]
g611.t1	540	XP_004287538.1	0	919	86.596	567	18	537	15	580	PREDICTED: K(+) efflux antiporter 4-like [Fragaria vesca subsp. vesca]
g612.t1	305	XP_004287539.1	0	605	94.098	305	1	305	1	305	PREDICTED: 1-aminocyclopropane-1-carboxylate oxidase 1-like [Fragaria vesca subsp. vesca]
g613.t1	412	XP_021807238.1	0	636	79.177	413	1	406	1	409	uncharacterized protein LOC110751116 [Prunus avium]
g614.t1	259	XP_004287540.1	1.33e-115	341	91.005	189	1	189	1	189	PREDICTED: tetraspanin-2 [Fragaria vesca subsp. vesca]
g615.t1	307	XP_004287541.1	0	589	90.506	316	1	306	1	316	PREDICTED: uncharacterized protein LOC101291956 [Fragaria vesca subsp. vesca]
g616.t1	297	XP_004287542.1	0	510	84.899	298	1	297	1	291	PREDICTED: cytidine deaminase 1-like [Fragaria vesca subsp. vesca]
g617.t1	286	OMO67317.1	9.73e-112	333	59.516	289	2	285	21	302	Prenylated rab acceptor PRA1 [Corchorus capsularis]
g618.t1	797	XP_004287544.1	0	1441	87.437	796	1	796	1	796	PREDICTED: sucrose synthase-like [Fragaria vesca subsp. vesca]
g619.t1	222	XP_011459858.1	2.89e-142	405	93.243	222	1	222	1	222	PREDICTED: thioredoxin-like 2, chloroplastic [Fragaria vesca subsp. vesca]
g620.t1	491	XP_007201963.1	0	859	85.859	495	1	491	1	495	ectonucleotide pyrophosphatase/phosphodiesterase family member 3 [Prunus persica]<>hypothetical protein PRUPE_7G211200 [Prunus persica]
g621.t1	413	XP_008242405.1	0	783	93.462	413	1	413	1	413	PREDICTED: enhanced ethylene response protein 5 [Prunus mume]<>enhanced ethylene response protein 5 [Prunus avium]
g622.t1	410	OMO91604.1	0	695	81.308	428	1	410	1	428	hypothetical protein COLO4_18208 [Corchorus olitorius]
g623.t1	362	XP_004289089.2	2.78e-84	276	51.678	298	81	351	323	615	PREDICTED: cyclic nucleotide-gated ion channel 1-like [Fragaria vesca subsp. vesca]
g625.t1	309	XP_011469090.1	9.28e-67	228	67.836	171	134	300	416	586	PREDICTED: cyclic nucleotide-gated ion channel 1-like isoform X3 [Fragaria vesca subsp. vesca]
g626.t1	246	XP_004288939.1	1.99e-106	317	63.985	261	6	245	5	264	PREDICTED: Werner Syndrome-like exonuclease [Fragaria vesca subsp. vesca]
g627.t1	460	XP_011460013.1	0	555	59.188	517	4	458	47	545	PREDICTED: uncharacterized protein LOC101298548 [Fragaria vesca subsp. vesca]
g628.t1	298	XP_004287558.1	4e-173	492	83.172	309	1	298	49	357	PREDICTED: GATA transcription factor 21 [Fragaria vesca subsp. vesca]
g629.t1	110	XP_004288954.1	3.98e-31	123	58.407	113	2	102	318	426	PREDICTED: putative F-box protein At1g65770 [Fragaria vesca subsp. vesca]
g630.t1	254	XP_004288941.1	7.71e-106	314	79.891	184	71	254	29	212	PREDICTED: auxin-binding protein ABP19a-like [Fragaria vesca subsp. vesca]
g632.t1	1430	OMO91657.1	0	1519	60.446	1211	208	1411	1	1174	Glycoside hydrolase, family 35 [Corchorus olitorius]
g633.t1	690	XP_008242342.1	0	1059	75.396	695	1	684	1	695	PREDICTED: uncharacterized protein LOC103340682 [Prunus mume]
g634.t1	567	XP_007201933.1	0	980	85.54	574	1	567	1	567	probable polyamine oxidase 5 [Prunus persica]
g635.t1	122	XP_009361599.1	1.52e-10	65.9	37.705	122	1	121	1	117	PREDICTED: uncharacterized protein LOC103951858 [Pyrus x bretschneideri]
g637.t1	1102	OMO70796.1	0	1536	71.008	1052	55	1102	14	1008	hypothetical protein CCACVL1_18656 [Corchorus capsularis]
g638.t1	1293	XP_011460089.1	0	1786	79.343	1278	1	1163	3	1275	PREDICTED: receptor-like serine/threonine-protein kinase ALE2 isoform X1 [Fragaria vesca subsp. vesca]
g640.t1	599	XP_004287564.1	0	1110	89.786	607	1	599	1	604	PREDICTED: zinc finger CCCH domain-containing protein 64 [Fragaria vesca subsp. vesca]
g642.t1	297	XP_011460110.1	8.89e-100	302	58.28	314	10	297	1	268	PREDICTED: uncharacterized protein LOC105350215 [Fragaria vesca subsp. vesca]
g645.t1	226	XP_011460121.1	2.62e-89	270	71.053	190	1	188	6	192	PREDICTED: LOB domain-containing protein 9-like [Fragaria vesca subsp. vesca]
g646.t1	179	XP_011460125.1	2.62e-117	339	89.637	193	1	179	1	193	PREDICTED: translation machinery-associated protein 22 [Fragaria vesca subsp. vesca]
g647.t1	363	XP_009352704.1	3.04e-171	496	63.747	411	9	363	13	416	PREDICTED: cytokinin dehydrogenase 2-like [Pyrus x bretschneideri]
g649.t1	422	XP_004288952.2	0	748	86.052	423	1	422	34	452	PREDICTED: cytokinin dehydrogenase 3 [Fragaria vesca subsp. vesca]
g650.t1	934	XP_011460155.1	0	1420	77.339	962	20	930	14	949	PREDICTED: chloroplastic group IIA intron splicing facilitator CRS1, chloroplastic [Fragaria vesca subsp. vesca]
g651.t1	217	XP_004287566.1	5.02e-136	391	87.097	217	1	217	53	269	PREDICTED: putative uncharacterized protein YDL057W [Fragaria vesca subsp. vesca]
g654.t1	252	XP_004287567.1	6.96e-140	402	89.815	216	37	252	52	267	PREDICTED: uncharacterized protein LOC101300382 isoform X1 [Fragaria vesca subsp. vesca]<>PREDICTED: uncharacterized protein LOC101300382 isoform X1 [Fragaria vesca subsp. vesca]
g655.t1	269	XP_004287569.1	7.03e-180	504	91.078	269	1	269	1	269	PREDICTED: uncharacterized protein LOC101300947 [Fragaria vesca subsp. vesca]
g656.t1	240	XP_004287570.1	5.24e-137	395	85.973	221	19	239	80	298	PREDICTED: uncharacterized protein LOC101301234 [Fragaria vesca subsp. vesca]
g658.t1	578	XP_004288955.2	0	845	78.12	585	4	578	33	609	PREDICTED: putative transcription factor bHLH041 [Fragaria vesca subsp. vesca]
g659.t1	806	XP_021805052.1	0	665	85.233	386	420	805	34	414	DNA repair protein recA homolog 3, mitochondrial isoform X2 [Prunus avium]
g660.t1	164	XP_004287573.1	1.07e-104	305	89.634	164	1	164	1	164	PREDICTED: 37S ribosomal protein S16, mitochondrial [Fragaria vesca subsp. vesca]
g661.t1	961	XP_011460247.1	0	1205	69.303	961	10	961	3	923	PREDICTED: zinc finger CCCH domain-containing protein 65 [Fragaria vesca subsp. vesca]
g662.t1	352	XP_004292629.1	0	549	76.218	349	4	352	3	348	PREDICTED: 1-aminocyclopropane-1-carboxylate oxidase-like [Fragaria vesca subsp. vesca]
g663.t1	351	XP_004288960.1	0	553	81.921	354	1	351	10	355	PREDICTED: uncharacterized protein LOC101304623 [Fragaria vesca subsp. vesca]
g664.t1	342	XP_004287575.1	3.75e-134	398	74.074	270	79	342	178	447	PREDICTED: heat stress transcription factor A-2-like [Fragaria vesca subsp. vesca]
g665.t1	509	XP_004288961.2	5.92e-165	489	76.812	345	199	509	253	595	PREDICTED: regulatory protein NPR1-like [Fragaria vesca subsp. vesca]
g666.t1	511	XP_004287577.1	0	816	74.141	553	1	511	1	549	PREDICTED: uncharacterized protein LOC101303548 [Fragaria vesca subsp. vesca]
g667.t1	101	XP_011460301.1	8.79e-46	152	76	100	3	101	29	126	PREDICTED: EPIDERMAL PATTERNING FACTOR-like protein 6 [Fragaria vesca subsp. vesca]
g668.t1	471	XP_004287578.1	0	943	96.815	471	1	471	1	471	PREDICTED: casein kinase I isoform delta-like [Fragaria vesca subsp. vesca]
g669.t1	617	XP_011460315.1	0	981	77.586	638	1	611	1	630	PREDICTED: DEAD-box ATP-dependent RNA helicase 21-like [Fragaria vesca subsp. vesca]
g670.t1	121	XP_011460334.1	7.87e-64	199	79.07	129	1	121	1	126	PREDICTED: uncharacterized protein LOC101305515 [Fragaria vesca subsp. vesca]
g671.t1	433	XP_011460342.1	3.14e-147	437	74.919	307	1	306	1	279	PREDICTED: diacylglycerol O-acyltransferase 1 [Fragaria vesca subsp. vesca]
g672.t1	679	XP_011470735.1	0	1104	72.886	804	1	679	1	801	PREDICTED: eukaryotic initiation factor 4A-9 [Fragaria vesca subsp. vesca]
g673.t1	433	XP_004287580.1	0	881	96.536	433	1	433	1	433	PREDICTED: glycylpeptide N-tetradecanoyltransferase 1 [Fragaria vesca subsp. vesca]
g674.t1	305	CCA29094.1	1.71e-171	487	86.207	319	1	304	1	319	putative MYB transcription factor [Rosa rugosa]<>putative MYB transcription factor [Rosa rugosa]
g675.t1	542	AFR11776.1	0	1003	88.419	544	1	542	1	542	lycopene epsilon cyclase [Fragaria x ananassa]
g676.t1	468	XP_004287583.1	0	740	76.395	466	5	468	69	532	PREDICTED: UDP-glycosyltransferase 91C1-like [Fragaria vesca subsp. vesca]
g678.t1	763	XP_004287584.1	0	1400	88.889	756	2	757	1	752	PREDICTED: U-box domain-containing protein 34 isoform X1 [Fragaria vesca subsp. vesca]
g679.t1	238	XP_004287586.1	8.32e-98	292	84.971	173	1	172	1	168	PREDICTED: uncharacterized protein LOC101305877 [Fragaria vesca subsp. vesca]
g680.t1	349	XP_004289105.1	1.57e-179	511	69.792	384	1	349	1	381	PREDICTED: protein WALLS ARE THIN 1-like [Fragaria vesca subsp. vesca]
g682.t1	406	XP_011460386.1	0	628	76.601	406	1	398	1	403	PREDICTED: putative nuclease HARBI1 [Fragaria vesca subsp. vesca]
g683.t1	530	XP_011460390.1	0	1015	92.565	538	1	530	1	537	PREDICTED: serine/threonine-protein kinase tricorner [Fragaria vesca subsp. vesca]
g684.t1	1303	XP_011460397.1	0	2295	87.738	1313	1	1303	1	1305	PREDICTED: uncharacterized protein LOC101306665 [Fragaria vesca subsp. vesca]
g685.t1	470	XP_021804882.1	0	669	69.461	501	1	470	1	468	protein phosphatase 2C 77 [Prunus avium]<>protein phosphatase 2C 77 [Prunus avium]
g686.t1	293	ALG02503.1	0	535	77.904	353	1	292	1	353	MAP kinase kinase 2 [Rosa hybrid cultivar]
g687.t1	486	XP_008388329.1	0	866	83.884	484	1	484	1	484	PREDICTED: pentatricopeptide repeat-containing protein At1g09190 [Malus domestica]<>PREDICTED: pentatricopeptide repeat-containing protein At1g09190-like [Malus domestica]
g688.t1	221	XP_004287592.1	3.7e-135	387	87.33	221	1	220	1	217	PREDICTED: pre-mRNA cleavage factor Im 25 kDa subunit 1 [Fragaria vesca subsp. vesca]
g689.t1	315	XP_004287595.1	0	518	83.492	315	1	315	1	305	PREDICTED: UBP1-associated proteins 1C [Fragaria vesca subsp. vesca]
g690.t1	226	XP_011460428.1	8.71e-102	304	65.975	241	1	226	30	256	PREDICTED: uncharacterized protein LOC105350349 [Fragaria vesca subsp. vesca]
g691.t1	505	XP_004288964.2	0	697	70.297	505	3	505	1	500	PREDICTED: uncharacterized protein LOC101306090 [Fragaria vesca subsp. vesca]
g693.t1	539	XP_004288965.1	0	561	71.763	556	1	538	1	547	PREDICTED: pollen-specific leucine-rich repeat extensin-like protein 1 [Fragaria vesca subsp. vesca]
g694.t1	317	XP_004288612.1	0	623	96.215	317	1	317	1	317	PREDICTED: WD repeat-containing protein 61 [Fragaria vesca subsp. vesca]
g695.t1	528	XP_004288966.1	0	976	92.233	515	17	528	17	524	PREDICTED: threonine synthase 1, chloroplastic [Fragaria vesca subsp. vesca]
g696.t1	1531	XP_004287596.1	0	2500	83.258	1553	64	1531	2	1529	PREDICTED: myosin-17-like [Fragaria vesca subsp. vesca]
g697.t1	395	XP_004287598.1	0	697	82.885	409	1	395	1	405	PREDICTED: uncharacterized membrane protein C776.05 [Fragaria vesca subsp. vesca]
g698.t1	1149	XP_011460454.1	0	1864	88.128	1095	3	1093	2	1084	PREDICTED: LOW QUALITY PROTEIN: uncharacterized protein LOC101309766 [Fragaria vesca subsp. vesca]
g699.t1	500	XP_004287599.2	0	759	77.711	498	1	497	10	498	PREDICTED: ankyrin repeat-containing protein At5g02620-like [Fragaria vesca subsp. vesca]
g700.t1	497	XP_004287599.2	0	761	77.621	496	1	494	10	498	PREDICTED: ankyrin repeat-containing protein At5g02620-like [Fragaria vesca subsp. vesca]
g701.t1	151	XP_008359908.1	2.7e-55	183	59.873	157	1	151	110	264	PREDICTED: F-box protein At2g02240-like [Malus domestica]
g702.t1	589	XP_011460466.1	0	601	88.485	330	1	330	1	314	PREDICTED: protein bem46 isoform X1 [Fragaria vesca subsp. vesca]
g703.t1	336	XP_011460482.1	1.1e-164	470	70.76	342	1	336	1	309	PREDICTED: nuclear transcription factor Y subunit A-4-like isoform X2 [Fragaria vesca subsp. vesca]
g704.t1	1061	XP_011460500.1	0	1212	89.666	658	1	642	1	658	PREDICTED: phospholipid:diacylglycerol acyltransferase 1 [Fragaria vesca subsp. vesca]
g705.t1	355	XP_007204365.1	0	661	93.521	355	1	354	1	349	protein Brevis radix-like 4 isoform X2 [Prunus persica]<>hypothetical protein PRUPE_7G203300 [Prunus persica]
g706.t1	344	XP_004288969.1	8.4e-164	470	79.063	363	1	344	1	362	PREDICTED: uncharacterized protein LOC101308419 [Fragaria vesca subsp. vesca]
g707.t1	223	XP_004287607.1	5.06e-153	432	96.861	223	1	223	1	223	PREDICTED: vacuolar protein sorting-associated protein 2 homolog 1 [Fragaria vesca subsp. vesca]
g708.t1	192	XP_011460543.1	7.18e-97	288	87.574	169	24	192	37	204	PREDICTED: RING-H2 finger protein ATL52-like [Fragaria vesca subsp. vesca]
g709.t1	213	XP_011470757.1	5.65e-47	162	47.867	211	14	213	6	203	PREDICTED: uncharacterized protein LOC105353378 [Fragaria vesca subsp. vesca]
g710.t1	767	XP_004287609.1	0	1203	79.584	769	1	767	1	762	PREDICTED: mechanosensitive ion channel protein 10-like [Fragaria vesca subsp. vesca]
g711.t1	123	XP_004287610.1	5.78e-58	184	94.309	123	1	123	1	123	PREDICTED: uncharacterized protein LOC101312960 [Fragaria vesca subsp. vesca]
g712.t1	670	XP_004287611.1	0	1219	87.332	671	1	670	1	670	PREDICTED: replication protein A 70 kDa DNA-binding subunit A [Fragaria vesca subsp. vesca]
g713.t1	385	XP_011470761.1	2.88e-173	497	70.637	361	32	385	41	386	PREDICTED: F-box/kelch-repeat protein At3g06240-like [Fragaria vesca subsp. vesca]
g714.t1	340	XP_004288972.1	0	568	85.443	316	21	336	44	359	PREDICTED: thermospermine synthase ACAULIS5-like [Fragaria vesca subsp. vesca]
g715.t1	247	XP_004287613.1	1.29e-174	489	96.341	246	2	247	4	249	PREDICTED: 40S ribosomal protein S3-3-like [Fragaria vesca subsp. vesca]
g716.t1	115	XP_004287614.1	6.46e-71	216	93.966	116	1	115	1	116	PREDICTED: protein ELF4-LIKE 3 [Fragaria vesca subsp. vesca]
g718.t1	276	XP_004287616.1	1.81e-97	295	62.846	253	13	257	9	257	PREDICTED: uncharacterized protein LOC101314596 [Fragaria vesca subsp. vesca]
g719.t1	255	XP_004287616.1	1.42e-144	414	80.377	265	1	255	1	265	PREDICTED: uncharacterized protein LOC101314596 [Fragaria vesca subsp. vesca]
g720.t1	412	XP_004304487.1	4.64e-129	400	74.242	264	44	283	263	526	PREDICTED: protein fluG [Fragaria vesca subsp. vesca]
g721.t1	311	XP_021804838.1	7.82e-102	309	56.688	314	1	307	1	294	transcription repressor MYB6-like [Prunus avium]
g723.t1	290	XP_004287618.1	9.95e-153	437	75.083	301	1	290	1	296	PREDICTED: myb-related protein Hv1 [Fragaria vesca subsp. vesca]
g724.t1	523	XP_004287619.2	0	949	89.484	523	1	523	1	521	PREDICTED: cytochrome P450 72A15-like isoform X2 [Fragaria vesca subsp. vesca]
g725.t1	511	XP_004287620.1	6.85e-178	510	84.083	289	223	511	1	286	PREDICTED: DNA-directed RNA polymerase III subunit RPC4-like [Fragaria vesca subsp. vesca]
g726.t1	1009	XP_020423927.1	0	1787	83.455	1094	1	1009	1	1091	protein CTR9 homolog isoform X2 [Prunus persica]<>hypothetical protein PRUPE_7G201100 [Prunus persica]
g727.t1	369	XP_004287622.1	0	619	88.71	372	1	368	1	368	PREDICTED: growth-regulating factor 1 isoform X1 [Fragaria vesca subsp. vesca]
g728.t1	757	XP_004287623.1	0	1318	85.659	781	1	754	1	776	PREDICTED: uncharacterized protein LOC101291858 isoform X1 [Fragaria vesca subsp. vesca]
g729.t1	743	KVH94003.1	0	1092	66.234	770	12	734	13	782	hypothetical protein Ccrd_003927 [Cynara cardunculus var. scolymus]
g730.t1	339	XP_021804810.1	3.86e-180	511	73.235	340	1	339	5	344	probable glucan endo-1,3-beta-glucosidase BG4 [Prunus avium]
g731.t1	247	XP_021804810.1	6.42e-96	293	55.16	281	1	244	63	343	probable glucan endo-1,3-beta-glucosidase BG4 [Prunus avium]
g732.t1	337	XP_008337891.1	1.61e-175	499	72.566	339	1	334	1	339	PREDICTED: probable glucan endo-1,3-beta-glucosidase BG4 [Malus domestica]
g733.t1	749	KVH94003.1	0	787	61.967	610	201	740	173	782	hypothetical protein Ccrd_003927 [Cynara cardunculus var. scolymus]
g734.t1	339	XP_021804810.1	3.86e-180	511	73.235	340	1	339	5	344	probable glucan endo-1,3-beta-glucosidase BG4 [Prunus avium]
g735.t1	247	XP_008242313.1	1.87e-95	292	54.804	281	1	244	59	339	PREDICTED: probable glucan endo-1,3-beta-glucosidase BG4 [Prunus mume]
g736.t1	337	XP_008337891.1	1.61e-175	499	72.566	339	1	334	1	339	PREDICTED: probable glucan endo-1,3-beta-glucosidase BG4 [Malus domestica]
g737.t1	209	XP_004287628.1	7.78e-133	380	90.909	209	1	209	1	209	PREDICTED: auxin-binding protein ABP19a [Fragaria vesca subsp. vesca]
g738.t1	210	XP_004287629.1	4.01e-134	383	95.215	209	2	210	1	209	PREDICTED: auxin-binding protein ABP19a-like [Fragaria vesca subsp. vesca]
g739.t1	233	XP_004309444.1	9.43e-148	420	89.7	233	1	233	1	232	PREDICTED: 60S ribosomal protein L6-1-like [Fragaria vesca subsp. vesca]
g740.t1	210	XP_004287630.1	3.28e-131	376	86.19	210	1	210	2	211	PREDICTED: auxin-binding protein ABP19a-like [Fragaria vesca subsp. vesca]
g741.t1	310	XP_004287630.1	4.78e-106	317	71.981	207	1	207	2	208	PREDICTED: auxin-binding protein ABP19a-like [Fragaria vesca subsp. vesca]
g742.t1	85	XP_004287630.1	5.74e-36	129	81.25	80	6	85	132	211	PREDICTED: auxin-binding protein ABP19a-like [Fragaria vesca subsp. vesca]
g743.t1	503	XP_004287630.1	2.42e-102	314	72.464	207	1	207	2	208	PREDICTED: auxin-binding protein ABP19a-like [Fragaria vesca subsp. vesca]
g744.t1	161	XP_021891057.1	8.75e-16	82	55.072	69	7	65	45	113	uncharacterized protein LOC110809505 [Carica papaya]
g745.t1	210	XP_004287630.1	6.83e-106	312	71.429	210	1	210	2	211	PREDICTED: auxin-binding protein ABP19a-like [Fragaria vesca subsp. vesca]
g746.t1	232	XP_004287632.1	9.8e-152	429	90.517	232	1	232	1	216	PREDICTED: MOB kinase activator-like 1 [Fragaria vesca subsp. vesca]
g747.t1	605	XP_004288979.1	0	1064	82.726	631	12	603	13	632	PREDICTED: uncharacterized protein At1g04910 [Fragaria vesca subsp. vesca]
g748.t1	878	XP_004288980.1	0	1172	70.714	939	1	875	1	902	PREDICTED: uncharacterized protein LOC101312489 [Fragaria vesca subsp. vesca]
g749.t1	654	XP_011460688.1	0	1028	81.25	624	42	651	1	623	PREDICTED: ankyrin repeat-containing protein At3g12360-like [Fragaria vesca subsp. vesca]
g750.t1	188	XP_004287635.1	5.36e-122	352	91.351	185	1	185	1	185	PREDICTED: uncharacterized protein LOC101295941 isoform X2 [Fragaria vesca subsp. vesca]
g751.t1	210	XP_021804851.1	1.6e-136	389	90.995	211	1	210	1	211	uncharacterized protein LOC110749138 [Prunus avium]
g752.t1	311	XP_004287633.1	3.89e-131	383	72.619	252	4	254	36	287	PREDICTED: uncharacterized protein LOC101295364 [Fragaria vesca subsp. vesca]
g753.t1	287	XP_011460710.1	2.91e-145	418	70.035	287	1	281	1	286	PREDICTED: uncharacterized protein LOC105350410 [Fragaria vesca subsp. vesca]
g754.t1	233	XP_004287636.1	1.89e-122	357	77.011	261	1	233	1	254	PREDICTED: uncharacterized protein LOC101296226 [Fragaria vesca subsp. vesca]
g755.t1	933	XP_004288983.1	0	1612	88.889	864	70	933	1	860	PREDICTED: tubulin--tyrosine ligase-like protein 12 [Fragaria vesca subsp. vesca]
g756.t1	313	XP_021804941.1	0	584	82.303	356	1	313	1	356	uncharacterized protein LOC110749202 [Prunus avium]
g757.t1	590	XP_021804933.1	0	952	77.852	596	1	590	1	595	pentatricopeptide repeat-containing protein At2g06000 [Prunus avium]
g758.t1	356	XP_004287639.1	0	680	90.169	356	2	356	3	358	PREDICTED: thiol protease aleurain-like [Fragaria vesca subsp. vesca]
g759.t1	447	XP_004287640.1	0	808	87.389	452	1	447	1	451	PREDICTED: serine/threonine-protein kinase At5g01020-like [Fragaria vesca subsp. vesca]
g760.t1	517	XP_004288988.1	0	911	86.847	517	1	517	1	514	PREDICTED: flavonoid 3'-monooxygenase-like [Fragaria vesca subsp. vesca]
g762.t1	247	XP_004288987.1	6.33e-165	474	93.145	248	1	247	266	513	PREDICTED: flavonoid 3'-monooxygenase-like [Fragaria vesca subsp. vesca]
g763.t1	252	XP_004288987.1	1.67e-133	395	81.028	253	1	248	1	244	PREDICTED: flavonoid 3'-monooxygenase-like [Fragaria vesca subsp. vesca]
g764.t1	512	XP_004288989.1	0	1002	94.347	513	1	512	1	513	PREDICTED: flavonoid 3'-monooxygenase-like [Fragaria vesca subsp. vesca]
g767.t1	769	XP_004287641.1	0	1367	88.679	742	1	738	2	743	PREDICTED: subtilisin-like protease [Fragaria vesca subsp. vesca]
g768.t1	210	XP_011460819.1	3.57e-26	110	95.588	68	1	68	1	68	PREDICTED: guanine nucleotide-binding protein subunit gamma 3 isoform X1 [Fragaria vesca subsp. vesca]
g769.t1	203	XP_004287642.1	1.61e-135	386	91.176	204	1	203	1	204	PREDICTED: protein LURP-one-related 6 [Fragaria vesca subsp. vesca]
g770.t1	655	XP_004287643.1	0	1149	87.176	655	1	650	1	653	PREDICTED: cation/calcium exchanger 4-like [Fragaria vesca subsp. vesca]
g771.t1	465	XP_004287644.1	0	696	74.134	491	1	395	1	491	PREDICTED: aldehyde dehydrogenase family 7 member A1 [Fragaria vesca subsp. vesca]<>PREDICTED: aldehyde dehydrogenase family 7 member A1 [Fragaria vesca subsp. vesca]
g772.t1	144	XP_011460845.1	6.96e-84	251	84	150	1	144	1	150	PREDICTED: uncharacterized protein LOC101299119 [Fragaria vesca subsp. vesca]
g773.t1	261	XP_004288991.1	1.24e-173	493	90.385	260	2	261	139	398	PREDICTED: protein STRICTOSIDINE SYNTHASE-LIKE 4-like [Fragaria vesca subsp. vesca]
g774.t1	722	XP_011460848.1	0	1234	83.487	757	1	722	66	802	PREDICTED: ATP-dependent DNA helicase Q-like 3 isoform X1 [Fragaria vesca subsp. vesca]
g775.t1	411	XP_004287647.1	0	655	83.457	405	1	405	1	376	PREDICTED: methylthioribose-1-phosphate isomerase [Fragaria vesca subsp. vesca]
g776.t1	533	XP_004288993.2	0	914	82.649	536	1	533	1	514	PREDICTED: protein trichome birefringence-like 16 [Fragaria vesca subsp. vesca]
g777.t1	1305	XP_004287649.1	0	1175	82.174	690	1	689	1	689	PREDICTED: uncharacterized protein LOC101300180 [Fragaria vesca subsp. vesca]
g778.t1	1425	XP_004287649.1	0	1177	82.174	690	1	689	1	689	PREDICTED: uncharacterized protein LOC101300180 [Fragaria vesca subsp. vesca]
g779.t1	193	XP_004287652.1	1.39e-122	354	86.528	193	1	193	31	223	PREDICTED: uncharacterized protein LOC101301327 [Fragaria vesca subsp. vesca]
g780.t1	657	XP_016651483.1	0	855	69.673	643	31	657	26	660	PREDICTED: pollen receptor-like kinase 3 [Prunus mume]
g781.t1	262	XP_004288997.1	0	508	95.817	263	1	262	1	263	PREDICTED: chlorophyll a-b binding protein, chloroplastic [Fragaria vesca subsp. vesca]
g782.t1	491	XP_007203874.1	0	982	94.908	491	1	491	1	491	probable polygalacturonase [Prunus persica]<>hypothetical protein PRUPE_7G195000 [Prunus persica]
g783.t1	270	XP_004287655.1	1.54e-116	345	65.033	306	1	270	1	302	PREDICTED: protein TIFY 10A [Fragaria vesca subsp. vesca]
g784.t1	748	XP_011460937.1	0	737	90.816	392	366	748	27	405	PREDICTED: oligouridylate-binding protein 1-like [Fragaria vesca subsp. vesca]
g785.t1	78	XP_021827477.1	4.14e-07	55.5	41.935	62	13	74	1459	1520	uncharacterized protein LOC110768097 [Prunus avium]
g786.t1	232	XP_004287657.1	1.53e-119	349	80.335	239	1	232	18	249	PREDICTED: uncharacterized protein LOC101302689 [Fragaria vesca subsp. vesca]
g787.t1	827	XP_004288329.1	0	1556	89.117	827	1	827	1	823	PREDICTED: beta-galactosidase 15-like [Fragaria vesca subsp. vesca]
g788.t1	618	XP_004308719.1	2.32e-89	290	47.134	314	256	568	2	306	PREDICTED: protein FAR1-RELATED SEQUENCE 9-like [Fragaria vesca subsp. vesca]
g789.t1	1172	XP_020423920.1	1.56e-46	183	37.023	262	547	807	88	348	uncharacterized protein LOC18769154 isoform X2 [Prunus persica]<>hypothetical protein PRUPE_7G070100 [Prunus persica]
g790.t1	1046	XP_011464664.1	3.09e-136	433	54.134	508	602	1039	102	608	PREDICTED: sister chromatid cohesion 1 protein 1 [Fragaria vesca subsp. vesca]
g791.t1	821	XP_004288999.1	0	1526	87.696	829	1	821	1	827	PREDICTED: beta-galactosidase 15-like [Fragaria vesca subsp. vesca]
g792.t1	211	XP_004287662.1	7.32e-112	327	78.539	219	1	211	3	216	PREDICTED: ethylene-responsive transcription factor ERF017 [Fragaria vesca subsp. vesca]
g793.t1	262	XP_004287661.1	1.34e-143	411	83.206	262	1	262	1	249	PREDICTED: 20 kDa chaperonin, chloroplastic [Fragaria vesca subsp. vesca]
g794.t1	854	ANI70192.1	0	1134	67.832	858	1	854	1	786	auxin response factor ARF20 [Salvia miltiorrhiza]
g795.t1	591	XP_004287659.1	0	1120	91.892	592	1	591	1	589	PREDICTED: DEAD-box ATP-dependent RNA helicase 17 [Fragaria vesca subsp. vesca]
g796.t1	241	XP_004287658.1	5.56e-152	431	89.627	241	1	241	1	234	PREDICTED: uncharacterized protein LOC101302974 [Fragaria vesca subsp. vesca]
g798.t1	135	OIT30753.1	7.96e-15	75.1	56.338	71	69	128	18	88	dead-box atp-dependent rna helicase 17 [Nicotiana attenuata]
g799.t1	563	XP_008337819.1	0	969	85.159	566	1	563	1	558	PREDICTED: 3-oxoacyl-[acyl-carrier-protein] synthase II, chloroplastic-like [Malus domestica]<>PREDICTED: 3-oxoacyl-[acyl-carrier-protein] synthase II, chloroplastic-like [Malus domestica]
g800.t1	1263	XP_004289000.1	0	2257	87.069	1276	1	1263	1	1276	PREDICTED: RRP12-like protein [Fragaria vesca subsp. vesca]
g801.t1	193	XP_004287664.1	5.17e-99	293	83.889	180	14	193	20	197	PREDICTED: 21 kDa protein [Fragaria vesca subsp. vesca]
g803.t1	275	XP_004287665.1	3.2e-56	188	60.109	183	1	172	1	180	PREDICTED: uncharacterized protein LOC101305000 [Fragaria vesca subsp. vesca]
g804.t1	400	XP_004289001.1	0	728	88.25	400	1	400	1	400	PREDICTED: probable flavin-containing monooxygenase 1 [Fragaria vesca subsp. vesca]
g805.t1	104	XP_004289001.1	9.65e-65	212	96.154	104	1	104	410	513	PREDICTED: probable flavin-containing monooxygenase 1 [Fragaria vesca subsp. vesca]
g806.t1	212	XP_004287666.1	1.02e-146	416	95.283	212	1	212	1	212	PREDICTED: peroxiredoxin Q, chloroplastic [Fragaria vesca subsp. vesca]
g807.t1	96	XP_004287667.1	4.43e-44	147	74.038	104	1	96	1	104	PREDICTED: uncharacterized protein LOC101305590 [Fragaria vesca subsp. vesca]
g808.t1	893	XP_008242282.1	0	1472	79.72	927	1	893	1	912	PREDICTED: respiratory burst oxidase homolog protein E isoform X1 [Prunus mume]
g809.t1	339	XP_004299502.1	0	540	78.635	337	1	337	3	329	PREDICTED: purple acid phosphatase 17 isoform X1 [Fragaria vesca subsp. vesca]
g810.t1	224	XP_004289003.1	2.6e-103	306	72.444	225	1	221	1	199	PREDICTED: uncharacterized protein LOC101294986 [Fragaria vesca subsp. vesca]
g811.t1	428	XP_004289004.1	0	645	80.585	376	53	428	1	373	PREDICTED: putative pectinesterase 63 [Fragaria vesca subsp. vesca]
g812.t1	124	XP_004287668.1	8.79e-65	201	84.8	125	1	124	1	124	PREDICTED: uncharacterized protein LOC101305878 [Fragaria vesca subsp. vesca]
g813.t1	1713	XP_004289005.2	0	2632	76.689	1776	1	1713	1	1756	PREDICTED: uncharacterized protein LOC101295567 isoform X1 [Fragaria vesca subsp. vesca]
g814.t1	806	XP_004287669.1	0	1591	94.789	806	1	806	1	806	PREDICTED: sucrose synthase [Fragaria vesca subsp. vesca]<>PREDICTED: sucrose synthase [Fragaria vesca subsp. vesca]
g815.t1	212	XP_004289007.1	1.17e-100	299	81.609	174	37	210	40	213	PREDICTED: uncharacterized protein LOC101296146 [Fragaria vesca subsp. vesca]
g816.t1	934	XP_011461059.1	0	1822	93.897	934	1	934	1	934	PREDICTED: kinesin-like protein NACK2 [Fragaria vesca subsp. vesca]
g817.t1	894	XP_011461059.1	0	1278	92.582	674	94	767	248	921	PREDICTED: kinesin-like protein NACK2 [Fragaria vesca subsp. vesca]
g818.t1	825	XP_004287672.1	0	1523	87.397	849	1	825	1	846	PREDICTED: phosphoinositide phosphatase SAC3 [Fragaria vesca subsp. vesca]
g820.t1	418	XP_011461078.1	7.68e-102	314	58.644	295	1	270	1	282	PREDICTED: uncharacterized protein LOC105350539 [Fragaria vesca subsp. vesca]
g821.t1	386	XP_004287673.2	0	669	83.979	387	1	386	1	387	PREDICTED: GDSL esterase/lipase 5-like [Fragaria vesca subsp. vesca]
g822.t1	565	XP_011461088.1	0	967	91.564	569	1	565	1	569	PREDICTED: suppressor of mec-8 and unc-52 protein homolog 2 [Fragaria vesca subsp. vesca]
g823.t1	484	XP_004287675.1	0	890	88.753	489	1	484	1	486	PREDICTED: uncharacterized protein LOC101308120 [Fragaria vesca subsp. vesca]
g824.t1	514	XP_004289009.2	0	546	72.194	392	8	380	2	391	PREDICTED: E3 ubiquitin-protein ligase RNF144B-like [Fragaria vesca subsp. vesca]
g825.t1	457	XP_011461115.1	0	623	73.141	417	52	456	187	590	PREDICTED: uncharacterized protein LOC101297294 [Fragaria vesca subsp. vesca]<>PREDICTED: uncharacterized protein LOC101297294 [Fragaria vesca subsp. vesca]
g826.t1	309	XP_004309663.1	1.77e-120	357	65.169	267	18	284	15	267	PREDICTED: probable E3 ubiquitin-protein ligase RNF217 [Fragaria vesca subsp. vesca]
g827.t1	311	XP_009369727.2	1.02e-151	439	68.987	316	2	310	30	341	PREDICTED: E3 ubiquitin-protein ligase RNF144A-like [Pyrus x bretschneideri]
g828.t1	568	XP_004300390.2	1.26e-34	150	30.11	455	26	429	6	457	PREDICTED: uncharacterized protein LOC101304582 [Fragaria vesca subsp. vesca]
g830.t1	221	XP_004287677.2	3.56e-129	374	82.805	221	1	221	49	269	PREDICTED: E3 ubiquitin-protein ligase RNF144A-like [Fragaria vesca subsp. vesca]
g831.t1	271	XP_011461140.1	2.02e-113	336	66.923	260	18	271	22	280	PREDICTED: probable E3 ubiquitin-protein ligase RNF217 [Fragaria vesca subsp. vesca]
g832.t1	340	XP_009343344.2	1.88e-139	409	66.238	311	1	302	51	358	PREDICTED: E3 ubiquitin-protein ligase RNF144A-like [Pyrus x bretschneideri]
g833.t1	443	XP_011461142.1	0	601	73.21	433	1	419	1	397	PREDICTED: uncharacterized protein LOC101298168 [Fragaria vesca subsp. vesca]
g834.t1	1817	XP_004287678.1	0	2971	82.372	1855	1	1817	1	1809	PREDICTED: 1-phosphatidylinositol-3-phosphate 5-kinase FAB1A [Fragaria vesca subsp. vesca]
g835.t1	133	XP_002282657.1	5.91e-24	105	90	60	70	129	198	257	PREDICTED: lon protease homolog 2, peroxisomal [Vitis vinifera]<>unnamed protein product, partial [Vitis vinifera]
g836.t1	746	XP_004289015.1	0	1444	90.909	781	1	746	1	780	PREDICTED: conserved oligomeric Golgi complex subunit 3 isoform X1 [Fragaria vesca subsp. vesca]
g837.t1	337	XP_004287679.1	0	680	98.516	337	1	337	1	337	PREDICTED: DNA repair protein RAD51 homolog 1 [Fragaria vesca subsp. vesca]
g838.t1	531	XP_004287680.2	0	890	83.054	537	1	531	1	536	PREDICTED: pectinesterase [Fragaria vesca subsp. vesca]
g839.t1	603	XP_004289016.1	0	958	77.612	603	1	603	1	593	PREDICTED: putative pectinesterase/pectinesterase inhibitor 45 [Fragaria vesca subsp. vesca]
g840.t1	480	XP_011461180.1	0	857	87.759	482	1	479	1	481	PREDICTED: probable pectinesterase/pectinesterase inhibitor 12 [Fragaria vesca subsp. vesca]
g841.t1	128	EOY23660.1	1.53e-87	260	97.656	128	1	128	24	151	Ubiquitin supergroup,Ribosomal protein L40e [Theobroma cacao]
g842.t1	427	XP_004287682.1	0	659	66.732	514	1	427	1	514	PREDICTED: pectinesterase/pectinesterase inhibitor PPE8B-like [Fragaria vesca subsp. vesca]
g843.t1	1052	XP_004287684.1	0	1992	90.978	1053	1	1052	1	1051	PREDICTED: alpha-aminoadipic semialdehyde synthase [Fragaria vesca subsp. vesca]
g844.t1	286	XP_004287685.1	9.94e-153	439	70.607	313	1	286	35	333	PREDICTED: uncharacterized protein LOC101311028 [Fragaria vesca subsp. vesca]
g845.t1	198	XP_021853918.1	1.96e-08	63.9	33.333	132	38	164	3	122	zinc finger BED domain-containing protein RICESLEEPER 2-like [Spinacia oleracea]
g846.t1	473	XP_004289017.1	0	818	83.023	483	1	456	1	483	PREDICTED: glucan endo-1,3-beta-glucosidase 6 [Fragaria vesca subsp. vesca]
g847.t1	1950	XP_011461220.1	0	3167	88.447	1809	197	1950	1	1757	PREDICTED: brefeldin A-inhibited guanine nucleotide-exchange protein 5 [Fragaria vesca subsp. vesca]
g848.t1	268	XP_004287688.1	1.97e-137	397	69.079	304	1	268	1	283	PREDICTED: vacuolar protein sorting-associated protein 27 [Fragaria vesca subsp. vesca]
g849.t1	184	XP_011461243.1	3.99e-94	281	86.982	169	18	183	34	201	PREDICTED: protein TIFY 3B [Fragaria vesca subsp. vesca]
g850.t1	231	XP_004287700.1	5.14e-84	258	74.468	235	1	231	1	232	PREDICTED: dachshund homolog 1 [Fragaria vesca subsp. vesca]
g851.t1	325	XP_011461328.1	7.14e-180	508	86.957	276	1	276	1	276	PREDICTED: N-acylphosphatidylethanolamine synthase [Fragaria vesca subsp. vesca]
g852.t1	1521	XP_004287698.1	0	2249	87.49	1279	1	1205	1	1269	PREDICTED: kinesin-like calmodulin-binding protein [Fragaria vesca subsp. vesca]
g853.t1	279	XP_004287693.1	0	541	91.756	279	1	279	429	707	PREDICTED: probable L-type lectin-domain containing receptor kinase S.5 [Fragaria vesca subsp. vesca]
g854.t1	453	XP_004287693.1	0	633	78.271	428	1	422	1	421	PREDICTED: probable L-type lectin-domain containing receptor kinase S.5 [Fragaria vesca subsp. vesca]
g855.t1	189	XP_004287695.1	2.66e-77	236	85.714	147	43	189	1	147	PREDICTED: uncharacterized protein LOC101314209 [Fragaria vesca subsp. vesca]<>PREDICTED: uncharacterized protein LOC101314209 [Fragaria vesca subsp. vesca]
g856.t1	763	XP_004287692.1	0	1486	92.529	763	1	763	1	763	PREDICTED: subtilisin-like protease SBT3.5 [Fragaria vesca subsp. vesca]
g857.t1	188	XP_011461292.1	7.38e-113	328	85.638	188	1	188	1	187	PREDICTED: uncharacterized protein LOC101313920 [Fragaria vesca subsp. vesca]
g858.t1	430	XP_007203917.1	1.43e-98	304	67.692	260	5	263	8	262	vacuolar iron transporter homolog 2.1 [Prunus persica]<>hypothetical protein PRUPE_7G188300 [Prunus persica]
g859.t1	298	XP_004287691.1	0	543	85.57	298	1	298	29	326	PREDICTED: diacylglycerol O-acyltransferase 2 [Fragaria vesca subsp. vesca]
g860.t1	314	XP_004289021.1	1.78e-108	342	88.5	200	10	208	1	200	PREDICTED: protein FAR1-RELATED SEQUENCE 5-like [Fragaria vesca subsp. vesca]
g861.t1	544	XP_004287690.1	0	743	67.581	583	1	544	19	573	PREDICTED: AT-rich interactive domain-containing protein 5-like isoform X1 [Fragaria vesca subsp. vesca]
g862.t1	462	XP_004287701.1	0	790	84.848	462	1	462	1	452	PREDICTED: serine/threonine-protein phosphatase 7 isoform X1 [Fragaria vesca subsp. vesca]
g863.t1	114	ONH97394.1	2.51e-35	127	59.259	135	1	112	1	132	hypothetical protein PRUPE_7G187700 [Prunus persica]
g864.t1	311	XP_004287702.2	0	600	95.82	311	1	311	48	358	PREDICTED: thioredoxin reductase NTRB-like [Fragaria vesca subsp. vesca]
g865.t1	636	XP_004287703.1	0	801	89.819	442	108	538	105	545	PREDICTED: 3-hydroxy-3-methylglutaryl-coenzyme A reductase 1-like [Fragaria vesca subsp. vesca]
g866.t1	460	XP_011461394.1	7.02e-176	502	92.075	265	194	458	12	276	PREDICTED: RNA-binding protein 24-A-like isoform X2 [Fragaria vesca subsp. vesca]
g868.t1	1187	XP_004287705.1	0	2222	91.07	1187	1	1187	1	1186	PREDICTED: LOW QUALITY PROTEIN: trafficking protein particle complex subunit 11 [Fragaria vesca subsp. vesca]
g869.t1	572	XP_004287706.1	0	957	78.889	630	1	572	1	628	PREDICTED: RNA polymerase I-specific transcription initiation factor RRN3-like [Fragaria vesca subsp. vesca]
g870.t1	444	XP_004287705.1	0	805	81.325	498	8	444	690	1186	PREDICTED: LOW QUALITY PROTEIN: trafficking protein particle complex subunit 11 [Fragaria vesca subsp. vesca]
g871.t1	588	XP_004287706.1	0	1003	82.063	630	1	588	1	628	PREDICTED: RNA polymerase I-specific transcription initiation factor RRN3-like [Fragaria vesca subsp. vesca]
g872.t1	414	XP_004289026.1	6.24e-143	423	59.091	396	8	396	26	416	PREDICTED: F-box protein CPR30-like [Fragaria vesca subsp. vesca]<>PREDICTED: F-box protein CPR30-like [Fragaria vesca subsp. vesca]
g873.t1	115	XP_004287707.1	9.4e-28	110	50.4	125	1	111	1	123	PREDICTED: ribonuclease S-7-like [Fragaria vesca subsp. vesca]
g874.t1	558	XP_004287708.1	0	922	85.305	558	1	558	1	550	PREDICTED: plant intracellular Ras-group-related LRR protein 4 [Fragaria vesca subsp. vesca]
g875.t1	190	XP_011461430.1	1.34e-78	243	73.006	163	24	182	25	187	PREDICTED: transcription factor DIVARICATA-like isoform X2 [Fragaria vesca subsp. vesca]
g876.t1	311	XP_004289028.1	6.06e-31	127	38.742	302	1	268	1	281	PREDICTED: uncharacterized protein LOC101303369 isoform X1 [Fragaria vesca subsp. vesca]
g879.t1	755	XP_004289029.1	0	1311	90.17	763	1	755	1	760	PREDICTED: monosaccharide-sensing protein 2-like [Fragaria vesca subsp. vesca]<>PREDICTED: monosaccharide-sensing protein 2-like [Fragaria vesca subsp. vesca]
g880.t1	643	XP_004289030.1	0	1125	88.82	644	1	643	75	714	PREDICTED: monosaccharide-sensing protein 2 [Fragaria vesca subsp. vesca]
g881.t1	413	XP_004287709.1	0	733	86.957	414	1	413	1	408	PREDICTED: uncharacterized protein LOC101294005 [Fragaria vesca subsp. vesca]
g882.t1	213	XP_008242103.1	2.53e-94	283	80.226	177	3	175	6	181	PREDICTED: RING-H2 finger protein ATL8 [Prunus mume]
g883.t1	480	XP_004287711.1	8.86e-158	469	84.783	276	222	479	315	588	PREDICTED: MLO-like protein 10 [Fragaria vesca subsp. vesca]
g884.t1	158	XP_004287712.1	7.39e-94	277	91.837	147	12	158	12	156	PREDICTED: uncharacterized protein LOC101294878 [Fragaria vesca subsp. vesca]
g885.t1	379	XP_004287713.1	0	676	81.265	411	1	379	1	411	PREDICTED: uncharacterized transporter YBR287W isoform X2 [Fragaria vesca subsp. vesca]
g886.t1	935	XP_004287714.1	0	1779	92.193	935	1	935	1	935	PREDICTED: exosome complex exonuclease RRP44 [Fragaria vesca subsp. vesca]
g887.t1	831	XP_011461495.1	0	1236	74.943	870	1	831	78	916	PREDICTED: serine/threonine-protein kinase/endoribonuclease IRE1a-like [Fragaria vesca subsp. vesca]
g888.t1	924	XP_004287716.1	0	1573	83.064	927	1	923	16	939	PREDICTED: glutamate receptor 3.6 [Fragaria vesca subsp. vesca]<>PREDICTED: glutamate receptor 3.6 [Fragaria vesca subsp. vesca]<>PREDICTED: glutamate receptor 3.6 [Fragaria vesca subsp. vesca]<>PREDICTED: glutamate receptor 3.6 [Fragaria vesca subsp. vesca]<>PREDICTED: glutamate receptor 3.6 [Fragaria vesca subsp. vesca]
g889.t1	928	XP_009359611.1	0	1589	83.441	930	1	928	1	922	PREDICTED: glutamate receptor 3.6-like [Pyrus x bretschneideri]
g890.t1	386	XP_004287717.1	0	681	89.974	389	1	386	2	390	PREDICTED: probable protein phosphatase 2C 47 [Fragaria vesca subsp. vesca]
g891.t1	155	OMP11344.1	7.68e-108	312	94.194	155	1	155	1	155	Ribosomal protein L11 [Corchorus capsularis]
g892.t1	423	XP_004287719.1	0	729	88.652	423	1	423	1	423	PREDICTED: proton-coupled amino acid transporter 3-like [Fragaria vesca subsp. vesca]
g893.t1	444	XP_004287720.1	0	842	91.685	445	1	444	1	445	PREDICTED: probable serine/threonine-protein kinase sky1 [Fragaria vesca subsp. vesca]
g894.t1	376	XP_004287721.1	0	576	88.298	376	1	376	1	376	PREDICTED: uncharacterized protein LOC101297769 [Fragaria vesca subsp. vesca]
g895.t1	1165	XP_011461550.1	0	1701	70.102	1271	1	1165	1	1239	PREDICTED: DNA mismatch repair protein MLH3 isoform X1 [Fragaria vesca subsp. vesca]<>PREDICTED: DNA mismatch repair protein MLH3 isoform X1 [Fragaria vesca subsp. vesca]
g896.t1	322	XP_004287723.1	7.88e-159	453	88.848	269	1	267	1	266	PREDICTED: WUSCHEL-related homeobox 8 [Fragaria vesca subsp. vesca]
g897.t1	847	XP_011461594.1	0	1465	82.366	879	1	847	15	891	PREDICTED: uncharacterized protein LOC101305113 isoform X2 [Fragaria vesca subsp. vesca]
g898.t1	1573	XP_004287724.1	0	2669	84.092	1559	18	1573	19	1565	PREDICTED: DNA (cytosine-5)-methyltransferase 1-like [Fragaria vesca subsp. vesca]
g899.t1	1056	XP_004287725.1	0	1830	86.932	1056	1	1056	1	1034	PREDICTED: uncharacterized protein LOC101298930 isoform X1 [Fragaria vesca subsp. vesca]
g901.t1	200	XP_004287726.1	1.49e-93	280	88.312	154	1	154	1	154	PREDICTED: cancer-related nucleoside-triphosphatase homolog [Fragaria vesca subsp. vesca]
g902.t1	170	ONH97303.1	5.09e-57	184	78.417	139	45	167	2	140	hypothetical protein PRUPE_7G182800 [Prunus persica]
g903.t1	449	XP_011461638.1	1.59e-53	186	78.07	114	314	427	63	176	PREDICTED: uncharacterized protein LOC101299802 isoform X1 [Fragaria vesca subsp. vesca]
g904.t1	380	XP_020423426.1	3.2e-90	293	45.902	366	1	366	217	561	ankyrin repeat-containing protein At5g02620 [Prunus persica]<>hypothetical protein PRUPE_7G182300 [Prunus persica]
g905.t1	299	XP_008244318.1	8.31e-73	246	58.216	213	40	251	34	244	PREDICTED: ankyrin repeat-containing protein At3g12360-like isoform X1 [Prunus mume]
g907.t1	630	XP_004289043.1	0	639	75.058	429	1	384	1	429	PREDICTED: rab proteins geranylgeranyltransferase component A 2 [Fragaria vesca subsp. vesca]
g908.t1	329	XP_004289044.1	0	602	90	330	1	329	1	330	PREDICTED: protein RKD5 [Fragaria vesca subsp. vesca]
g909.t1	328	XP_010103259.1	3.18e-121	361	57.396	338	1	292	1	332	putative serine/threonine-protein kinase Cx32 [Morus notabilis]<>putative serine/threonine-protein kinase Cx32 [Morus notabilis]
g910.t1	357	XP_004287734.2	0	572	80.392	357	1	357	28	381	PREDICTED: dehydrodolichyl diphosphate synthase 6-like [Fragaria vesca subsp. vesca]
g911.t1	106	XP_011461708.1	4.07e-65	203	95.283	106	1	106	82	187	PREDICTED: dirigent protein 23-like [Fragaria vesca subsp. vesca]
g912.t1	569	XP_004287735.1	0	1135	91.457	597	1	569	1	597	PREDICTED: phosphoinositide phosphatase SAC6 [Fragaria vesca subsp. vesca]
g913.t1	299	XP_010649453.2	3.39e-14	82.4	78.378	37	204	240	162	198	PREDICTED: zinc finger protein ZAT2-like [Vitis vinifera]
g914.t1	547	XP_004287736.1	0	709	69.107	560	1	547	1	523	PREDICTED: ubiquitin domain-containing protein DSK2a-like isoform X2 [Fragaria vesca subsp. vesca]
g915.t1	625	XP_020424780.1	0	672	54.88	707	1	625	43	734	uncharacterized protein LOC18771911 isoform X1 [Prunus persica]<>uncharacterized protein LOC18771911 isoform X1 [Prunus persica]<>hypothetical protein PRUPE_7G180900 [Prunus persica]<>hypothetical protein PRUPE_7G180900 [Prunus persica]<>hypothetical protein PRUPE_7G180900 [Prunus persica]<>hypothetical protein PRUPE_7G180900 [Prunus persica]<>hypothetical protein PRUPE_7G180900 [Prunus persica]
g916.t1	426	XP_004289046.1	0	826	93.897	426	1	426	1	424	PREDICTED: G2/mitotic-specific cyclin-2 [Fragaria vesca subsp. vesca]
g917.t1	425	XP_011461731.1	0	672	78.555	429	1	425	1	429	PREDICTED: LOW QUALITY PROTEIN: phosphoserine aminotransferase 1, chloroplastic [Fragaria vesca subsp. vesca]
g918.t1	727	XP_004287738.1	0	1165	82.391	778	1	721	1	776	PREDICTED: protein GRIP [Fragaria vesca subsp. vesca]
g919.t1	338	XP_021811514.1	0	580	83.944	355	1	338	1	355	serine acetyltransferase 2-like isoform X1 [Prunus avium]
g920.t1	369	XP_004287740.1	0	724	94.309	369	1	369	1	369	PREDICTED: isocitrate dehydrogenase [NAD] regulatory subunit 3, mitochondrial-like [Fragaria vesca subsp. vesca]
g921.t1	603	XP_004287741.1	0	1106	88.742	604	1	603	1	600	PREDICTED: probable acyl-activating enzyme 2 [Fragaria vesca subsp. vesca]
g922.t1	390	XP_004287742.1	0	664	82.188	393	1	390	1	393	PREDICTED: protein STRICTOSIDINE SYNTHASE-LIKE 5-like [Fragaria vesca subsp. vesca]
g923.t1	391	XP_004287742.1	0	642	80.253	395	1	391	1	393	PREDICTED: protein STRICTOSIDINE SYNTHASE-LIKE 5-like [Fragaria vesca subsp. vesca]
g924.t1	574	XP_004289047.1	0	969	82.609	575	1	574	1	542	PREDICTED: probable acyl-activating enzyme 1, peroxisomal isoform X1 [Fragaria vesca subsp. vesca]
g925.t1	189	XP_007211670.1	2.29e-14	79.7	76	50	1	50	1	50	uncharacterized protein LOC18780569 [Prunus persica]<>hypothetical protein PRUPE_4G011900 [Prunus persica]
g926.t1	260	AAG37276.1	1.28e-177	498	91.538	260	1	260	1	260	chitinase [Fragaria x ananassa]
g927.t1	314	XP_015957934.1	5.38e-178	503	75.719	313	1	313	13	325	eukaryotic translation initiation factor 3 subunit I [Arachis duranensis]<>eukaryotic translation initiation factor 3 subunit I [Arachis ipaensis]
g928.t1	318	XP_009344657.1	0	518	82.39	318	1	318	1	316	PREDICTED: endochitinase-like [Pyrus x bretschneideri]
g929.t1	459	XP_004287745.1	0	751	81.659	458	1	458	1	449	PREDICTED: pentatricopeptide repeat-containing protein At2g17670 [Fragaria vesca subsp. vesca]
g930.t1	282	XP_004289048.1	5.99e-171	483	84.099	283	1	282	1	283	PREDICTED: uncharacterized protein LOC101309775 [Fragaria vesca subsp. vesca]
g931.t1	291	XP_004289051.1	3.18e-168	476	90.722	291	1	291	1	289	PREDICTED: uncharacterized protein LOC101310646 [Fragaria vesca subsp. vesca]
g933.t1	291	XP_004289051.1	2.03e-167	474	90.378	291	1	291	1	289	PREDICTED: uncharacterized protein LOC101310646 [Fragaria vesca subsp. vesca]
g934.t1	315	XP_004289052.2	0	528	87.697	317	1	315	1	317	PREDICTED: uncharacterized protein LOC101310938 [Fragaria vesca subsp. vesca]
g935.t1	276	XP_004289053.1	1.32e-110	330	66.548	281	1	276	14	292	PREDICTED: IST1 homolog [Fragaria vesca subsp. vesca]
g936.t1	473	XP_004287747.1	0	751	82.957	487	1	473	1	483	PREDICTED: uncharacterized protein LOC101305976 [Fragaria vesca subsp. vesca]
g937.t1	554	XP_004287749.1	0	1024	90.416	553	1	553	1	551	PREDICTED: lysine histidine transporter-like 8 [Fragaria vesca subsp. vesca]
g938.t1	186	XP_009337089.1	7.94e-98	295	66.379	232	4	186	115	346	PREDICTED: protein S-acyltransferase 10-like [Pyrus x bretschneideri]
g939.t1	373	XP_008242079.1	4.09e-149	434	58.995	378	1	371	1	367	PREDICTED: GDSL esterase/lipase At5g55050-like [Prunus mume]
g940.t1	632	KDP43724.1	0	541	44.934	681	1	631	1	651	hypothetical protein JCGZ_22351 [Jatropha curcas]
g941.t1	402	XP_004287751.1	9.69e-167	482	63.99	411	1	402	1	402	PREDICTED: putative F-box protein At1g65770 isoform X1 [Fragaria vesca subsp. vesca]
g942.t1	344	XP_004287751.1	3.81e-104	320	54.252	341	1	303	1	338	PREDICTED: putative F-box protein At1g65770 isoform X1 [Fragaria vesca subsp. vesca]
g943.t1	380	XP_004289059.1	0	541	71.722	389	1	378	1	387	PREDICTED: putative F-box protein At1g65770 [Fragaria vesca subsp. vesca]
g944.t1	394	XP_004287753.1	2.7e-154	449	64.07	398	1	394	1	389	PREDICTED: F-box protein SKIP23-like [Fragaria vesca subsp. vesca]
g945.t1	431	XP_004287752.1	2.96e-48	179	33.636	440	8	413	21	392	PREDICTED: F-box protein SKIP23-like isoform X2 [Fragaria vesca subsp. vesca]
g946.t1	212	XP_004287757.1	3.33e-146	414	94.634	205	6	210	1	205	PREDICTED: UPF0548 protein At2g17695 [Fragaria vesca subsp. vesca]
g947.t1	579	XP_004287759.1	0	587	82.181	376	1	376	1	367	PREDICTED: thiol-disulfide oxidoreductase LTO1 [Fragaria vesca subsp. vesca]
g948.t1	134	XP_004287760.1	6.09e-77	234	84.496	129	6	134	52	180	PREDICTED: thiosulfate sulfurtransferase 16, chloroplastic-like [Fragaria vesca subsp. vesca]
g949.t1	142	XP_004289063.2	2.82e-72	223	83.688	141	1	141	34	173	PREDICTED: uncharacterized protein LOC101314416 [Fragaria vesca subsp. vesca]
g950.t1	512	XP_009337085.1	0	845	75.916	573	1	511	1	573	PREDICTED: serine/threonine-protein kinase STY17-like [Pyrus x bretschneideri]
g951.t1	471	XP_009344835.1	0	786	85.217	460	14	471	13	472	PREDICTED: ammonium transporter 3 member 1-like [Pyrus x bretschneideri]
g952.t1	101	XP_004289063.2	2.75e-47	157	96.341	82	19	100	92	173	PREDICTED: uncharacterized protein LOC101314416 [Fragaria vesca subsp. vesca]
g953.t1	476	XP_008393632.1	0	774	69.983	573	1	475	1	573	PREDICTED: serine/threonine-protein kinase STY17 [Malus domestica]
g954.t1	471	XP_009344835.1	0	781	85	460	14	471	13	472	PREDICTED: ammonium transporter 3 member 1-like [Pyrus x bretschneideri]
g955.t1	216	XP_011461901.1	1.69e-135	388	86.512	215	1	215	1	214	PREDICTED: bifunctional nuclease 2 isoform X2 [Fragaria vesca subsp. vesca]<>PREDICTED: bifunctional nuclease 2 isoform X2 [Fragaria vesca subsp. vesca]
g956.t1	420	XP_004287763.2	0	689	82.979	423	1	420	242	656	PREDICTED: ankyrin repeat domain-containing protein, chloroplastic [Fragaria vesca subsp. vesca]
g957.t1	1050	XP_007204285.1	0	1354	75.517	870	1	804	1	859	phospholipase D delta [Prunus persica]<>hypothetical protein PRUPE_7G175400 [Prunus persica]
g958.t1	331	XP_004289067.1	5.95e-84	261	79.032	186	1	184	1	185	PREDICTED: uncharacterized protein At1g76070-like [Fragaria vesca subsp. vesca]
g959.t1	822	XP_004287764.1	0	1222	70.983	865	1	822	1	856	PREDICTED: phospholipase D delta [Fragaria vesca subsp. vesca]
g960.t1	251	XP_004289067.1	1.9e-26	111	71.795	78	57	134	109	185	PREDICTED: uncharacterized protein At1g76070-like [Fragaria vesca subsp. vesca]
g961.t1	154	XP_008348966.1	2e-17	83.6	73.469	49	106	154	93	141	PREDICTED: phospholipase D delta-like [Malus domestica]
g962.t1	1808	XP_004287766.1	0	3669	96.797	1842	1	1808	1	1842	PREDICTED: DNA-directed RNA polymerase II subunit 1 [Fragaria vesca subsp. vesca]<>PREDICTED: DNA-directed RNA polymerase II subunit 1 [Fragaria vesca subsp. vesca]
g963.t1	1842	XP_011461982.1	0	2857	83.778	1763	108	1836	49	1789	PREDICTED: LOW QUALITY PROTEIN: DNA-directed RNA polymerase II subunit 1 [Fragaria vesca subsp. vesca]
g965.t1	713	XP_002305602.1	9.03e-128	405	38.006	692	67	712	53	720	PROTODERMAL FACTOR2 family protein [Populus trichocarpa]<>PROTODERMAL FACTOR2 family protein [Populus trichocarpa]
g968.t1	145	XP_004287767.1	1.31e-52	172	74.545	110	1	110	20	129	PREDICTED: uncharacterized protein LOC101311607 [Fragaria vesca subsp. vesca]
g969.t1	207	XP_004287768.1	3.82e-80	245	80.702	171	37	207	1	170	PREDICTED: uncharacterized protein LOC101311899 [Fragaria vesca subsp. vesca]
g970.t1	292	XP_004287769.1	0	524	91.781	292	1	292	1	292	PREDICTED: probable prolyl 4-hydroxylase 10 [Fragaria vesca subsp. vesca]
g971.t1	952	XP_004287770.1	0	1796	96.313	895	54	948	2	896	PREDICTED: aconitate hydratase 1 [Fragaria vesca subsp. vesca]
g972.t1	235	XP_008337968.1	1.69e-159	450	93.191	235	1	235	3	237	PREDICTED: NEP1-interacting protein 1 [Malus domestica]
g973.t1	458	XP_011462027.1	0	781	84.176	455	8	458	13	462	PREDICTED: probable serine/threonine-protein kinase NAK [Fragaria vesca subsp. vesca]
g974.t1	713	XP_004289069.1	0	1137	83.934	722	1	713	1	705	PREDICTED: uncharacterized protein LOC101292260 [Fragaria vesca subsp. vesca]
g975.t1	393	XP_004287772.1	0	779	94.656	393	1	393	1	393	PREDICTED: probable protein phosphatase 2C 46 [Fragaria vesca subsp. vesca]
g976.t1	934	XP_004287773.1	0	1375	89.987	789	1	788	1	789	PREDICTED: CSC1-like protein At4g35870 [Fragaria vesca subsp. vesca]
g977.t1	514	XP_020425105.1	0	879	83.397	524	1	514	1	515	aspartyl protease family protein 1 isoform X1 [Prunus persica]<>hypothetical protein PRUPE_7G174000 [Prunus persica]
g978.t1	517	XP_004287774.1	0	820	82.143	504	18	517	24	520	PREDICTED: aspartic proteinase-like protein 1 [Fragaria vesca subsp. vesca]
g979.t1	699	XP_004287775.1	0	858	75.955	707	1	699	1	699	PREDICTED: pre-rRNA-processing protein ESF1 [Fragaria vesca subsp. vesca]
g980.t1	317	XP_004287777.1	0	619	94.637	317	1	317	1	317	PREDICTED: peroxidase 64 [Fragaria vesca subsp. vesca]
g981.t1	227	XP_021815972.1	4.54e-141	403	86.463	229	1	226	1	229	methyltransferase-like protein 23 isoform X7 [Prunus avium]
g982.t1	215	XP_011462077.1	1.21e-114	335	81.364	220	1	215	1	216	PREDICTED: uncharacterized protein LOC101315083 [Fragaria vesca subsp. vesca]
g983.t1	170	ONM21060.1	1.99e-38	140	52.41	166	29	157	25	188	Aquaporin PIP2-2 [Zea mays]
g984.t1	531	XP_004287781.2	0	770	79.705	542	1	531	1	535	PREDICTED: la-related protein 1C-like [Fragaria vesca subsp. vesca]
g985.t1	225	XP_004289074.1	2.51e-61	200	53.846	234	30	225	1	227	PREDICTED: protein FD [Fragaria vesca subsp. vesca]
g986.t1	120	XP_018507965.1	1.84e-40	142	53.676	136	1	120	82	216	PREDICTED: receptor homology region, transmembrane domain- and RING domain-containing protein 2-like [Pyrus x bretschneideri]
g987.t1	154	XP_004287782.1	3.79e-29	111	94.545	55	80	134	34	88	PREDICTED: protein preY, mitochondrial [Fragaria vesca subsp. vesca]
g988.t1	329	XP_021815563.1	3.42e-99	312	52.751	309	29	326	246	554	pentatricopeptide repeat-containing protein At3g51320 [Prunus avium]
g989.t1	165	XP_004287783.1	7e-88	263	87.273	165	1	165	1	156	PREDICTED: SKP1-like protein 1A [Fragaria vesca subsp. vesca]
g991.t1	336	XP_004287784.1	0	625	94.154	325	3	327	7	330	PREDICTED: protein MID1-COMPLEMENTING ACTIVITY 1 [Fragaria vesca subsp. vesca]
g992.t1	284	XP_004287785.1	0	514	83.871	310	1	284	1	310	PREDICTED: F-box protein At4g35930 [Fragaria vesca subsp. vesca]
g993.t1	332	XP_011470942.1	2.32e-156	464	63.612	371	2	328	368	734	PREDICTED: uncharacterized protein LOC101294893 [Fragaria vesca subsp. vesca]
g994.t1	795	XP_011470951.1	0	1165	86.842	684	1	643	1	681	PREDICTED: translation factor GUF1 homolog, chloroplastic [Fragaria vesca subsp. vesca]
g995.t1	337	XP_004298481.1	1.2e-136	402	64.124	354	1	337	1	346	PREDICTED: F-box/kelch-repeat protein At3g06240-like [Fragaria vesca subsp. vesca]
g996.t1	930	XP_004287741.1	0	952	80.551	581	368	924	6	568	PREDICTED: probable acyl-activating enzyme 2 [Fragaria vesca subsp. vesca]
g997.t1	380	XP_004287787.1	0	748	94.118	374	1	374	1	374	PREDICTED: uncharacterized protein LOC101292541 [Fragaria vesca subsp. vesca]
g998.t1	835	XP_004287789.1	0	538	63.086	512	389	835	1	499	PREDICTED: trichohyalin-like [Fragaria vesca subsp. vesca]
g999.t1	1388	XP_004287790.1	0	1580	93.537	820	58	877	1	792	PREDICTED: vacuolar protein sorting-associated protein 35A [Fragaria vesca subsp. vesca]
g1000.t1	197	XP_007202540.1	1.73e-143	406	100	197	1	197	1	197	rac-like GTP-binding protein ARAC1 [Prunus persica]<>PREDICTED: rac-like GTP-binding protein ARAC1 [Prunus mume]<>PREDICTED: rac-like GTP-binding protein ARAC1 [Malus domestica]<>PREDICTED: rac-like GTP-binding protein ARAC1 [Pyrus x bretschneideri]<>PREDICTED: rac-like GTP-binding protein ARAC1 [Fragaria vesca subsp. vesca]<>rac-like GTP-binding protein ARAC1 [Prunus avium]<>hypothetical protein…
g1001.t1	448	XP_004287791.1	0	835	90.625	448	1	448	1	443	PREDICTED: 3-dehydroquinate synthase, chloroplastic [Fragaria vesca subsp. vesca]
g1002.t1	555	CDP01839.1	2.66e-176	521	53.311	589	9	553	96	649	unnamed protein product [Coffea canephora]
g1003.t1	641	XP_004287792.1	0	1019	82.115	643	1	641	1	602	PREDICTED: cell cycle checkpoint protein RAD17 [Fragaria vesca subsp. vesca]
g1004.t1	296	XP_021816270.1	1.29e-167	475	77.703	296	1	295	1	290	L10-interacting MYB domain-containing protein-like [Prunus avium]
g1005.t1	169	OMO52457.1	1.13e-09	64.7	43.82	89	58	134	115	201	hypothetical protein COLO4_37189 [Corchorus olitorius]
g1006.t1	630	XP_011462170.1	0	1000	94.595	518	113	630	131	648	PREDICTED: uncharacterized protein LOC105350878 [Fragaria vesca subsp. vesca]
g1007.t1	572	XP_004289080.1	0	528	85.911	291	282	572	1	291	PREDICTED: L-ascorbate peroxidase 3, peroxisomal-like [Fragaria vesca subsp. vesca]
g1008.t1	483	XP_004289081.1	0	893	92.292	493	1	483	1	490	PREDICTED: protein POLLENLESS 3-LIKE 2 [Fragaria vesca subsp. vesca]
g1009.t1	93	XP_004287796.1	6.78e-47	153	98.667	75	1	75	1	75	PREDICTED: uncharacterized protein LOC101295076 [Fragaria vesca subsp. vesca]
g1010.t1	1388	XP_004287798.1	0	2101	86.74	1184	1	1159	1	1148	PREDICTED: histidine kinase 1 [Fragaria vesca subsp. vesca]
g1011.t1	558	XP_021816228.1	0	737	74.308	506	82	557	1	490	protein EARLY-RESPONSIVE TO DEHYDRATION 7, chloroplastic-like [Prunus avium]
g1012.t1	945	XP_004289082.1	0	1631	79.447	1012	1	945	1	1011	PREDICTED: alpha-mannosidase-like isoform X2 [Fragaria vesca subsp. vesca]
g1013.t1	1545	XP_011462234.1	0	1856	89.687	989	4	989	7	991	PREDICTED: alpha-mannosidase isoform X1 [Fragaria vesca subsp. vesca]
g1014.t1	409	XP_009363482.1	0	682	89.974	389	1	389	1	387	PREDICTED: 26S proteasome non-ATPase regulatory subunit 4 homolog [Pyrus x bretschneideri]
g1015.t1	470	KCW53171.1	3.51e-148	442	51.036	531	3	470	2	513	hypothetical protein EUGRSUZ_J02452 [Eucalyptus grandis]
g1016.t1	470	XP_020424607.1	0	660	70.435	460	29	460	16	475	receptor homology region, transmembrane domain- and RING domain-containing protein 1 [Prunus persica]
g1018.t1	1109	GAV71816.1	0	1723	75.664	1130	10	1109	5	1097	LOW QUALITY PROTEIN: Nol1_Nop2_Fmu domain-containing protein/OPT domain-containing protein [Cephalotus follicularis]
g1019.t1	566	XP_011462264.1	0	896	88.168	524	45	566	25	548	PREDICTED: protein NUCLEAR FUSION DEFECTIVE 4-like [Fragaria vesca subsp. vesca]
g1020.t1	281	XP_004289088.1	6.53e-134	390	85.135	222	1	220	1	222	PREDICTED: calmodulin-lysine N-methyltransferase [Fragaria vesca subsp. vesca]
g1021.t1	315	XP_004287804.1	0	532	84.444	315	1	315	1	310	PREDICTED: thaumatin-like protein 1b [Fragaria vesca subsp. vesca]
g1022.t1	410	XP_004287806.1	5.31e-157	453	84.138	290	124	410	9	296	PREDICTED: thaumatin-like protein 1b [Fragaria vesca subsp. vesca]
g1023.t1	309	NP_001311702.1	1.68e-165	473	70.219	366	1	309	1	362	ferredoxin--NADP reductase, leaf-type isozyme, chloroplastic [Capsicum annuum]<>chloroplast ferredoxin-NADP+ oxidoreductase precursor [Capsicum annuum]
g1024.t1	585	EYU30801.1	0	538	50.166	604	8	570	6	574	hypothetical protein MIMGU_mgv1a027091mg [Erythranthe guttata]
g1026.t1	204	XP_004302616.1	1.48e-92	278	74.346	191	1	191	1	186	PREDICTED: protein LURP-one-related 15-like [Fragaria vesca subsp. vesca]
g1027.t1	669	XP_004287808.1	0	1253	91.84	674	1	669	1	668	PREDICTED: uncharacterized protein LOC101298540 [Fragaria vesca subsp. vesca]
g1028.t1	156	XP_008241825.1	9.94e-78	236	77.358	159	1	156	1	155	PREDICTED: chaperone protein dnaJ 11, chloroplastic [Prunus mume]
g1029.t1	555	XP_004287812.1	0	979	79.31	609	1	554	1	599	PREDICTED: DNA-(apurinic or apyrimidinic site) lyase 2 isoform X1 [Fragaria vesca subsp. vesca]
g1030.t1	342	XP_004287813.1	0	516	88.854	314	1	313	1	313	PREDICTED: transcription factor bHLH121 [Fragaria vesca subsp. vesca]
g1031.t1	559	XP_007204572.1	0	1038	88.968	562	1	559	1	557	calcium-dependent protein kinase 28 [Prunus persica]<>hypothetical protein PRUPE_7G168400 [Prunus persica]
g1032.t1	375	ABX74780.1	0	738	99.16	357	1	357	1	357	flavanone-3-hydroxylase [Rubus sp. SSL-2007]<>flavanone-3-hydroxylase [Rubus coreanus]<>flavanone-3-hydroxylase [Rubus occidentalis]
g1033.t1	103	XP_021815812.1	9.72e-46	153	76	100	7	103	57	156	gibberellin-regulated protein 1-like [Prunus avium]
g1034.t1	366	XP_011462319.1	0	594	84.239	368	1	365	1	366	PREDICTED: uncharacterized protein LOC101300758 isoform X3 [Fragaria vesca subsp. vesca]
g1035.t1	3871	XP_004287817.1	0	7509	94.8	3904	1	3871	27	3894	PREDICTED: transformation/transcription domain-associated protein isoform X1 [Fragaria vesca subsp. vesca]
g1036.t1	217	XP_004287818.1	2.16e-134	385	86.636	217	1	217	1	216	PREDICTED: WEB family protein At3g51220 [Fragaria vesca subsp. vesca]
g1037.t1	423	OMO57055.1	0	529	66.745	424	32	420	1	392	hypothetical protein CCACVL1_26037 [Corchorus capsularis]
g1038.t1	298	XP_004289091.1	3.14e-149	429	76.159	302	1	298	1	296	PREDICTED: protein WUSCHEL [Fragaria vesca subsp. vesca]
g1039.t1	509	XP_011462338.1	0	745	78.21	514	9	509	25	517	PREDICTED: RNA demethylase ALKBH5 [Fragaria vesca subsp. vesca]
g1040.t1	174	XP_011462346.1	4.09e-94	279	81.667	180	1	174	1	176	PREDICTED: uncharacterized protein LOC105350957 [Fragaria vesca subsp. vesca]
g1041.t1	317	XP_004287821.1	0	558	83.851	322	1	317	1	320	PREDICTED: ranBP2-type zinc finger protein At1g67325 [Fragaria vesca subsp. vesca]
g1042.t1	528	XP_011462352.1	0	956	87.947	531	1	528	1	531	PREDICTED: endoglucanase 2-like [Fragaria vesca subsp. vesca]
g1043.t1	344	XP_004287823.2	0	637	92.982	342	1	342	1	342	PREDICTED: uncharacterized protein LOC101302782 [Fragaria vesca subsp. vesca]
g1044.t1	275	XP_004287823.2	0	555	93.478	276	1	275	372	647	PREDICTED: uncharacterized protein LOC101302782 [Fragaria vesca subsp. vesca]
g1045.t1	110	XP_004287824.1	7.67e-70	213	92.727	110	1	110	1	110	PREDICTED: auxin-induced protein 15A [Fragaria vesca subsp. vesca]
g1046.t1	493	XP_004287822.1	0	681	71.063	508	1	493	1	491	PREDICTED: zinc finger CCCH domain-containing protein 6 [Fragaria vesca subsp. vesca]
g1047.t1	371	XP_004287825.1	0	731	94.07	371	1	371	1	367	PREDICTED: GDP-mannose 4,6 dehydratase 1 [Fragaria vesca subsp. vesca]
g1048.t1	212	XP_004287826.1	1.8e-135	387	90.566	212	1	212	1	212	PREDICTED: uncharacterized protein LOC101303642 [Fragaria vesca subsp. vesca]
g1049.t1	1025	XP_011462383.1	0	1117	63.514	1036	1	900	1	1012	PREDICTED: nucleolin-like isoform X2 [Fragaria vesca subsp. vesca]
g1050.t1	179	AGO64477.1	1.43e-121	353	92.614	176	1	176	95	270	GDP-mannose 4,6-dehydratase, partial [Rosa roxburghii]
g1051.t1	212	XP_004287826.1	1.8e-135	387	90.566	212	1	212	1	212	PREDICTED: uncharacterized protein LOC101303642 [Fragaria vesca subsp. vesca]
g1052.t1	905	XP_011462383.1	0	1123	62.749	1055	1	904	1	1033	PREDICTED: nucleolin-like isoform X2 [Fragaria vesca subsp. vesca]
g1053.t1	192	XP_008372779.1	2.32e-66	210	67.76	183	1	177	1	172	PREDICTED: histone H1-like [Malus domestica]<>PREDICTED: histone H1-like [Malus domestica]
g1054.t1	196	XP_004287828.1	2.68e-110	328	90.404	198	1	196	166	363	PREDICTED: NAC domain-containing protein 7 [Fragaria vesca subsp. vesca]<>PREDICTED: NAC domain-containing protein 7 [Fragaria vesca subsp. vesca]
g1055.t1	149	OWM88903.1	3.17e-104	303	93.96	149	1	149	1	149	hypothetical protein CDL15_Pgr020857 [Punica granatum]
g1056.t1	165	XP_008444773.1	1.25e-109	318	100	165	1	165	1	165	PREDICTED: V-type proton ATPase 16 kDa proteolipid subunit [Cucumis melo]<>PREDICTED: V-type proton ATPase 16 kDa proteolipid subunit [Cucumis melo]<>PREDICTED: V-type proton ATPase 16 kDa proteolipid subunit [Eucalyptus grandis]<>PREDICTED: V-type proton ATPase 16 kDa proteolipid subunit [Eucalyptus grandis]<>V-type proton ATPase 16 kDa proteolipid subunit [Morus notabilis]<>PREDICTED: V-type pr…
g1058.t1	1045	XP_004289095.1	0	1876	87.287	1054	1	1043	1	1040	PREDICTED: kinesin-like protein NACK2 [Fragaria vesca subsp. vesca]<>PREDICTED: kinesin-like protein NACK2 [Fragaria vesca subsp. vesca]
g1059.t1	187	XP_004287830.1	3.66e-126	362	93.194	191	3	187	2	192	PREDICTED: uncharacterized protein LOC101304803 [Fragaria vesca subsp. vesca]
g1060.t1	609	XP_004289096.1	0	1030	82.245	597	13	609	13	608	PREDICTED: pentatricopeptide repeat-containing protein At1g09820-like [Fragaria vesca subsp. vesca]
g1061.t1	654	OMO84581.1	0	1055	73.646	683	1	652	1	673	Zinc finger, B-box [Corchorus olitorius]
g1062.t1	477	XP_011470965.1	0	831	83.613	476	1	476	546	1020	PREDICTED: uncharacterized protein LOC101300961 [Fragaria vesca subsp. vesca]
g1063.t1	107	XP_011462431.1	1.28e-55	189	82.243	107	1	107	398	504	PREDICTED: 26S protease regulatory subunit 6A homolog B-like [Fragaria vesca subsp. vesca]
g1064.t1	347	XP_011462431.1	2.05e-167	485	72.012	343	1	342	1	333	PREDICTED: 26S protease regulatory subunit 6A homolog B-like [Fragaria vesca subsp. vesca]
g1065.t1	484	XP_011462443.1	1.37e-179	521	57.545	497	11	436	1	471	PREDICTED: mitochondrial chaperone BCS1-like [Fragaria vesca subsp. vesca]
g1066.t1	616	XP_004287836.1	0	625	89.021	337	1	316	1	337	PREDICTED: UPF0183 protein At3g51130 [Fragaria vesca subsp. vesca]
g1067.t1	1505	XP_004287837.1	0	2080	69.169	1625	1	1505	1	1598	PREDICTED: zinc finger CCCH domain-containing protein 44 [Fragaria vesca subsp. vesca]
g1068.t1	691	XP_004287838.1	0	1160	89.306	692	1	691	1	688	PREDICTED: transmembrane and coiled-coil domain-containing protein 4 [Fragaria vesca subsp. vesca]
g1069.t1	323	XP_004287839.1	1e-74	237	62.189	201	130	323	18	197	PREDICTED: uncharacterized protein LOC101307244 [Fragaria vesca subsp. vesca]
g1070.t1	232	XP_020424089.1	1.88e-140	401	86.611	239	1	232	1	237	protein FMP32, mitochondrial [Prunus persica]<>protein FMP32, mitochondrial [Prunus persica]<>protein FMP32, mitochondrial [Prunus persica]<>protein FMP32, mitochondrial [Prunus persica]<>hypothetical protein PRUPE_7G164700 [Prunus persica]<>hypothetical protein PRUPE_7G164700 [Prunus persica]<>hypothetical protein PRUPE_7G164700 [Prunus persica]<>hypothetical protein PRUPE_7G164700 [Prunus persi…
g1071.t1	519	XP_004287841.1	0	955	88.953	516	5	519	3	516	PREDICTED: cytochrome P450 84A1 [Fragaria vesca subsp. vesca]
g1072.t1	348	XP_004287842.2	3.45e-165	475	74.095	359	1	348	52	384	PREDICTED: GATA transcription factor 5-like [Fragaria vesca subsp. vesca]
g1073.t1	592	XP_004289101.1	0	960	87.081	596	1	592	1	596	PREDICTED: LRR receptor-like serine/threonine-protein kinase GSO1 [Fragaria vesca subsp. vesca]
g1074.t1	417	XP_011462491.1	0	711	88.489	417	1	417	1	415	PREDICTED: probable LRR receptor-like serine/threonine-protein kinase At1g34110 [Fragaria vesca subsp. vesca]
g1075.t1	766	XP_011462484.1	0	1136	75.291	773	1	766	1	756	PREDICTED: uncharacterized protein LOC101308412 isoform X1 [Fragaria vesca subsp. vesca]
g1076.t1	200	BAB63261.1	2.54e-116	340	84.577	201	1	200	67	261	MADS-box protein [Rosa rugosa]
g1077.t1	443	XP_008241772.1	0	760	83.411	428	3	430	48	475	PREDICTED: aldehyde dehydrogenase family 3 member F1 [Prunus mume]
g1079.t1	700	OMO56961.1	0	1064	71.822	763	3	692	1	725	Ubiquitin-conjugating enzyme, E2 [Corchorus capsularis]
g1080.t1	622	XP_007204226.1	0	1162	91.069	627	1	621	1	627	CDK5RAP1-like protein [Prunus persica]<>hypothetical protein PRUPE_7G162800 [Prunus persica]
g1081.t1	504	XP_011462520.1	0	900	87.945	506	1	504	1	504	PREDICTED: 3-epi-6-deoxocathasterone 23-monooxygenase [Fragaria vesca subsp. vesca]
g1082.t1	379	XP_004289104.1	0	597	83.947	380	1	379	1	375	PREDICTED: probable dimethyladenosine transferase [Fragaria vesca subsp. vesca]
g1083.t1	502	XP_011462520.1	0	872	85.771	506	1	502	1	504	PREDICTED: 3-epi-6-deoxocathasterone 23-monooxygenase [Fragaria vesca subsp. vesca]
g1084.t1	379	XP_004289104.1	0	597	83.947	380	1	379	1	375	PREDICTED: probable dimethyladenosine transferase [Fragaria vesca subsp. vesca]
g1086.t1	853	XP_004287850.1	0	1679	93.2	853	1	853	1	853	PREDICTED: beta-galactosidase 3 [Fragaria vesca subsp. vesca]
g1087.t1	118	XP_007202766.1	9.08e-76	228	91.525	118	1	118	1	118	thioredoxin H-type [Prunus persica]<>hypothetical protein PRUPE_7G163200 [Prunus persica]
g1088.t1	227	ADI88503.1	2.17e-161	454	95.595	227	1	227	1	227	RTE1/GR-like protein [Rosa hybrid cultivar]
g1089.t1	331	XP_004289105.1	0	572	86.405	331	1	331	1	329	PREDICTED: protein WALLS ARE THIN 1-like [Fragaria vesca subsp. vesca]
g1090.t1	1268	XP_004287853.1	0	1129	80.692	694	665	1268	1	694	PREDICTED: uncharacterized protein LOC101311218 [Fragaria vesca subsp. vesca]
g1091.t1	143	XP_011462565.1	2.26e-61	202	78.261	138	10	143	237	373	PREDICTED: protein SHORT INTERNODES-like [Fragaria vesca subsp. vesca]
g1092.t1	966	XP_011470976.1	0	1438	77.858	971	1	966	1	931	PREDICTED: probable methyltransferase PMT27 [Fragaria vesca subsp. vesca]
g1093.t1	127	XP_004287854.1	6.86e-65	207	87.402	127	2	127	158	284	PREDICTED: uncharacterized protein LOC101311508 [Fragaria vesca subsp. vesca]
g1094.t1	494	XP_011470983.1	8.23e-98	309	60.294	340	169	487	63	395	PREDICTED: uncharacterized protein LOC105353478 [Fragaria vesca subsp. vesca]
g1096.t1	213	XP_011470990.1	4.88e-13	77.4	35.263	190	46	185	247	421	PREDICTED: dr1-associated corepressor homolog [Fragaria vesca subsp. vesca]
g1097.t1	127	XP_004287854.1	6.86e-65	207	87.402	127	2	127	158	284	PREDICTED: uncharacterized protein LOC101311508 [Fragaria vesca subsp. vesca]
g1098.t1	494	XP_011470983.1	8.23e-98	309	60.294	340	169	487	63	395	PREDICTED: uncharacterized protein LOC105353478 [Fragaria vesca subsp. vesca]
g1099.t1	396	XP_011470990.1	3.44e-20	102	35.87	368	85	393	110	426	PREDICTED: dr1-associated corepressor homolog [Fragaria vesca subsp. vesca]
g1101.t1	322	XP_004287855.2	0	546	84.52	323	1	322	29	351	PREDICTED: bifunctional epoxide hydrolase 2-like [Fragaria vesca subsp. vesca]
g1102.t1	322	XP_004287856.1	0	613	90.712	323	1	322	1	323	PREDICTED: bifunctional epoxide hydrolase 2-like [Fragaria vesca subsp. vesca]
g1103.t1	229	ONH96961.1	6.4e-131	378	80.328	244	1	221	1	243	hypothetical protein PRUPE_7G162200 [Prunus persica]
g1104.t1	192	XP_008237096.1	1.16e-90	272	84.974	193	1	192	1	193	PREDICTED: 50S ribosomal protein L7/L12-like [Prunus mume]
g1105.t1	333	XP_004287858.2	0	597	89.82	334	1	333	48	381	PREDICTED: peroxidase 72-like [Fragaria vesca subsp. vesca]
g1106.t1	451	XP_004289110.1	9.71e-168	484	65.274	383	1	377	1	351	PREDICTED: exopolygalacturonase-like [Fragaria vesca subsp. vesca]
g1107.t1	295	XP_004287859.1	1.55e-152	442	65.706	347	9	295	69	415	PREDICTED: uncharacterized protein LOC101312961 [Fragaria vesca subsp. vesca]
g1108.t1	145	XP_008390421.1	1.11e-53	176	61.379	145	1	145	31	175	PREDICTED: cell wall / vacuolar inhibitor of fructosidase 1-like [Malus domestica]
g1109.t1	479	XP_020416523.1	0	716	71.339	478	2	479	128	597	beta-fructofuranosidase, insoluble isoenzyme CWINV1 [Prunus persica]<>hypothetical protein PRUPE_3G009500 [Prunus persica]
g1110.t1	145	XP_011461725.1	2.39e-51	170	59.722	144	2	145	27	170	PREDICTED: cell wall / vacuolar inhibitor of fructosidase 1 [Fragaria vesca subsp. vesca]
g1111.t1	1764	XP_009365432.1	0	2550	71.763	1753	16	1764	7	1757	PREDICTED: uncharacterized protein LOC103955276 [Pyrus x bretschneideri]
g1112.t1	806	XP_004303555.2	0	983	63.592	813	3	800	5	814	PREDICTED: probable disease resistance protein At5g66900 [Fragaria vesca subsp. vesca]
g1114.t1	468	XP_004287860.1	0	927	96.352	466	3	468	5	470	PREDICTED: uncharacterized protein LOC101313247 [Fragaria vesca subsp. vesca]
g1115.t1	105	XP_004289112.1	1.03e-65	202	94.286	105	1	104	17	121	PREDICTED: uncharacterized protein LOC101305311 isoform X2 [Fragaria vesca subsp. vesca]<>PREDICTED: uncharacterized protein LOC101305311 isoform X2 [Fragaria vesca subsp. vesca]
g1116.t1	126	XP_007204240.1	2.77e-20	95.1	54.639	97	1	97	1	96	protein FAR1-RELATED SEQUENCE 5 [Prunus persica]<>protein FAR1-RELATED SEQUENCE 5 [Prunus persica]<>protein FAR1-RELATED SEQUENCE 5 [Prunus persica]<>hypothetical protein PRUPE_7G161400 [Prunus persica]
g1117.t1	649	XP_007203772.1	0	1123	81.193	654	1	649	1	654	pentatricopeptide repeat-containing protein At5g44230 isoform X1 [Prunus persica]
g1118.t1	174	PHT91274.1	1.32e-18	87.8	46.486	185	1	172	1	167	Dehydrin Xero 1 [Capsicum annuum]
g1119.t1	109	XP_017183062.1	7.93e-12	67.8	34.731	167	1	105	1	164	PREDICTED: dehydrin DHN1-like isoform X2 [Malus domestica]
g1120.t1	475	AGV21052.1	1.36e-60	214	44.802	404	116	470	42	429	dehydrin 3 [Eriobotrya japonica]
g1121.t1	153	XP_004287867.1	2.71e-24	103	49.711	173	1	148	1	170	PREDICTED: dehydrin DHN2-like [Fragaria vesca subsp. vesca]
g1122.t1	125	XP_004287863.1	2.26e-22	97.8	47.552	143	1	125	115	257	PREDICTED: dehydrin Xero 2 [Fragaria vesca subsp. vesca]
g1124.t1	77	KRX12204.1	5.08e-42	143	94.444	72	6	77	89	160	Glyceraldehyde-3-phosphate dehydrogenase, cytosolic [Trichinella nelsoni]
g1125.t1	200	XP_004287863.1	2.08e-27	113	42.553	188	40	200	78	257	PREDICTED: dehydrin Xero 2 [Fragaria vesca subsp. vesca]
g1126.t1	471	XP_004299857.1	0	670	70.48	542	1	471	1	501	PREDICTED: periodic tryptophan protein 1 homolog [Fragaria vesca subsp. vesca]
g1127.t1	157	XP_004287866.1	7.78e-91	270	87.898	157	1	157	1	157	PREDICTED: ocs element-binding factor 1-like [Fragaria vesca subsp. vesca]
g1128.t1	1730	OMO84496.1	0	802	74.573	527	1	527	1	507	Cellular retinaldehyde binding/alpha-tocopherol transport [Corchorus olitorius]
g1129.t1	480	XP_011471007.1	0	788	79.959	484	1	480	3	481	PREDICTED: putative cell division cycle ATPase [Fragaria vesca subsp. vesca]
g1131.t1	454	XP_011471007.1	0	763	81.4	457	1	453	503	959	PREDICTED: putative cell division cycle ATPase [Fragaria vesca subsp. vesca]
g1132.t1	195	XP_001760787.1	1.61e-08	63.9	48	75	90	160	232	300	predicted protein [Physcomitrella patens]<>predicted protein [Physcomitrella patens]
g1133.t1	380	KDO71008.1	1.25e-148	436	53.505	428	4	378	10	429	hypothetical protein CISIN_1g011935mg [Citrus sinensis]
g1134.t1	841	XP_011462691.1	0	1513	87.039	841	1	841	1	841	PREDICTED: LOW QUALITY PROTEIN: disease resistance RPP13-like protein 4 [Fragaria vesca subsp. vesca]
g1135.t1	476	XP_021816218.1	0	604	62.955	494	9	471	7	498	AAA-ATPase At2g18193-like [Prunus avium]
g1136.t1	540	XP_011469853.1	0	736	69.346	535	1	519	1	524	PREDICTED: calmodulin-interacting protein 111-like [Fragaria vesca subsp. vesca]
g1137.t1	469	XP_011471016.1	1.33e-179	539	59.539	477	1	467	501	969	PREDICTED: putative cell division cycle ATPase [Fragaria vesca subsp. vesca]
g1138.t1	455	XP_011462701.1	0	791	82.751	458	1	454	1	458	PREDICTED: probable mitochondrial chaperone BCS1-A [Fragaria vesca subsp. vesca]
g1139.t1	572	XP_021833996.1	0	826	74.245	563	1	557	1	552	uncharacterized protein LOC110773780 [Prunus avium]
g1140.t1	502	XP_004287871.1	0	918	88.095	504	1	502	1	504	PREDICTED: probable mitochondrial chaperone BCS1-B [Fragaria vesca subsp. vesca]
g1141.t1	506	XP_004287872.1	0	817	82.897	497	11	506	9	505	PREDICTED: probable mitochondrial chaperone bcs1 [Fragaria vesca subsp. vesca]
g1142.t1	398	XP_004287873.1	0	673	83.668	398	1	398	120	481	PREDICTED: abscisic acid 8'-hydroxylase 3-like [Fragaria vesca subsp. vesca]
g1143.t1	717	XP_011462736.1	0	1204	85.45	756	1	717	1	754	PREDICTED: uncharacterized protein LOC101293131 [Fragaria vesca subsp. vesca]
g1144.t1	280	XP_011462737.1	9.32e-33	125	78.351	97	184	280	29	124	PREDICTED: uncharacterized protein LOC105351056 [Fragaria vesca subsp. vesca]
g1145.t1	362	XP_004287874.1	0	655	87.879	363	1	362	1	363	PREDICTED: probable caffeine synthase 2 [Fragaria vesca subsp. vesca]
g1147.t1	245	XP_004289122.1	2.2e-111	329	70.356	253	1	245	1	248	PREDICTED: uncharacterized protein LOC101309398 [Fragaria vesca subsp. vesca]
g1148.t1	355	XP_021815882.1	0	546	71.816	369	4	355	1	366	GDSL esterase/lipase EXL3-like [Prunus avium]
g1149.t1	200	XP_011462325.1	1.59e-68	220	81.022	137	64	200	161	294	PREDICTED: uncharacterized protein At2g29880-like [Fragaria vesca subsp. vesca]
g1150.t1	162	XP_011462325.1	4.19e-94	283	85.802	162	1	162	136	294	PREDICTED: uncharacterized protein At2g29880-like [Fragaria vesca subsp. vesca]
g1151.t1	416	XP_021815882.1	4.29e-170	489	69.912	339	1	321	1	336	GDSL esterase/lipase EXL3-like [Prunus avium]
g1152.t1	333	XP_009340715.1	9.74e-102	310	56.902	297	2	292	3	245	PREDICTED: lipid phosphate phosphatase epsilon 2, chloroplastic [Pyrus x bretschneideri]
g1153.t1	704	XP_021834160.1	0	1242	83.051	708	1	704	1	708	putative pentatricopeptide repeat-containing protein At3g47840 [Prunus avium]
g1154.t1	853	XP_004287876.1	0	780	91.866	418	31	445	1	415	PREDICTED: GTPase Era, mitochondrial isoform X1 [Fragaria vesca subsp. vesca]
g1155.t1	134	XP_022140698.1	6.53e-33	122	51.656	151	1	134	1	145	high mobility group B protein 3-like [Momordica charantia]
g1156.t1	2173	XP_004287878.1	0	2071	74.952	1557	1	1483	1	1500	PREDICTED: auxilin-like protein 1 [Fragaria vesca subsp. vesca]
g1157.t1	448	GAY42669.1	1.77e-177	514	59.714	489	1	446	35	469	hypothetical protein CUMW_068700 [Citrus unshiu]
g1158.t1	183	XP_011462787.1	1.43e-124	357	93.443	183	1	183	1	183	PREDICTED: protein RER1B [Fragaria vesca subsp. vesca]<>PREDICTED: protein RER1B [Fragaria vesca subsp. vesca]
g1159.t1	719	XP_004289134.2	0	1150	80.682	704	1	683	1	699	PREDICTED: uncharacterized protein LOC101313160 [Fragaria vesca subsp. vesca]
g1160.t1	374	XP_004287882.1	0	736	93.85	374	1	374	1	374	PREDICTED: pheophytinase, chloroplastic [Fragaria vesca subsp. vesca]
g1161.t1	402	XP_021834337.1	0	587	72.25	400	1	398	1	399	transmembrane protein 53 [Prunus avium]
g1162.t1	595	XP_011471038.1	0	882	76.639	595	1	595	1	518	PREDICTED: syntaxin-112 [Fragaria vesca subsp. vesca]
g1163.t1	321	XP_004287881.1	0	624	92.835	321	1	321	1	320	PREDICTED: putative glucose-6-phosphate 1-epimerase [Fragaria vesca subsp. vesca]
g1164.t1	140	XP_011465075.1	1.45e-19	92.4	49.438	89	52	140	261	344	PREDICTED: uncharacterized protein LOC105351668 [Fragaria vesca subsp. vesca]
g1166.t1	211	ONI23286.1	6.97e-30	117	45.27	148	1	144	1	144	hypothetical protein PRUPE_2G179900, partial [Prunus persica]
g1167.t1	443	XP_021833701.1	0	777	86.742	445	1	443	1	444	ultraviolet-B receptor UVR8 [Prunus avium]
g1168.t1	567	XP_004289138.1	0	1120	95.238	567	1	567	1	566	PREDICTED: laccase-11-like [Fragaria vesca subsp. vesca]
g1170.t1	404	XP_004287886.1	0	720	86.308	409	1	404	13	417	PREDICTED: tubby-like F-box protein 5 [Fragaria vesca subsp. vesca]
g1171.t1	784	XP_004289139.1	0	763	67.126	581	1	541	24	594	PREDICTED: U-box domain-containing protein 5 [Fragaria vesca subsp. vesca]
g1174.t1	82	XP_008352458.1	2.38e-50	161	98.734	79	1	79	2	80	PREDICTED: protein RADIALIS-like 4 [Malus domestica]
g1175.t1	628	XP_004287889.1	0	1107	90.88	625	1	625	1	623	PREDICTED: ATPase family AAA domain-containing protein 3-A [Fragaria vesca subsp. vesca]
g1176.t1	375	XP_011471040.1	4.54e-46	171	36.968	376	19	375	17	383	PREDICTED: uncharacterized protein LOC105353502 [Fragaria vesca subsp. vesca]
g1177.t1	1700	XP_011462841.1	0	634	44.782	987	166	1112	63	995	PREDICTED: uncharacterized protein LOC105351092 [Fragaria vesca subsp. vesca]
g1178.t1	335	XP_004289260.1	7.8e-34	133	37.255	255	1	254	1	222	PREDICTED: uncharacterized protein LOC101307441 isoform X1 [Fragaria vesca subsp. vesca]
g1179.t1	1517	XP_011462841.1	0	717	46.634	1010	166	1174	63	995	PREDICTED: uncharacterized protein LOC105351092 [Fragaria vesca subsp. vesca]
g1180.t1	421	XP_004287890.1	0	643	78.19	431	1	421	1	430	PREDICTED: uncharacterized protein LOC101298542 [Fragaria vesca subsp. vesca]
g1181.t1	344	XP_004287891.1	6.58e-150	435	75.9	361	1	344	1	358	PREDICTED: zinc-finger homeodomain protein 6-like [Fragaria vesca subsp. vesca]
g1182.t1	272	XP_004287892.1	8.91e-147	420	78.022	273	1	272	1	261	PREDICTED: probable DNA-3-methyladenine glycosylase 2 [Fragaria vesca subsp. vesca]<>PREDICTED: probable DNA-3-methyladenine glycosylase 2 [Fragaria vesca subsp. vesca]
g1183.t1	314	XP_004287894.1	0	570	90.127	314	1	314	1	314	PREDICTED: protein PHYLLO, chloroplastic-like [Fragaria vesca subsp. vesca]
g1184.t1	255	XP_011462870.1	1.67e-148	423	88.281	256	1	255	1	253	PREDICTED: GATA transcription factor 18-like [Fragaria vesca subsp. vesca]
g1185.t1	940	XP_004287895.1	0	1738	82.459	1049	1	940	1	1049	PREDICTED: nucleolar protein 6 [Fragaria vesca subsp. vesca]
g1186.t1	377	XP_004289141.1	4.93e-119	352	87.879	198	180	377	4	199	PREDICTED: maf-like protein DDB_G0281937 isoform X1 [Fragaria vesca subsp. vesca]
g1187.t1	569	XP_007204197.1	0	1021	85.764	569	1	568	1	565	pyridine nucleotide-disulfide oxidoreductase domain-containing protein 2 isoform X2 [Prunus persica]<>hypothetical protein PRUPE_7G154900 [Prunus persica]
g1188.t1	568	XP_008241675.1	0	1086	90.685	569	1	568	1	569	PREDICTED: pyridine nucleotide-disulfide oxidoreductase domain-containing protein 2 [Prunus mume]
g1189.t1	166	XP_021834533.1	6.42e-101	296	87.952	166	1	166	1	166	AP-3 complex subunit sigma isoform X2 [Prunus avium]
g1190.t1	504	XP_008364872.1	1.46e-49	184	69.536	151	345	461	242	392	PREDICTED: K(+) efflux antiporter 5-like [Malus domestica]
g1191.t1	395	XP_004289437.2	0	523	78.198	344	1	340	1	340	PREDICTED: 3'-N-debenzoyl-2'-deoxytaxol N-benzoyltransferase [Fragaria vesca subsp. vesca]
g1192.t1	276	XP_009365673.1	1.32e-28	115	80.556	72	1	71	1	72	PREDICTED: probable calcium-binding protein CML13 [Pyrus x bretschneideri]<>PREDICTED: probable calcium-binding protein CML13 [Pyrus x bretschneideri]<>PREDICTED: probable calcium-binding protein CML13 [Pyrus x bretschneideri]
g1194.t1	321	XP_016652286.1	3.82e-77	254	39.521	334	6	319	28	357	PREDICTED: uncharacterized protein LOC103342549 [Prunus mume]
g1195.t1	504	XP_008364872.1	1.6e-49	184	69.536	151	345	461	242	392	PREDICTED: K(+) efflux antiporter 5-like [Malus domestica]
g1196.t1	534	XP_004288002.1	0	989	91.386	534	1	534	1	525	PREDICTED: UPF0481 protein At3g47200 [Fragaria vesca subsp. vesca]
g1197.t1	266	XP_004289143.1	3.73e-147	421	80.669	269	2	264	3	271	PREDICTED: protein N-lysine methyltransferase METTL21A-like [Fragaria vesca subsp. vesca]
g1198.t1	990	XP_004287898.1	0	1584	82.054	1003	21	959	1	997	PREDICTED: vam6/Vps39-like protein [Fragaria vesca subsp. vesca]
g1199.t1	360	ONH96825.1	1.84e-98	298	88.439	173	195	360	1	172	hypothetical protein PRUPE_7G154400 [Prunus persica]
g1200.t1	302	XP_004287900.1	0	588	93.046	302	1	302	1	297	PREDICTED: random slug protein 5 [Fragaria vesca subsp. vesca]
g1201.t1	391	XP_004306444.1	1.01e-68	233	61.735	196	71	262	246	435	PREDICTED: SUN domain-containing protein 2 [Fragaria vesca subsp. vesca]
g1202.t1	134	XP_004287901.1	8.24e-54	174	66.154	130	1	129	1	130	PREDICTED: uncharacterized protein LOC101303064 [Fragaria vesca subsp. vesca]
g1203.t1	160	XP_004287902.2	1.57e-72	223	83.594	128	33	160	1	127	PREDICTED: uncharacterized protein LOC101303361 [Fragaria vesca subsp. vesca]
g1204.t1	626	XP_004287903.1	0	978	81.447	636	1	626	1	619	PREDICTED: scarecrow-like protein 4 [Fragaria vesca subsp. vesca]
g1205.t1	633	XP_004287904.1	0	1279	96.372	634	1	633	1	634	PREDICTED: succinate dehydrogenase [ubiquinone] flavoprotein subunit 1, mitochondrial [Fragaria vesca subsp. vesca]
g1206.t1	501	XP_004287905.2	0	927	95.758	495	7	501	3	497	PREDICTED: cytochrome P450 90B1 [Fragaria vesca subsp. vesca]
g1207.t1	711	XP_004289144.1	0	1248	87.342	711	3	711	19	725	PREDICTED: ATP-dependent DNA helicase DDM1 [Fragaria vesca subsp. vesca]
g1208.t1	487	XP_004287906.1	0	820	87.5	488	1	487	1	478	PREDICTED: uncharacterized protein LOC101304510 [Fragaria vesca subsp. vesca]
g1209.t1	489	XP_003517230.1	0	563	59.341	546	1	489	1	481	PREDICTED: U1 small nuclear ribonucleoprotein 70 kDa isoform X1 [Glycine max]<>hypothetical protein GLYMA_01G175100 [Glycine max]
g1210.t1	673	XP_004289145.1	0	823	80.847	543	130	670	123	650	PREDICTED: proline-rich receptor-like protein kinase PERK4 [Fragaria vesca subsp. vesca]
g1211.t1	540	XP_004287908.1	0	754	74.2	500	54	540	17	515	PREDICTED: uncharacterized protein LOC101305105 [Fragaria vesca subsp. vesca]<>PREDICTED: uncharacterized protein LOC101305105 [Fragaria vesca subsp. vesca]
g1212.t1	437	XP_004289146.1	0	729	80.317	442	1	432	1	442	PREDICTED: F-box protein At5g07610-like [Fragaria vesca subsp. vesca]<>PREDICTED: F-box protein At5g07610-like [Fragaria vesca subsp. vesca]
g1213.t1	367	XP_004287909.1	0	609	79.726	365	4	367	3	365	PREDICTED: F-box protein At5g07610-like [Fragaria vesca subsp. vesca]
g1214.t1	193	XP_010095265.1	1.65e-75	233	74.39	164	1	163	6	168	hypothetical protein L484_014606 [Morus notabilis]<>hypothetical protein L484_014606 [Morus notabilis]
g1215.t1	304	XP_004300625.1	1.65e-118	357	83.966	237	1	237	1	237	PREDICTED: acidic leucine-rich nuclear phosphoprotein 32-related protein [Fragaria vesca subsp. vesca]
g1216.t1	513	XP_011465486.1	0	857	86.127	519	1	513	1	519	PREDICTED: uncharacterized protein LOC101302943 [Fragaria vesca subsp. vesca]
g1217.t1	152	XP_021824132.1	5.16e-93	276	92.053	151	1	151	1	151	uncharacterized protein LOC110765342 [Prunus avium]
g1218.t1	93	XP_004300623.1	2.9e-36	127	71.429	91	6	93	10	99	PREDICTED: uncharacterized protein LOC101302658 [Fragaria vesca subsp. vesca]
g1219.t1	373	XP_004300621.1	0	747	95.43	372	1	372	1	372	PREDICTED: uncharacterized protein LOC101302078 [Fragaria vesca subsp. vesca]
g1220.t1	1005	XP_021804868.1	0	876	46.918	1168	5	979	13	1160	RRP12-like protein [Prunus avium]
g1221.t1	518	XP_004301902.2	0	838	85.306	490	20	508	20	506	PREDICTED: probable polyol transporter 6 [Fragaria vesca subsp. vesca]
g1222.t1	358	XP_004301901.1	0	517	83.529	340	18	357	1	329	PREDICTED: transcription repressor OFP7 [Fragaria vesca subsp. vesca]
g1223.t1	438	XP_004300620.1	0	742	86.165	412	28	438	31	442	PREDICTED: pentatricopeptide repeat-containing protein At4g36680, mitochondrial [Fragaria vesca subsp. vesca]
g1224.t1	540	XP_011465483.1	0	660	79.861	432	134	538	181	587	PREDICTED: splicing factor U2af large subunit A isoform X4 [Fragaria vesca subsp. vesca]
g1225.t1	687	XP_004300617.1	0	1058	80.231	693	1	687	1	685	PREDICTED: DNA-directed RNA polymerase III subunit RPC5 [Fragaria vesca subsp. vesca]
g1226.t1	687	XP_004300617.1	0	1058	80.231	693	1	687	1	685	PREDICTED: DNA-directed RNA polymerase III subunit RPC5 [Fragaria vesca subsp. vesca]
g1227.t1	509	XP_011465478.1	0	841	89.784	509	1	509	1	504	PREDICTED: protein indeterminate-domain 2-like isoform X2 [Fragaria vesca subsp. vesca]
g1228.t1	364	XP_004300615.1	0	690	91.803	366	1	364	74	439	PREDICTED: probable protein phosphatase 2C 80 [Fragaria vesca subsp. vesca]
g1229.t1	682	XP_004300614.1	0	719	76.31	477	1	472	1	468	PREDICTED: vicilin-like antimicrobial peptides 2-2 [Fragaria vesca subsp. vesca]
g1230.t1	547	XP_004300613.1	0	920	86.381	536	21	547	23	552	PREDICTED: scarecrow-like protein 15 [Fragaria vesca subsp. vesca]
g1231.t1	192	XP_004300612.1	4.11e-126	362	87.5	192	1	192	1	192	PREDICTED: HVA22-like protein k [Fragaria vesca subsp. vesca]
g1232.t1	346	XP_004300611.1	0	630	94.22	346	1	346	1	343	PREDICTED: G-box-binding factor 1 [Fragaria vesca subsp. vesca]<>PREDICTED: G-box-binding factor 1 [Fragaria vesca subsp. vesca]
g1233.t1	414	XP_004301888.1	0	596	74.88	418	6	414	1	390	PREDICTED: serine/threonine-protein kinase HT1-like [Fragaria vesca subsp. vesca]
g1234.t1	578	XP_009356662.1	6.14e-161	482	48.78	615	17	563	6	606	PREDICTED: uncharacterized protein LOC103947482 [Pyrus x bretschneideri]
g1235.t1	557	XP_009356662.1	4.77e-172	509	52.364	571	2	542	46	606	PREDICTED: uncharacterized protein LOC103947482 [Pyrus x bretschneideri]
g1236.t1	490	XP_020424599.1	0	728	75	488	9	483	1	487	UPF0481 protein At3g47200 [Prunus persica]
g1237.t1	184	XP_021824161.1	1e-21	101	52.212	113	70	180	234	341	uncharacterized protein LOC110765359 [Prunus avium]<>uncharacterized protein LOC110765359 [Prunus avium]
g1239.t1	214	XP_004300609.1	1.93e-110	324	87.442	215	3	214	2	215	PREDICTED: homeobox-leucine zipper protein ATHB-40 isoform X1 [Fragaria vesca subsp. vesca]
g1240.t1	108	XP_004299438.1	4.11e-68	208	93.396	106	3	108	2	107	PREDICTED: probable small nuclear ribonucleoprotein Sm D2 [Fragaria vesca subsp. vesca]
g1241.t1	269	XP_004300607.1	5.36e-150	428	81.716	268	1	267	1	265	PREDICTED: probable NAD(P)H dehydrogenase (quinone) FQR1-like 2 [Fragaria vesca subsp. vesca]
g1242.t1	646	XP_004300605.1	0	1276	94.582	646	1	646	1	643	PREDICTED: probable Xaa-Pro aminopeptidase P [Fragaria vesca subsp. vesca]
g1243.t1	472	XP_004301886.2	0	805	84.289	471	1	466	1	470	PREDICTED: anthocyanidin 3-O-glucosyltransferase 5-like [Fragaria vesca subsp. vesca]
g1244.t1	398	XP_004301886.2	1.47e-176	510	60.948	443	9	398	6	443	PREDICTED: anthocyanidin 3-O-glucosyltransferase 5-like [Fragaria vesca subsp. vesca]
g1245.t1	495	XP_004301886.2	0	703	71.816	479	8	481	5	479	PREDICTED: anthocyanidin 3-O-glucosyltransferase 5-like [Fragaria vesca subsp. vesca]
g1246.t1	478	XP_004301886.2	0	705	72.614	482	4	478	1	480	PREDICTED: anthocyanidin 3-O-glucosyltransferase 5-like [Fragaria vesca subsp. vesca]
g1248.t1	603	XP_004300603.1	0	759	81.996	461	1	457	17	475	PREDICTED: anthocyanidin 3-O-glucosyltransferase 5-like [Fragaria vesca subsp. vesca]
g1249.t1	323	XP_004300602.1	0	627	96.584	322	1	322	1	321	PREDICTED: BES1/BZR1 homolog protein 2 [Fragaria vesca subsp. vesca]
g1250.t1	455	XP_004300601.1	0	852	93.846	455	1	455	44	498	PREDICTED: uncharacterized protein LOC101296107 [Fragaria vesca subsp. vesca]
g1251.t1	182	XP_004300599.1	1.92e-131	374	98.352	182	1	182	1	182	PREDICTED: NEDD8-conjugating enzyme Ubc12 [Fragaria vesca subsp. vesca]<>PREDICTED: NEDD8-conjugating enzyme Ubc12 [Fragaria vesca subsp. vesca]
g1252.t1	361	APT42958.1	0	682	90.659	364	1	361	1	364	geranylgeranyl pyrophosphate [Rosa x damascena]
g1253.t1	173	XP_008362009.1	4.81e-56	183	58.73	189	1	172	1	180	PREDICTED: preprotein translocase subunit SECE1-like [Malus domestica]
g1254.t1	559	XP_008383642.1	1.93e-147	436	66.364	330	1	326	1	326	PREDICTED: zingipain-1-like [Malus domestica]
g1255.t1	387	XP_011465846.1	4.1e-23	106	40.816	147	191	336	88	220	PREDICTED: interferon-induced, double-stranded RNA-activated protein kinase-like [Fragaria vesca subsp. vesca]
g1256.t1	416	XP_011465465.1	0	589	68.834	446	1	416	1	442	PREDICTED: uncharacterized protein LOC105351759 [Fragaria vesca subsp. vesca]
g1257.t1	429	XP_004300597.1	0	651	90.212	378	1	378	1	376	PREDICTED: UPF0496 protein At2g18630-like [Fragaria vesca subsp. vesca]<>PREDICTED: UPF0496 protein At2g18630-like [Fragaria vesca subsp. vesca]
g1258.t1	360	XP_004300595.2	0	581	81.717	361	1	360	5	352	PREDICTED: calcium uniporter protein 2, mitochondrial [Fragaria vesca subsp. vesca]
g1259.t1	299	XP_004300594.2	7.7e-163	467	83.273	275	1	275	96	367	PREDICTED: elongation of fatty acids protein 3-like [Fragaria vesca subsp. vesca]
g1260.t1	226	XP_007202537.1	1.63e-154	436	95.089	224	1	224	1	223	E3 ubiquitin-protein ligase RNF185 [Prunus persica]<>E3 ubiquitin-protein ligase RNF185-like [Prunus avium]<>E3 ubiquitin-protein ligase RNF185-like [Prunus avium]<>hypothetical protein PRUPE_7G148100 [Prunus persica]<>hypothetical protein PRUPE_7G148100 [Prunus persica]
g1261.t1	346	XP_004300591.1	0	618	93.06	317	30	346	32	348	PREDICTED: probable galacturonosyltransferase-like 1 [Fragaria vesca subsp. vesca]
g1262.t1	370	XP_011465462.1	0	596	80.533	375	1	353	1	375	PREDICTED: probable vacuolar amino acid transporter YPQ2 isoform X2 [Fragaria vesca subsp. vesca]
g1263.t1	348	XP_004300591.1	0	623	86.494	348	1	348	1	348	PREDICTED: probable galacturonosyltransferase-like 1 [Fragaria vesca subsp. vesca]
g1264.t1	370	XP_011465462.1	0	596	80.533	375	1	353	1	375	PREDICTED: probable vacuolar amino acid transporter YPQ2 isoform X2 [Fragaria vesca subsp. vesca]
g1265.t1	195	XP_004300588.1	5.91e-98	291	80	195	1	195	1	191	PREDICTED: probable calcium-binding protein CML41 [Fragaria vesca subsp. vesca]
g1266.t1	145	XP_004300587.1	1.3e-78	239	89.63	135	8	142	1	135	PREDICTED: cold-regulated 413 plasma membrane protein 4-like [Fragaria vesca subsp. vesca]
g1267.t1	655	XP_004301882.1	0	1096	82.979	658	1	655	1	658	PREDICTED: lysM domain receptor-like kinase 4 [Fragaria vesca subsp. vesca]
g1270.t1	195	XP_004300588.1	5.91e-98	291	80	195	1	195	1	191	PREDICTED: probable calcium-binding protein CML41 [Fragaria vesca subsp. vesca]
g1271.t1	570	XP_004301882.1	0	912	83.15	546	1	546	1	546	PREDICTED: lysM domain receptor-like kinase 4 [Fragaria vesca subsp. vesca]
g1272.t1	111	XP_004301882.1	2.87e-56	193	83.333	114	1	111	545	658	PREDICTED: lysM domain receptor-like kinase 4 [Fragaria vesca subsp. vesca]
g1273.t1	646	XP_004301879.2	0	998	81.426	603	71	642	17	619	PREDICTED: lysM domain receptor-like kinase 4 [Fragaria vesca subsp. vesca]
g1274.t1	567	XP_004300586.2	0	1014	86.796	568	1	567	61	624	PREDICTED: protein LYK5-like [Fragaria vesca subsp. vesca]
g1275.t1	653	XP_020423846.1	0	1096	81.193	654	1	653	1	653	pentatricopeptide repeat-containing protein At5g66631 [Prunus persica]<>hypothetical protein PRUPE_7G147200 [Prunus persica]
g1276.t1	524	XP_008338957.1	0	929	83.148	540	1	524	1	540	PREDICTED: protein DA1-related 1-like isoform X3 [Malus domestica]
g1278.t1	791	XP_004300584.1	0	1115	78.031	833	1	791	1	824	PREDICTED: BEL1-like homeodomain protein 2 [Fragaria vesca subsp. vesca]<>PREDICTED: BEL1-like homeodomain protein 2 [Fragaria vesca subsp. vesca]<>PREDICTED: BEL1-like homeodomain protein 2 [Fragaria vesca subsp. vesca]
g1280.t1	535	XP_004300583.1	0	995	93.866	538	1	535	1	538	PREDICTED: BTB/POZ domain-containing protein At3g50780 [Fragaria vesca subsp. vesca]<>PREDICTED: BTB/POZ domain-containing protein At3g50780 [Fragaria vesca subsp. vesca]
g1281.t1	131	XP_021809532.1	2.43e-60	192	61.963	163	1	131	1	163	uncharacterized protein LOC110753043 [Prunus avium]
g1282.t1	1532	XP_004300581.1	0	2794	88.296	1538	1	1532	1	1519	PREDICTED: histone-lysine N-methyltransferase SUVR5 [Fragaria vesca subsp. vesca]<>PREDICTED: histone-lysine N-methyltransferase SUVR5 [Fragaria vesca subsp. vesca]
g1283.t1	624	XP_004300580.1	0	1122	89.423	624	1	624	1	623	PREDICTED: uncharacterized protein LOC101315055 isoform X1 [Fragaria vesca subsp. vesca]
g1284.t1	172	XP_004300579.1	3.8e-92	274	83.333	168	7	172	6	172	PREDICTED: STS14 protein [Fragaria vesca subsp. vesca]
g1285.t1	299	XP_018826334.1	1.15e-41	151	49.112	169	4	172	1	161	PREDICTED: STS14 protein [Juglans regia]
g1286.t1	126	XP_004301875.1	2.94e-65	202	77.953	127	1	126	1	126	PREDICTED: uncharacterized protein LOC101306931 [Fragaria vesca subsp. vesca]
g1287.t1	159	XP_007202695.1	8.28e-86	257	80	160	1	159	1	159	uncharacterized protein LOC18770718 [Prunus persica]<>hypothetical protein PRUPE_7G146200 [Prunus persica]
g1288.t1	126	XP_004301875.1	2.94e-65	202	77.953	127	1	126	1	126	PREDICTED: uncharacterized protein LOC101306931 [Fragaria vesca subsp. vesca]
g1289.t1	159	XP_007202695.1	8.28e-86	257	80	160	1	159	1	159	uncharacterized protein LOC18770718 [Prunus persica]<>hypothetical protein PRUPE_7G146200 [Prunus persica]
g1290.t1	434	XP_004301874.1	0	774	85.484	434	1	434	222	655	PREDICTED: pentatricopeptide repeat-containing protein At2g22410, mitochondrial-like [Fragaria vesca subsp. vesca]
g1292.t1	331	XP_004300575.1	0	646	95.468	331	1	331	1	331	PREDICTED: oxygen-evolving enhancer protein 1, chloroplastic [Fragaria vesca subsp. vesca]
g1293.t1	235	XP_006380741.1	2.03e-58	193	49.55	222	1	221	1	199	cold-acclimation family protein [Populus trichocarpa]<>cold-acclimation family protein [Populus trichocarpa]
g1294.t1	480	XP_011465465.1	0	587	65.116	473	6	443	41	509	PREDICTED: uncharacterized protein LOC105351759 [Fragaria vesca subsp. vesca]
g1296.t1	748	XP_015382251.1	3.54e-19	100	34.483	174	102	275	124	272	PREDICTED: uncharacterized protein LOC107175355, partial [Citrus sinensis]
g1297.t1	298	XP_020412827.1	3.83e-10	71.6	35.514	107	173	273	479	580	uncharacterized protein LOC109947301 [Prunus persica]
g1298.t1	528	XP_020417977.1	4.35e-31	139	28.686	373	122	462	142	509	uncharacterized protein LOC109948691 [Prunus persica]
g1300.t1	575	XP_004301873.1	0	666	89.529	382	1	380	1	382	PREDICTED: BTB/POZ domain-containing protein At5g66560 [Fragaria vesca subsp. vesca]
g1301.t1	480	XP_004300573.1	0	712	80.453	486	1	478	1	482	PREDICTED: nuclear autoantigenic sperm protein [Fragaria vesca subsp. vesca]
g1302.t1	158	XP_009376472.1	1.84e-62	198	68.047	169	1	158	1	164	PREDICTED: uncharacterized protein LOC103965181 [Pyrus x bretschneideri]
g1303.t1	258	XP_004300572.1	1.3e-166	469	91.506	259	1	258	1	259	PREDICTED: thioredoxin-like protein HCF164, chloroplastic [Fragaria vesca subsp. vesca]
g1307.t1	860	XP_004300571.1	0	1113	76.596	752	35	782	1	684	PREDICTED: wall-associated receptor kinase-like 14 [Fragaria vesca subsp. vesca]
g1308.t1	180	XP_004300570.1	8.51e-101	297	89.011	182	1	180	1	181	PREDICTED: uncharacterized protein LOC101311968 [Fragaria vesca subsp. vesca]
g1309.t1	105	XP_020420202.1	1.59e-40	146	66.372	113	1	104	253	365	rust resistance kinase Lr10-like [Prunus persica]<>hypothetical protein PRUPE_1G083100 [Prunus persica]
g1310.t1	269	XP_011469530.1	4.62e-99	311	67.094	234	18	248	21	248	PREDICTED: wall-associated receptor kinase-like 14 [Fragaria vesca subsp. vesca]<>PREDICTED: wall-associated receptor kinase-like 14 [Fragaria vesca subsp. vesca]
g1311.t1	114	ONH96669.1	2.57e-27	105	52.991	117	1	114	1	103	hypothetical protein PRUPE_7G144800 [Prunus persica]
g1314.t1	336	XP_009356662.1	2.95e-35	145	38.217	314	41	333	131	432	PREDICTED: uncharacterized protein LOC103947482 [Pyrus x bretschneideri]
g1316.t1	621	XP_009356662.1	2.95e-102	332	39.109	606	45	599	18	611	PREDICTED: uncharacterized protein LOC103947482 [Pyrus x bretschneideri]
g1317.t1	484	XP_020424599.1	0	662	67.269	498	3	483	2	498	UPF0481 protein At3g47200 [Prunus persica]
g1319.t1	696	XP_009356662.1	2.73e-110	355	41.599	613	115	676	18	611	PREDICTED: uncharacterized protein LOC103947482 [Pyrus x bretschneideri]
g1320.t1	1176	XP_020424369.1	2.1e-120	393	44.737	570	4	552	9	550	uncharacterized protein LOC109950276 [Prunus persica]
g1321.t1	3101	XP_011465445.1	0	5077	78.753	3271	1	3101	1	3231	PREDICTED: uncharacterized protein LOC101304881 [Fragaria vesca subsp. vesca]
g1322.t1	203	XP_004300569.2	2.34e-97	299	80.874	183	21	202	9	188	PREDICTED: protein will die slowly-like [Fragaria vesca subsp. vesca]
g1323.t1	1814	XP_011465445.1	0	2779	76.79	1844	1	1814	1	1825	PREDICTED: uncharacterized protein LOC101304881 [Fragaria vesca subsp. vesca]
g1324.t1	459	XP_004300569.2	0	833	87.124	466	1	459	1	463	PREDICTED: protein will die slowly-like [Fragaria vesca subsp. vesca]
g1325.t1	920	XP_021809417.1	0	1619	87.786	917	6	920	3	900	extra-large guanine nucleotide-binding protein 1 isoform X4 [Prunus avium]
g1326.t1	526	XP_011465444.1	0	895	87.097	527	1	526	1	521	PREDICTED: protein root UVB sensitive 4 [Fragaria vesca subsp. vesca]
g1327.t1	1420	XP_011465844.1	7.26e-99	334	58.333	300	395	692	31	301	PREDICTED: B3 domain-containing transcription factor VRN1-like [Fragaria vesca subsp. vesca]
g1328.t1	732	XP_011465435.1	4.37e-144	433	73.244	299	190	483	20	315	PREDICTED: B3 domain-containing transcription factor VRN1-like [Fragaria vesca subsp. vesca]
g1329.t1	138	XP_021809501.1	1.49e-19	89.4	40.606	165	2	131	34	189	B3 domain-containing protein Os11g0197600-like [Prunus avium]
g1330.t1	161	XP_008381043.1	3.21e-53	179	61.935	155	1	142	1	155	PREDICTED: B3 domain-containing transcription factor VRN1-like [Malus domestica]
g1331.t1	789	XP_004301862.1	0	1431	89.886	791	1	789	1	788	PREDICTED: prolyl endopeptidase-like [Fragaria vesca subsp. vesca]
g1332.t1	927	XP_004300563.1	0	1703	88.629	941	1	926	1	929	PREDICTED: uncharacterized protein LOC101309058 [Fragaria vesca subsp. vesca]
g1333.t1	942	XP_004300562.1	0	1795	93.67	932	10	941	27	957	PREDICTED: uncharacterized protein LOC101308770 [Fragaria vesca subsp. vesca]
g1334.t1	616	XP_004301861.1	0	593	60.861	534	1	525	2	486	PREDICTED: uncharacterized protein LOC101302565 [Fragaria vesca subsp. vesca]
g1335.t1	252	XP_011464153.1	6.49e-11	71.6	28.866	194	41	213	31	212	PREDICTED: E3 ubiquitin-protein ligase arkadia-like [Fragaria vesca subsp. vesca]
g1336.t1	568	XP_004301861.1	0	661	68.876	498	1	484	2	486	PREDICTED: uncharacterized protein LOC101302565 [Fragaria vesca subsp. vesca]
g1338.t1	712	XP_011037708.1	2.6e-121	388	37.085	693	68	711	51	720	PREDICTED: homeobox-leucine zipper protein MERISTEM L1-like [Populus euphratica]<>PREDICTED: homeobox-leucine zipper protein MERISTEM L1-like [Populus euphratica]<>PREDICTED: homeobox-leucine zipper protein MERISTEM L1-like [Populus euphratica]<>PREDICTED: homeobox-leucine zipper protein MERISTEM L1-like [Populus euphratica]
g1339.t1	574	XP_004300561.1	0	706	92.287	363	212	574	18	380	PREDICTED: GDSL esterase/lipase At2g23540 [Fragaria vesca subsp. vesca]
g1340.t1	239	XP_004300560.1	2.11e-99	298	75.1	249	1	239	1	246	PREDICTED: dof zinc finger protein DOF3.4 [Fragaria vesca subsp. vesca]
g1341.t1	430	XP_008371809.1	2.56e-117	354	70.518	251	150	400	13	263	PREDICTED: F-box protein SKIP19-like isoform X1 [Malus domestica]
g1342.t1	436	XP_004301860.1	0	637	91.534	378	5	379	146	522	PREDICTED: nuclear pore complex protein NUP58 [Fragaria vesca subsp. vesca]
g1343.t1	937	XP_011467300.1	4.21e-73	258	36.188	467	486	937	7	451	PREDICTED: uncharacterized protein LOC101308491 [Fragaria vesca subsp. vesca]<>PREDICTED: uncharacterized protein LOC101308491 [Fragaria vesca subsp. vesca]
g1347.t1	372	PIA54644.1	4.75e-09	66.6	27.189	217	10	223	4	212	hypothetical protein AQUCO_00900894v1 [Aquilegia coerulea]
g1350.t1	494	XP_004302251.1	1.33e-30	126	41.875	160	318	472	3	147	PREDICTED: uncharacterized protein LOC101292514 [Fragaria vesca subsp. vesca]
g1351.t1	630	XP_011462185.1	3.81e-31	130	43.636	165	93	256	35	188	PREDICTED: protein FAR1-RELATED SEQUENCE 5-like [Fragaria vesca subsp. vesca]
g1352.t1	112	XP_008241571.1	4.18e-63	201	83.929	112	1	112	157	268	PREDICTED: LOW QUALITY PROTEIN: salicylic acid-binding protein 2 [Prunus mume]
g1353.t1	701	XP_004301858.1	0	1185	82.153	706	1	701	1	704	PREDICTED: pentatricopeptide repeat-containing protein At3g50420 [Fragaria vesca subsp. vesca]
g1354.t1	928	XP_004301857.1	0	904	78.773	603	1	597	1	603	PREDICTED: uncharacterized protein LOC101301400 [Fragaria vesca subsp. vesca]
g1355.t1	293	XP_007203427.2	3.44e-138	400	67.014	288	3	290	14	294	salicylic acid-binding protein 2 [Prunus persica]
g1356.t1	311	XP_007203427.2	4.75e-136	396	66.781	292	17	308	10	294	salicylic acid-binding protein 2 [Prunus persica]
g1357.t1	311	XP_004288840.1	2.26e-133	389	64.145	304	8	311	5	280	PREDICTED: methylesterase 3-like [Fragaria vesca subsp. vesca]
g1358.t1	294	XP_004300552.1	1.54e-176	498	79.276	304	7	294	1	302	PREDICTED: methylesterase 1-like [Fragaria vesca subsp. vesca]
g1359.t1	214	XP_004300551.1	9.48e-130	375	70.881	261	1	214	1	261	PREDICTED: salicylic acid-binding protein 2-like [Fragaria vesca subsp. vesca]
g1360.t1	234	XP_004300550.1	2.06e-147	418	88.085	235	1	234	1	220	PREDICTED: uncharacterized protein LOC101305269 isoform X1 [Fragaria vesca subsp. vesca]
g1361.t1	290	XP_004300549.1	1.44e-143	416	70.27	333	1	290	1	332	PREDICTED: dof zinc finger protein DOF3.7-like [Fragaria vesca subsp. vesca]
g1362.t1	577	XP_004301852.1	0	981	88.324	531	47	577	8	537	PREDICTED: L-ascorbate oxidase homolog [Fragaria vesca subsp. vesca]
g1363.t1	591	XP_004300548.1	0	1004	91.651	539	53	591	1	539	PREDICTED: L-ascorbate oxidase homolog [Fragaria vesca subsp. vesca]
g1364.t1	239	XP_004300547.1	9.82e-109	320	81.633	196	48	239	16	211	PREDICTED: reticulon-like protein B13 [Fragaria vesca subsp. vesca]
g1366.t1	262	XP_008241556.1	2.68e-22	102	42.568	148	96	234	1	139	PREDICTED: uncharacterized protein LOC103339971 [Prunus mume]
g1368.t1	241	XP_007026621.2	5.32e-22	100	60.563	71	170	240	28	98	PREDICTED: BAG family molecular chaperone regulator 4 isoform X1 [Theobroma cacao]
g1370.t1	319	XP_021809386.1	6.26e-87	268	72.283	184	137	319	11	192	protein RESISTANCE TO POWDERY MILDEW 8.2-like [Prunus avium]
g1371.t1	982	XP_007203614.1	0	1119	83.462	647	1	647	1	647	pentatricopeptide repeat-containing protein At4g37170 [Prunus persica]<>hypothetical protein PRUPE_7G139900 [Prunus persica]
g1372.t1	383	XP_004288077.1	3.22e-19	100	40.288	139	4	142	1	135	PREDICTED: probable disease resistance protein At5g66900 [Fragaria vesca subsp. vesca]<>PREDICTED: probable disease resistance protein At5g66900 [Fragaria vesca subsp. vesca]<>PREDICTED: probable disease resistance protein At5g66900 [Fragaria vesca subsp. vesca]<>PREDICTED: probable disease resistance protein At5g66900 [Fragaria vesca subsp. vesca]<>PREDICTED: probable disease resistance protein …
g1373.t1	1102	XP_004288077.1	0	1200	70.809	853	255	1101	2	845	PREDICTED: probable disease resistance protein At5g66900 [Fragaria vesca subsp. vesca]<>PREDICTED: probable disease resistance protein At5g66900 [Fragaria vesca subsp. vesca]<>PREDICTED: probable disease resistance protein At5g66900 [Fragaria vesca subsp. vesca]<>PREDICTED: probable disease resistance protein At5g66900 [Fragaria vesca subsp. vesca]<>PREDICTED: probable disease resistance protein …
g1374.t1	892	XP_004301848.1	0	1206	74.938	810	81	890	2	798	PREDICTED: probable disease resistance protein At5g66900 [Fragaria vesca subsp. vesca]
g1375.t1	807	XP_004288077.1	0	1251	74.704	846	1	806	1	845	PREDICTED: probable disease resistance protein At5g66900 [Fragaria vesca subsp. vesca]<>PREDICTED: probable disease resistance protein At5g66900 [Fragaria vesca subsp. vesca]<>PREDICTED: probable disease resistance protein At5g66900 [Fragaria vesca subsp. vesca]<>PREDICTED: probable disease resistance protein At5g66900 [Fragaria vesca subsp. vesca]<>PREDICTED: probable disease resistance protein …
g1376.t1	1530	XP_011464495.1	0	1201	71.801	844	4	822	3	845	PREDICTED: probable disease resistance protein At5g66900 isoform X1 [Fragaria vesca subsp. vesca]
g1377.t1	869	XP_021809492.1	0	895	58.688	823	12	823	18	816	probable disease resistance protein At5g66900 [Prunus avium]
g1378.t1	720	XP_004288074.1	0	907	66.763	695	48	720	180	853	PREDICTED: probable disease resistance protein At5g66900 [Fragaria vesca subsp. vesca]
g1379.t1	810	XP_011464502.1	0	1257	77.75	809	8	810	10	818	PREDICTED: probable disease resistance protein At5g66900 isoform X4 [Fragaria vesca subsp. vesca]
g1380.t1	807	XP_011464490.1	0	1360	82.945	815	3	806	1	815	PREDICTED: probable disease resistance protein At5g66900 [Fragaria vesca subsp. vesca]
g1381.t1	811	XP_011464490.1	0	1373	83.313	815	3	810	1	815	PREDICTED: probable disease resistance protein At5g66900 [Fragaria vesca subsp. vesca]
g1382.t1	892	XP_004288073.1	0	921	58.974	897	29	887	29	863	PREDICTED: probable disease resistance protein At5g66900 [Fragaria vesca subsp. vesca]<>PREDICTED: probable disease resistance protein At5g66900 [Fragaria vesca subsp. vesca]
g1384.t1	575	XP_004288072.2	5.58e-154	453	79.926	269	306	574	55	323	PREDICTED: salicylic acid-binding protein 2-like [Fragaria vesca subsp. vesca]
g1386.t1	319	XP_020423746.1	2.06e-36	149	37.261	314	14	313	21	291	uncharacterized protein LOC18769185 isoform X1 [Prunus persica]
g1387.t1	293	XP_004288072.2	4.94e-161	459	76.37	292	1	292	35	323	PREDICTED: salicylic acid-binding protein 2-like [Fragaria vesca subsp. vesca]
g1388.t1	201	XP_008344072.1	2.55e-72	227	64.607	178	1	178	1	175	PREDICTED: uncharacterized protein LOC103406872 [Malus domestica]
g1389.t1	1936	XP_004289139.1	0	1049	73.305	708	797	1463	1	703	PREDICTED: U-box domain-containing protein 5 [Fragaria vesca subsp. vesca]
g1390.t1	588	XP_004289237.1	0	680	58.872	603	1	587	1	550	PREDICTED: probable serine/threonine-protein kinase Cx32, chloroplastic [Fragaria vesca subsp. vesca]
g1391.t1	1591	XP_008241543.1	0	737	51.365	806	1	763	14	748	PREDICTED: probable LRR receptor-like serine/threonine-protein kinase At5g48740 isoform X3 [Prunus mume]
g1392.t1	509	XP_004289237.1	1.06e-112	353	48.904	456	1	427	1	436	PREDICTED: probable serine/threonine-protein kinase Cx32, chloroplastic [Fragaria vesca subsp. vesca]
g1393.t1	469	XP_004289237.1	0	592	59.191	544	1	465	1	536	PREDICTED: probable serine/threonine-protein kinase Cx32, chloroplastic [Fragaria vesca subsp. vesca]
g1394.t1	668	XP_007204428.1	0	601	51.553	644	82	667	162	803	probable disease resistance protein At5g66900 [Prunus persica]<>hypothetical protein PRUPE_7G139200 [Prunus persica]
g1395.t1	290	XP_016651927.1	2.4e-48	181	50.718	209	25	209	190	389	PREDICTED: probable LRR receptor-like serine/threonine-protein kinase At5g48740 isoform X2 [Prunus mume]
g1396.t1	509	XP_004289237.1	1.06e-112	353	48.904	456	1	427	1	436	PREDICTED: probable serine/threonine-protein kinase Cx32, chloroplastic [Fragaria vesca subsp. vesca]
g1397.t1	469	XP_004289237.1	0	592	59.191	544	1	465	1	536	PREDICTED: probable serine/threonine-protein kinase Cx32, chloroplastic [Fragaria vesca subsp. vesca]
g1398.t1	946	XP_007204428.1	0	755	49.769	866	84	945	1	803	probable disease resistance protein At5g66900 [Prunus persica]<>hypothetical protein PRUPE_7G139200 [Prunus persica]
g1399.t1	1031	XP_004288077.1	0	1215	72.63	844	1	811	1	842	PREDICTED: probable disease resistance protein At5g66900 [Fragaria vesca subsp. vesca]<>PREDICTED: probable disease resistance protein At5g66900 [Fragaria vesca subsp. vesca]<>PREDICTED: probable disease resistance protein At5g66900 [Fragaria vesca subsp. vesca]<>PREDICTED: probable disease resistance protein At5g66900 [Fragaria vesca subsp. vesca]<>PREDICTED: probable disease resistance protein …
g1400.t1	592	XP_016651749.1	0	629	57.239	594	1	587	230	814	PREDICTED: probable disease resistance protein At5g66900 isoform X1 [Prunus mume]
g1401.t1	279	XP_021639785.1	5.68e-157	449	69.301	329	1	279	1	329	serine/threonine-protein kinase SRK2E-like isoform X2 [Hevea brasiliensis]
g1402.t1	372	XP_004288067.1	0	595	79.894	378	1	372	1	367	PREDICTED: probable transcription factor KAN4 [Fragaria vesca subsp. vesca]
g1403.t1	562	XP_011464378.1	0	998	85.217	575	1	562	1	575	PREDICTED: protein misato homolog 1 [Fragaria vesca subsp. vesca]<>PREDICTED: protein misato homolog 1 [Fragaria vesca subsp. vesca]
g1404.t1	319	XP_004288064.1	1.67e-137	400	86.275	255	1	251	1	249	PREDICTED: LOB domain-containing protein 36 [Fragaria vesca subsp. vesca]
g1405.t1	249	XP_004288063.1	5.66e-165	464	92.032	251	1	249	1	247	PREDICTED: uncharacterized protein LOC101303065 [Fragaria vesca subsp. vesca]
g1406.t1	624	XP_004289235.1	0	853	74.335	639	1	621	28	624	PREDICTED: mitogen-activated protein kinase kinase kinase YODA-like [Fragaria vesca subsp. vesca]<>PREDICTED: mitogen-activated protein kinase kinase kinase YODA-like [Fragaria vesca subsp. vesca]
g1408.t1	425	XP_009366784.1	6.54e-114	355	63.971	272	161	422	309	576	PREDICTED: mitogen-activated protein kinase kinase kinase YODA-like isoform X3 [Pyrus x bretschneideri]
g1409.t1	329	XP_004288061.1	0	622	91.818	330	1	329	1	330	PREDICTED: peroxidase 10-like [Fragaria vesca subsp. vesca]
g1410.t1	349	XP_004288060.1	0	604	87.651	332	36	348	3	334	PREDICTED: peptidyl-prolyl cis-trans isomerase CYP40-like isoform X1 [Fragaria vesca subsp. vesca]
g1411.t1	255	ONH96563.1	5.57e-16	86.3	50	114	153	248	96	209	hypothetical protein PRUPE_7G137300 [Prunus persica]
g1412.t1	331	ONH96563.1	2e-109	331	57.407	324	4	322	3	324	hypothetical protein PRUPE_7G137300 [Prunus persica]
g1413.t1	151	XP_004289234.1	5.14e-91	278	88.742	151	1	151	235	385	PREDICTED: patatin-like protein 2 [Fragaria vesca subsp. vesca]
g1414.t1	466	XP_004288059.1	0	535	65.096	467	1	466	1	388	PREDICTED: patatin-like protein 1 [Fragaria vesca subsp. vesca]
g1415.t1	388	XP_004288058.1	0	691	90.13	385	4	388	3	387	PREDICTED: patatin-like protein 2 [Fragaria vesca subsp. vesca]
g1417.t1	388	XP_004288058.1	0	662	87.206	383	6	388	5	387	PREDICTED: patatin-like protein 2 [Fragaria vesca subsp. vesca]
g1418.t1	287	XP_011464323.1	6.21e-173	488	82.653	294	1	287	1	283	PREDICTED: phosphoglycerate mutase-like protein 4 [Fragaria vesca subsp. vesca]
g1420.t1	989	XP_004288057.1	0	1176	94.371	604	1	601	1	604	PREDICTED: CDPK-related kinase 5 [Fragaria vesca subsp. vesca]
g1421.t1	268	XP_004288055.1	3.97e-164	464	85.075	268	1	267	1	259	PREDICTED: 3-ketodihydrosphingosine reductase [Fragaria vesca subsp. vesca]
g1422.t1	1533	XP_011464273.1	0	2725	82.971	1656	1	1533	1	1620	PREDICTED: uncharacterized protein LOC101299992 [Fragaria vesca subsp. vesca]<>PREDICTED: uncharacterized protein LOC101299992 [Fragaria vesca subsp. vesca]
g1423.t1	569	XP_011464259.1	0	951	85.809	606	1	569	1	606	PREDICTED: uncharacterized protein LOC101295278 isoform X3 [Fragaria vesca subsp. vesca]<>PREDICTED: uncharacterized protein LOC101295278 isoform X3 [Fragaria vesca subsp. vesca]<>PREDICTED: uncharacterized protein LOC101295278 isoform X3 [Fragaria vesca subsp. vesca]
g1424.t1	1436	XP_011464248.1	0	2100	82.1	1324	77	1376	1	1320	PREDICTED: LOW QUALITY PROTEIN: uncharacterized protein LOC105351501 [Fragaria vesca subsp. vesca]
g1426.t1	100	ONH96546.1	3.68e-26	102	52.427	103	1	100	1	103	hypothetical protein PRUPE_7G136100 [Prunus persica]
g1427.t1	97	ONH96545.1	3.66e-29	108	62.245	98	1	97	1	87	hypothetical protein PRUPE_7G136000 [Prunus persica]
g1428.t1	149	XP_011464245.1	1.34e-74	228	74.342	152	1	149	1	151	PREDICTED: uncharacterized protein LOC105351500 [Fragaria vesca subsp. vesca]
g1429.t1	108	XP_009368095.1	8.93e-31	114	56.098	123	1	108	1	119	PREDICTED: uncharacterized protein LOC103957634 [Pyrus x bretschneideri]
g1430.t1	228	XP_011464241.1	3.02e-139	402	71.181	288	1	228	54	341	PREDICTED: uncharacterized protein LOC101299705 [Fragaria vesca subsp. vesca]
g1431.t1	338	XP_007047215.2	3.2e-148	432	55.224	402	5	337	4	400	PREDICTED: patatin-like protein 1 [Theobroma cacao]
g1432.t1	142	XP_008344072.1	3.37e-18	86.7	45	120	14	133	10	123	PREDICTED: uncharacterized protein LOC103406872 [Malus domestica]
g1433.t1	1017	XP_011464234.1	0	1170	88.467	659	368	1017	56	710	PREDICTED: uncharacterized protein LOC101299124 [Fragaria vesca subsp. vesca]
g1434.t1	307	XP_011464219.1	0	612	95.146	309	1	307	45	353	PREDICTED: methionine aminopeptidase 1D, chloroplastic/mitochondrial isoform X2 [Fragaria vesca subsp. vesca]
g1435.t1	572	XP_021825144.1	0	984	82.343	572	1	572	1	572	pentatricopeptide repeat-containing protein At5g39350-like [Prunus avium]
g1436.t1	201	XP_004288046.1	6.97e-70	220	63.426	216	1	201	1	208	PREDICTED: cyclin-dependent kinase inhibitor 7 [Fragaria vesca subsp. vesca]
g1438.t1	260	XP_004289228.1	5.02e-97	293	69.34	212	50	258	44	255	PREDICTED: E3 ubiquitin-protein ligase ATL4-like [Fragaria vesca subsp. vesca]
g1439.t1	566	XP_004289227.1	0	995	86.796	568	1	566	14	580	PREDICTED: uncharacterized membrane protein At3g27390 [Fragaria vesca subsp. vesca]
g1441.t1	280	XP_011464164.1	1.95e-139	411	79.121	273	1	273	1	266	PREDICTED: B3 domain-containing protein Os01g0234100-like isoform X2 [Fragaria vesca subsp. vesca]
g1442.t1	248	XP_011464161.1	1.23e-154	448	86.531	245	4	248	267	511	PREDICTED: B3 domain-containing protein Os01g0234100-like isoform X1 [Fragaria vesca subsp. vesca]
g1443.t1	224	XP_004288042.1	4.48e-82	251	90.141	142	1	142	26	163	PREDICTED: uncharacterized protein LOC101296514 [Fragaria vesca subsp. vesca]
g1444.t1	208	XP_021809818.1	1.45e-35	134	36.413	184	14	196	12	193	uncharacterized protein LOC110753261 [Prunus avium]
g1445.t1	98	ONH96527.1	1.35e-51	166	80.612	98	1	98	1	98	hypothetical protein PRUPE_7G134600 [Prunus persica]
g1446.t1	193	XP_021825301.1	3.13e-106	312	82.105	190	3	192	22	207	calmodulin-like protein 1 [Prunus avium]
g1447.t1	534	XP_004289222.1	0	858	81.853	529	1	529	1	529	PREDICTED: MATE efflux family protein LAL5-like isoform X1 [Fragaria vesca subsp. vesca]
g1448.t1	220	XP_004288040.1	3.04e-90	273	88.125	160	51	210	1	160	PREDICTED: eukaryotic initiation factor 4A-I [Fragaria vesca subsp. vesca]
g1449.t1	76	XP_008241843.1	5.33e-07	53.9	54.545	66	15	70	74	137	PREDICTED: calmodulin-like protein 1 [Prunus mume]
g1450.t1	2535	XP_011464920.1	0	3989	83.51	2553	1	2530	1	2502	PREDICTED: LOW QUALITY PROTEIN: uncharacterized protein LOC101306533 [Fragaria vesca subsp. vesca]
g1451.t1	221	XP_004289221.1	1.75e-83	256	60.93	215	8	216	1	213	PREDICTED: ethylene-responsive transcription factor ERF109-like [Fragaria vesca subsp. vesca]
g1452.t1	217	XP_004289221.1	1.2e-70	223	66.495	194	8	192	1	186	PREDICTED: ethylene-responsive transcription factor ERF109-like [Fragaria vesca subsp. vesca]
g1453.t1	223	XP_011464920.1	8.17e-79	267	78.075	187	35	218	2320	2502	PREDICTED: LOW QUALITY PROTEIN: uncharacterized protein LOC101306533 [Fragaria vesca subsp. vesca]
g1454.t1	221	XP_004289221.1	5.93e-84	258	61.395	215	8	216	1	213	PREDICTED: ethylene-responsive transcription factor ERF109-like [Fragaria vesca subsp. vesca]
g1455.t1	217	XP_004289221.1	3.19e-77	240	63.85	213	8	215	1	204	PREDICTED: ethylene-responsive transcription factor ERF109-like [Fragaria vesca subsp. vesca]
g1456.t1	149	XP_004288190.1	3.78e-09	63.9	45.745	94	1	87	29	119	PREDICTED: tubulin-folding cofactor C [Fragaria vesca subsp. vesca]<>PREDICTED: tubulin-folding cofactor C [Fragaria vesca subsp. vesca]
g1457.t1	116	XP_004289221.1	1.92e-40	142	56.757	148	7	112	1	146	PREDICTED: ethylene-responsive transcription factor ERF109-like [Fragaria vesca subsp. vesca]
g1458.t1	193	XP_004289221.1	2.22e-73	229	58.962	212	8	192	1	208	PREDICTED: ethylene-responsive transcription factor ERF109-like [Fragaria vesca subsp. vesca]
g1460.t1	217	XP_004289221.1	1.8e-85	261	64.22	218	7	217	1	209	PREDICTED: ethylene-responsive transcription factor ERF109-like [Fragaria vesca subsp. vesca]
g1461.t1	414	XP_004289221.1	1.74e-64	215	60.309	194	9	197	1	185	PREDICTED: ethylene-responsive transcription factor ERF109-like [Fragaria vesca subsp. vesca]
g1462.t1	227	XP_004289221.1	3.04e-87	266	63.636	220	8	226	1	209	PREDICTED: ethylene-responsive transcription factor ERF109-like [Fragaria vesca subsp. vesca]
g1463.t1	183	XP_011467405.1	1.77e-67	233	52.988	251	2	183	3097	3345	PREDICTED: midasin isoform X2 [Fragaria vesca subsp. vesca]
g1464.t1	485	XP_004288038.2	1.12e-115	347	91.209	182	304	485	22	203	PREDICTED: caltractin [Fragaria vesca subsp. vesca]
g1465.t1	362	XP_009335885.1	1.51e-47	174	37.302	378	3	362	2	357	PREDICTED: F-box/kelch-repeat protein At3g23880-like [Pyrus x bretschneideri]
g1466.t1	409	XP_008340056.1	0	706	81.886	403	4	406	67	468	PREDICTED: abscisic acid 8'-hydroxylase 4-like isoform X4 [Malus domestica]
g1467.t1	316	XP_004307021.1	1.81e-178	504	80.189	318	1	316	1	305	PREDICTED: red chlorophyll catabolite reductase, chloroplastic [Fragaria vesca subsp. vesca]
g1469.t1	646	XP_021824806.1	4.8e-158	466	72.136	323	2	316	1	323	red chlorophyll catabolite reductase [Prunus avium]
g1470.t1	243	AMR72057.1	1.49e-107	321	80.786	229	18	243	68	290	heat shock factor B1a [Fragaria vesca]
g1471.t1	228	XP_004288036.1	2.42e-67	214	79.532	171	65	228	1	169	PREDICTED: uncharacterized protein LOC101294593 [Fragaria vesca subsp. vesca]
g1472.t1	552	XP_011464105.1	0	717	88.136	472	1	467	1	471	PREDICTED: CLK4-associating serine/arginine rich protein isoform X2 [Fragaria vesca subsp. vesca]
g1473.t1	402	XP_009367122.1	0	713	90.148	406	1	402	1	406	PREDICTED: uncharacterized protein LOC103956802 [Pyrus x bretschneideri]
g1474.t1	659	AFR11774.2	0	1232	89.394	660	1	659	1	660	zeaxanthin epoxidase [Fragaria x ananassa]
g1475.t1	362	XP_004288033.1	0	579	81.818	363	1	362	1	360	PREDICTED: uncharacterized protein LOC101293717 [Fragaria vesca subsp. vesca]
g1476.t1	354	XP_004288032.1	0	684	92.033	364	1	354	1	364	PREDICTED: DAZ-associated protein 1 [Fragaria vesca subsp. vesca]<>PREDICTED: DAZ-associated protein 1 [Fragaria vesca subsp. vesca]<>PREDICTED: DAZ-associated protein 1 [Fragaria vesca subsp. vesca]
g1477.t1	461	XP_004289216.2	0	698	77.706	462	1	461	1	454	PREDICTED: uncharacterized protein LOC101315095 isoform X3 [Fragaria vesca subsp. vesca]
g1478.t1	1239	KVH92527.1	0	878	53.656	848	418	1192	1011	1847	hypothetical protein Ccrd_005434, partial [Cynara cardunculus var. scolymus]
g1479.t1	434	XP_011459034.1	8.96e-95	300	49.091	385	69	434	48	420	PREDICTED: uncharacterized protein LOC101303058 [Fragaria vesca subsp. vesca]
g1480.t1	345	XP_004289216.2	0	526	68.974	390	5	345	69	454	PREDICTED: uncharacterized protein LOC101315095 isoform X3 [Fragaria vesca subsp. vesca]
g1482.t1	757	GAY36726.1	2.04e-13	84	24.771	327	27	333	17	284	hypothetical protein CUMW_024100, partial [Citrus unshiu]
g1483.t1	543	XP_021817702.1	3.07e-66	243	57.49	247	292	525	799	1038	uncharacterized protein LOC110759872 isoform X1 [Prunus avium]
g1484.t1	434	XP_011459034.1	8.96e-95	300	49.091	385	69	434	48	420	PREDICTED: uncharacterized protein LOC101303058 [Fragaria vesca subsp. vesca]
g1485.t1	422	XP_004289216.2	5.16e-160	468	68.644	354	118	422	104	454	PREDICTED: uncharacterized protein LOC101315095 isoform X3 [Fragaria vesca subsp. vesca]
g1486.t1	909	KVH92527.1	0	1016	55.285	946	3	898	910	1843	hypothetical protein Ccrd_005434, partial [Cynara cardunculus var. scolymus]
g1487.t1	351	XP_004289214.1	9.69e-178	510	68.085	376	13	350	104	474	PREDICTED: uncharacterized protein LOC101315095 isoform X1 [Fragaria vesca subsp. vesca]
g1491.t1	361	XP_021800808.1	2.49e-89	281	51.682	327	4	295	32	350	putative F-box protein PP2-B12 [Prunus avium]
g1492.t1	248	XP_004288031.1	3.31e-115	339	81.028	253	1	245	1	250	PREDICTED: transcription factor HEC2-like [Fragaria vesca subsp. vesca]
g1494.t1	353	XP_011464054.1	0	630	87.464	351	4	353	1	351	PREDICTED: mitogen-activated protein kinase kinase kinase NPK1 [Fragaria vesca subsp. vesca]
g1495.t1	321	XP_011464040.1	0	525	89.688	320	1	320	1	317	PREDICTED: uncharacterized protein LOC105351457 [Fragaria vesca subsp. vesca]<>PREDICTED: uncharacterized protein LOC105351457 [Fragaria vesca subsp. vesca]<>PREDICTED: uncharacterized protein LOC105351457 [Fragaria vesca subsp. vesca]
g1496.t1	421	XP_021824762.1	0	655	75.895	419	1	419	362	778	subtilisin-like protease SBT1.9 [Prunus avium]
g1497.t1	319	XP_011464036.1	1.25e-170	491	78.387	310	1	307	1	305	PREDICTED: subtilisin-like protease [Fragaria vesca subsp. vesca]
g1498.t1	388	XP_011464016.1	0	710	87.98	391	1	388	28	418	PREDICTED: PI-PLC X domain-containing protein At5g67130-like [Fragaria vesca subsp. vesca]
g1499.t1	509	XP_004288027.1	0	902	89.804	510	2	508	3	499	PREDICTED: probable serine/threonine-protein kinase At1g01540 [Fragaria vesca subsp. vesca]
g1500.t1	555	XP_004288024.1	0	1101	95.135	555	1	555	1	552	PREDICTED: nicotinate phosphoribosyltransferase [Fragaria vesca subsp. vesca]
g1501.t1	378	XP_004288023.1	0	572	83.029	383	1	378	1	376	PREDICTED: transcription factor SPATULA [Fragaria vesca subsp. vesca]
g1502.t1	171	XP_010263488.1	9.17e-105	309	81.283	187	1	171	62	248	PREDICTED: caffeoyl-CoA O-methyltransferase [Nelumbo nucifera]
g1503.t1	201	XP_011466877.1	6.62e-66	211	48.77	244	15	201	6	245	PREDICTED: putative B3 domain-containing protein At4g03170 [Fragaria vesca subsp. vesca]
g1504.t1	226	XP_004288022.1	4.66e-145	412	89.823	226	5	226	1	226	PREDICTED: F-box protein At5g67140 [Fragaria vesca subsp. vesca]
g1505.t1	790	XP_008241483.1	0	791	87.264	424	367	790	1	424	PREDICTED: PI-PLC X domain-containing protein At5g67130 [Prunus mume]
g1506.t1	846	XP_011463980.1	0	1060	89.448	616	12	627	12	610	PREDICTED: histone-lysine N-methyltransferase CLF [Fragaria vesca subsp. vesca]
g1507.t1	316	XP_004289211.2	3.49e-125	375	59.593	344	7	295	114	456	PREDICTED: uncharacterized acetyltransferase At3g50280-like [Fragaria vesca subsp. vesca]
g1508.t1	455	XP_007203667.2	0	603	66.593	455	1	454	1	446	uncharacterized acetyltransferase At3g50280 [Prunus persica]<>hypothetical protein PRUPE_7G130300 [Prunus persica]
g1509.t1	92	KVI08381.1	6.7e-20	92.4	77.586	58	31	88	127	184	Chaperone, tailless complex polypeptide 1 [Cynara cardunculus var. scolymus]
g1510.t1	450	XP_004288019.1	0	778	84.855	449	1	449	1	448	PREDICTED: uncharacterized acetyltransferase At3g50280-like [Fragaria vesca subsp. vesca]
g1511.t1	400	ONH96450.1	1.68e-166	483	56.071	453	1	379	1	445	hypothetical protein PRUPE_7G130100 [Prunus persica]
g1512.t1	454	XP_004289208.1	0	697	75.87	460	1	454	30	479	PREDICTED: uncharacterized acetyltransferase At3g50280-like [Fragaria vesca subsp. vesca]
g1513.t1	522	XP_008241487.1	0	691	77.506	449	1	445	1	443	PREDICTED: uncharacterized acetyltransferase At3g50280-like [Prunus mume]
g1514.t1	373	XP_004288016.1	0	667	93.023	344	30	373	1	344	PREDICTED: uncharacterized protein LOC101313639 [Fragaria vesca subsp. vesca]
g1515.t1	1049	XP_011463930.1	0	1811	85.024	1055	1	1047	1	1047	PREDICTED: filament-like plant protein 7 isoform X2 [Fragaria vesca subsp. vesca]
g1517.t1	438	APT35584.1	5.34e-128	389	73.477	279	164	433	262	534	APETALA2-like protein [Rosa chinensis var. semperflorens]
g1518.t1	234	XP_004288013.1	8.33e-140	400	88.936	235	1	234	1	235	PREDICTED: CBS domain-containing protein CBSX1, chloroplastic [Fragaria vesca subsp. vesca]
g1519.t1	158	XP_008340308.1	4.6e-83	250	82.581	155	3	154	5	157	PREDICTED: ethylene-responsive transcription factor ERF010 [Malus domestica]
g1520.t1	323	XP_004288011.1	0	560	92.661	327	1	323	1	327	PREDICTED: U1 small nuclear ribonucleoprotein A isoform X4 [Fragaria vesca subsp. vesca]
g1521.t1	81	KVI02679.1	5.51e-50	160	92.593	81	1	81	1	81	SUMO-conjugating enzyme Ubc9 [Cynara cardunculus var. scolymus]
g1522.t1	1024	XP_004288009.1	0	1872	85.714	1071	1	1024	1	1043	PREDICTED: chromosome-associated kinesin KIF4A-like [Fragaria vesca subsp. vesca]<>PREDICTED: chromosome-associated kinesin KIF4A-like [Fragaria vesca subsp. vesca]
g1523.t1	626	XP_004289207.1	0	1006	80.095	633	31	626	22	650	PREDICTED: probable inactive receptor kinase At5g67200 [Fragaria vesca subsp. vesca]
g1524.t1	609	XP_009367422.1	0	860	67.107	681	1	609	377	1021	PREDICTED: kinesin-like protein KIN-4A [Pyrus x bretschneideri]
g1525.t1	663	XP_004289207.1	0	1088	85.15	633	31	663	22	650	PREDICTED: probable inactive receptor kinase At5g67200 [Fragaria vesca subsp. vesca]
g1526.t1	322	XP_004288008.1	0	583	93.851	309	1	307	1	309	PREDICTED: protein IRX15-LIKE-like [Fragaria vesca subsp. vesca]
g1527.t1	453	XP_007213140.2	3.31e-119	369	47.186	462	11	441	55	502	uncharacterized protein LOC18779096 [Prunus persica]
g1528.t1	249	XP_004288007.1	5.44e-160	455	74.375	320	1	248	1	320	PREDICTED: probable 2-oxoglutarate-dependent dioxygenase At3g49630 [Fragaria vesca subsp. vesca]
g1529.t1	395	XP_004289206.2	0	731	89.409	406	1	395	19	424	PREDICTED: tRNA-dihydrouridine(16/17) synthase [NAD(P)(+)]-like [Fragaria vesca subsp. vesca]
g1530.t1	320	XP_007205552.1	0	529	83.082	331	1	320	1	325	probable WRKY transcription factor 7 [Prunus persica]<>hypothetical protein PRUPE_6G230600 [Prunus persica]
g1531.t1	338	XP_004289206.2	0	555	71.675	406	1	338	19	424	PREDICTED: tRNA-dihydrouridine(16/17) synthase [NAD(P)(+)]-like [Fragaria vesca subsp. vesca]
g1532.t1	824	XP_007205552.1	5.13e-179	526	82.779	331	505	824	1	325	probable WRKY transcription factor 7 [Prunus persica]<>hypothetical protein PRUPE_6G230600 [Prunus persica]
g1533.t1	437	XP_004303182.1	0	830	93.882	425	1	425	1	425	PREDICTED: phosphoenolpyruvate carboxylase 2 [Fragaria vesca subsp. vesca]<>PREDICTED: phosphoenolpyruvate carboxylase 2 [Fragaria vesca subsp. vesca]
g1534.t1	300	XP_004296109.1	1.46e-80	255	50	304	1	299	24	314	PREDICTED: uncharacterized protein LOC101311847 [Fragaria vesca subsp. vesca]
g1535.t1	512	XP_004288005.1	0	904	89.474	513	1	512	1	510	PREDICTED: probable beta-1,4-xylosyltransferase IRX14 [Fragaria vesca subsp. vesca]
g1536.t1	359	XP_004289205.2	0	639	90.533	338	22	359	21	354	PREDICTED: cysteine proteinase COT44 [Fragaria vesca subsp. vesca]
g1537.t1	534	XP_004288002.1	0	986	91.011	534	1	534	1	525	PREDICTED: UPF0481 protein At3g47200 [Fragaria vesca subsp. vesca]
g1538.t1	361	XP_004308154.1	3.04e-54	197	87.931	116	204	318	246	361	PREDICTED: K(+) efflux antiporter 5 isoform X1 [Fragaria vesca subsp. vesca]
g1539.t1	210	XP_004288003.1	1.2e-127	367	88.372	215	1	210	1	215	PREDICTED: protein RER1A [Fragaria vesca subsp. vesca]
g1540.t1	519	XP_004289204.1	0	802	73.646	554	1	519	1	513	PREDICTED: putative tyrosine-protein phosphatase TPTE [Fragaria vesca subsp. vesca]
g1541.t1	1439	XP_004288001.1	0	842	80.279	502	928	1426	2	503	PREDICTED: small RNA degrading nuclease 1 [Fragaria vesca subsp. vesca]
g1542.t1	1172	XP_004289196.2	0	1224	53.811	1312	1	1159	1000	2271	PREDICTED: uncharacterized protein LOC101309588, partial [Fragaria vesca subsp. vesca]
g1543.t1	536	XP_004289192.1	0	899	84.701	536	1	536	1	532	PREDICTED: F-box protein SKIP2 [Fragaria vesca subsp. vesca]
g1544.t1	371	XP_007205384.1	0	617	81.989	372	1	369	1	369	cyclin-D3-2 [Prunus persica]<>hypothetical protein PRUPE_6G229700 [Prunus persica]
g1545.t1	275	XP_017626883.1	2.52e-112	333	61.328	256	1	256	1	249	PREDICTED: DCN1-like protein 2 isoform X1 [Gossypium arboreum]
g1546.t1	81	XP_011463745.1	4.94e-42	140	87.654	81	1	81	1	81	PREDICTED: uncharacterized protein LOC105351396 [Fragaria vesca subsp. vesca]
g1547.t1	336	XP_004287995.1	0	632	92.604	338	1	336	1	338	PREDICTED: microtubule-associated protein RP/EB family member 1C [Fragaria vesca subsp. vesca]
g1548.t1	795	XP_004289190.1	0	1233	86.269	772	28	795	17	786	PREDICTED: probable LRR receptor-like serine/threonine-protein kinase At4g37250 [Fragaria vesca subsp. vesca]
g1549.t1	413	XP_004289189.1	0	707	89.051	411	5	413	2	410	PREDICTED: putative oxidoreductase TDA3 [Fragaria vesca subsp. vesca]
g1550.t1	302	XP_004287994.1	4.63e-178	503	86.971	307	1	302	8	309	PREDICTED: transcription factor MYB44-like [Fragaria vesca subsp. vesca]
g1551.t1	837	XP_004287993.1	0	1397	88.095	840	1	837	46	874	PREDICTED: probable cadmium/zinc-transporting ATPase HMA1, chloroplastic [Fragaria vesca subsp. vesca]
g1552.t1	352	XP_008361408.1	0	600	85.795	352	1	352	1	352	PREDICTED: probable cinnamyl alcohol dehydrogenase [Malus domestica]<>PREDICTED: probable cinnamyl alcohol dehydrogenase [Malus domestica]
g1553.t1	347	XP_004287991.1	0	528	75.956	366	1	347	1	322	PREDICTED: mortality factor 4-like protein 1 [Fragaria vesca subsp. vesca]
g1554.t1	832	XP_008238762.1	0	1363	82.771	830	1	827	1	815	PREDICTED: probable cadmium/zinc-transporting ATPase HMA1, chloroplastic [Prunus mume]
g1555.t1	325	XP_011463717.1	0	576	91.077	325	1	325	5	329	PREDICTED: cinnamyl alcohol dehydrogenase 1-like [Fragaria vesca subsp. vesca]
g1556.t1	394	XP_004287991.1	0	542	73.183	399	1	394	1	322	PREDICTED: mortality factor 4-like protein 1 [Fragaria vesca subsp. vesca]
g1557.t1	107	XP_004287990.1	5.48e-52	184	88.679	106	1	106	995	1100	PREDICTED: uncharacterized protein LOC101305978 [Fragaria vesca subsp. vesca]
g1558.t1	244	XP_021803343.1	1.77e-111	331	79.835	243	1	240	1	241	GPI-anchored CFEM domain protein ARB_01545-like isoform X2 [Prunus avium]
g1559.t1	485	XP_004289188.1	0	790	82.563	476	5	477	2	475	PREDICTED: UDP-glycosyltransferase 84B2-like [Fragaria vesca subsp. vesca]
g1561.t1	2319	XP_011463697.1	0	1171	74.786	817	1	811	1	803	PREDICTED: probable receptor-like protein kinase At2g23200 isoform X1 [Fragaria vesca subsp. vesca]
g1562.t1	821	XP_011463697.1	0	1026	65.566	848	1	813	1	784	PREDICTED: probable receptor-like protein kinase At2g23200 isoform X1 [Fragaria vesca subsp. vesca]
g1563.t1	505	XP_004287989.1	0	822	81.584	505	1	505	23	527	PREDICTED: cytochrome P450 81E8-like [Fragaria vesca subsp. vesca]
g1564.t1	411	XP_004287989.1	0	723	81.995	411	1	411	118	527	PREDICTED: cytochrome P450 81E8-like [Fragaria vesca subsp. vesca]
g1565.t1	384	XP_004289524.1	8.93e-170	488	63.918	388	1	384	1	384	PREDICTED: cytochrome b561 and DOMON domain-containing protein At4g17280-like [Fragaria vesca subsp. vesca]
g1566.t1	168	XP_004287986.1	5.04e-94	279	83.929	168	1	168	1	163	PREDICTED: uncharacterized protein LOC101304806 [Fragaria vesca subsp. vesca]
g1568.t1	733	XP_015381956.1	5.44e-15	90.1	29.108	213	93	305	103	259	PREDICTED: uncharacterized protein LOC107175108 [Citrus sinensis]
g1569.t1	505	XP_008245197.1	3.74e-38	157	28.31	491	7	488	99	490	PREDICTED: uncharacterized protein LOC103343310 [Prunus mume]
g1572.t1	173	XP_004287985.1	2.23e-102	311	86.047	172	2	173	328	499	PREDICTED: cytochrome P450 81E8-like [Fragaria vesca subsp. vesca]
g1573.t1	313	XP_004287985.1	0	530	81.994	311	1	311	1	311	PREDICTED: cytochrome P450 81E8-like [Fragaria vesca subsp. vesca]
g1574.t1	496	XP_004287985.1	0	870	82.766	499	1	496	1	499	PREDICTED: cytochrome P450 81E8-like [Fragaria vesca subsp. vesca]
g1575.t1	499	XP_004287985.1	0	898	85.772	499	1	499	1	499	PREDICTED: cytochrome P450 81E8-like [Fragaria vesca subsp. vesca]
g1576.t1	498	XP_004287985.1	0	870	83.768	499	1	498	1	499	PREDICTED: cytochrome P450 81E8-like [Fragaria vesca subsp. vesca]
g1577.t1	523	XP_004287984.1	0	951	83.888	571	1	523	1	571	PREDICTED: F-box-like/WD repeat-containing protein TBL1XR1 [Fragaria vesca subsp. vesca]
g1578.t1	616	XP_020421602.1	0	1125	86.29	620	1	616	1	620	pentatricopeptide repeat-containing protein ELI1, chloroplastic [Prunus persica]<>hypothetical protein PRUPE_6G226400 [Prunus persica]
g1579.t1	100	XP_011463653.1	1.61e-36	127	73.684	95	1	95	1	94	PREDICTED: protein NUCLEAR FUSION DEFECTIVE 6, chloroplastic/mitochondrial-like [Fragaria vesca subsp. vesca]
g1580.t1	171	XP_004287983.1	1.42e-66	211	66.321	193	5	171	23	213	PREDICTED: zinc finger protein 4-like [Fragaria vesca subsp. vesca]
g1582.t1	203	XP_004287983.1	1.71e-97	291	79.058	191	21	203	23	213	PREDICTED: zinc finger protein 4-like [Fragaria vesca subsp. vesca]
g1583.t1	652	XP_004287982.2	0	1159	92.833	600	53	652	51	650	PREDICTED: probable indole-3-acetic acid-amido synthetase GH3.1 [Fragaria vesca subsp. vesca]
g1584.t1	708	ATP66490.1	0	969	90.449	534	175	708	2	534	natural resistance-associated macrophage protein 3, partial [Rosa hybrid cultivar]
g1585.t1	1258	OMO56552.1	0	1496	62.147	1276	68	1258	519	1776	Natural resistance-associated macrophage protein [Corchorus capsularis]
g1586.t1	930	XP_004287978.1	0	1482	89.405	840	96	930	2	839	PREDICTED: U-box domain-containing protein 4 isoform X1 [Fragaria vesca subsp. vesca]
g1587.t1	1456	XP_011463601.1	0	1310	82.92	767	1	766	1	767	PREDICTED: putative pentatricopeptide repeat-containing protein At1g69350, mitochondrial [Fragaria vesca subsp. vesca]
g1588.t1	307	XP_021629373.1	4.03e-16	85.9	42.291	227	1	215	1	224	lysine-rich arabinogalactan protein 18 [Manihot esculenta]<>hypothetical protein MANES_12G113000 [Manihot esculenta]
g1589.t1	595	XP_004287975.1	0	1018	85.147	579	1	573	1	578	PREDICTED: uncharacterized protein LOC101301237 [Fragaria vesca subsp. vesca]
g1590.t1	1043	XP_004287974.1	0	1849	86.852	1080	4	1043	2	1074	PREDICTED: suppressor of RPS4-RLD 1 [Fragaria vesca subsp. vesca]
g1591.t1	279	XP_004287973.1	1.19e-177	499	85.252	278	1	278	1	269	PREDICTED: probable esterase KAI2 [Fragaria vesca subsp. vesca]
g1592.t1	270	XP_004287973.1	0	524	91.852	270	1	270	1	270	PREDICTED: probable esterase KAI2 [Fragaria vesca subsp. vesca]
g1593.t1	374	XP_004287972.1	0	706	92.225	373	1	373	1	372	PREDICTED: probable protein phosphatase 2C 78 isoform X1 [Fragaria vesca subsp. vesca]
g1594.t1	359	XP_011463573.1	1.19e-126	377	66.048	377	1	359	1	368	PREDICTED: probable membrane-associated kinase regulator 1 [Fragaria vesca subsp. vesca]
g1595.t1	89	XP_004287971.1	1.91e-39	134	78.261	92	1	89	1	89	PREDICTED: uncharacterized protein LOC101300093 [Fragaria vesca subsp. vesca]
g1596.t1	760	XP_004287970.1	0	1432	91.076	762	1	760	1	761	PREDICTED: subtilisin-like protease [Fragaria vesca subsp. vesca]
g1597.t1	529	XP_008238390.1	0	873	79.623	530	1	529	1	527	PREDICTED: uncharacterized protein LOC103337026 [Prunus mume]
g1598.t1	296	XP_004289487.1	0	525	90.615	309	1	296	1	309	PREDICTED: uncharacterized protein ycf36 [Fragaria vesca subsp. vesca]
g1599.t1	247	XP_011468032.1	3.9e-146	419	81.275	251	19	247	47	297	PREDICTED: probable prolyl 4-hydroxylase 9 [Fragaria vesca subsp. vesca]
g1600.t1	562	XP_004288464.1	0	776	90.187	428	135	562	33	460	PREDICTED: molybdate-anion transporter [Fragaria vesca subsp. vesca]
g1601.t1	497	XP_004288465.1	0	608	63.536	543	1	496	1	538	PREDICTED: uncharacterized protein LOC101306960 [Fragaria vesca subsp. vesca]
g1602.t1	78	XP_006426050.1	2.74e-47	153	94.872	78	1	78	1	78	hypothetical protein CICLE_v10026876mg [Citrus clementina]<>PREDICTED: uncharacterized protein At2g23090 [Citrus sinensis]<>hypothetical protein CICLE_v10026876mg [Citrus clementina]<>hypothetical protein CISIN_1g034948mg [Citrus sinensis]<>hypothetical protein CUMW_124850 [Citrus unshiu]
g1603.t1	386	XP_004288467.1	0	753	94.643	392	1	386	1	388	PREDICTED: casein kinase II subunit alpha [Fragaria vesca subsp. vesca]
g1604.t1	535	XP_009349836.1	0	1008	91.095	539	1	535	1	538	PREDICTED: ribonuclease III domain-containing protein RNC1, chloroplastic [Pyrus x bretschneideri]
g1605.t1	562	XP_004288469.1	0	1033	91.867	541	1	541	1	540	PREDICTED: BTB/POZ domain-containing protein At5g67385 isoform X1 [Fragaria vesca subsp. vesca]
g1606.t1	614	XP_004288469.1	0	1099	88.274	614	1	614	19	623	PREDICTED: BTB/POZ domain-containing protein At5g67385 isoform X1 [Fragaria vesca subsp. vesca]
g1607.t1	182	XP_004288470.1	1.27e-91	273	84.153	183	1	182	1	173	PREDICTED: uncharacterized protein LOC101308414 [Fragaria vesca subsp. vesca]<>PREDICTED: uncharacterized protein LOC101308414 [Fragaria vesca subsp. vesca]
g1609.t1	269	XP_007200789.2	1.21e-39	147	47.03	202	82	268	20	217	probable E3 ubiquitin-protein ligase RHC2A [Prunus persica]<>hypothetical protein PRUPE_8G048800 [Prunus persica]
g1611.t1	290	XP_004288471.1	4.39e-179	505	82.736	307	1	290	18	324	PREDICTED: peroxidase 73 [Fragaria vesca subsp. vesca]
g1612.t1	328	XP_004288472.1	0	552	84.146	328	1	328	1	327	PREDICTED: uncharacterized protein LOC101309004 [Fragaria vesca subsp. vesca]<>PREDICTED: uncharacterized protein LOC101309004 [Fragaria vesca subsp. vesca]
g1613.t1	436	XP_004303852.2	0	890	97.706	436	1	436	28	463	PREDICTED: scarecrow-like protein 32 [Fragaria vesca subsp. vesca]
g1616.t1	240	XP_004288234.1	3.35e-158	447	90.438	251	1	240	1	250	PREDICTED: LOB domain-containing protein 38 [Fragaria vesca subsp. vesca]
g1618.t1	102	XP_020421781.1	1.45e-40	147	95.89	73	4	76	2	74	uncharacterized protein LOC18772580 isoform X3 [Prunus persica]
g1619.t1	416	XP_004288235.1	0	815	88.274	452	1	416	1	452	PREDICTED: putative formamidase C869.04 isoform X2 [Fragaria vesca subsp. vesca]
g1620.t1	305	XP_004288236.1	0	567	90.82	305	1	305	1	305	PREDICTED: UPF0553 protein-like [Fragaria vesca subsp. vesca]
g1621.t1	461	XP_004289340.1	0	719	89.976	419	1	418	1	402	PREDICTED: casein kinase II subunit alpha [Fragaria vesca subsp. vesca]
g1622.t1	417	XP_004288237.1	0	749	87.204	422	1	417	1	420	PREDICTED: probable N-acetyltransferase HLS1 [Fragaria vesca subsp. vesca]
g1623.t1	620	XP_004288238.1	0	1139	93.659	615	1	609	1	614	PREDICTED: BTB/POZ domain-containing protein NPY4-like [Fragaria vesca subsp. vesca]<>PREDICTED: BTB/POZ domain-containing protein NPY4-like [Fragaria vesca subsp. vesca]<>PREDICTED: BTB/POZ domain-containing protein NPY4-like [Fragaria vesca subsp. vesca]
g1624.t1	95	XP_011465954.1	1.41e-49	164	85.106	94	1	94	107	200	PREDICTED: uncharacterized protein LOC105351964 [Fragaria vesca subsp. vesca]
g1625.t1	564	XP_011465960.1	0	917	88.588	517	50	564	28	539	PREDICTED: LOW QUALITY PROTEIN: cytochrome P450 CYP82D47-like [Fragaria vesca subsp. vesca]
g1626.t1	140	XP_011465974.1	2.16e-41	143	62.281	114	1	114	1	114	PREDICTED: uncharacterized protein LOC101314322 isoform X2 [Fragaria vesca subsp. vesca]
g1627.t1	451	XP_004288240.1	0	667	82.108	408	1	407	1	394	PREDICTED: glucan endo-1,3-beta-glucosidase 13 [Fragaria vesca subsp. vesca]
g1628.t1	894	XP_004289343.1	0	1352	85.989	885	1	883	1	865	PREDICTED: formin-like protein 6 [Fragaria vesca subsp. vesca]
g1629.t1	404	XP_004288241.1	0	571	87.025	316	1	316	1	314	PREDICTED: BTB/POZ and TAZ domain-containing protein 4 [Fragaria vesca subsp. vesca]<>PREDICTED: BTB/POZ and TAZ domain-containing protein 4 [Fragaria vesca subsp. vesca]
g1630.t1	301	XP_004289346.1	4.75e-162	463	73.494	332	9	301	3	333	PREDICTED: cyclin-D5-1 [Fragaria vesca subsp. vesca]
g1631.t1	339	XP_008344072.1	9.83e-22	101	43.902	123	7	125	5	124	PREDICTED: uncharacterized protein LOC103406872 [Malus domestica]
g1632.t1	358	XP_004288242.2	1.11e-95	299	50.538	372	1	357	1	367	PREDICTED: F-box protein CPR30-like isoform X1 [Fragaria vesca subsp. vesca]
g1633.t1	355	XP_011466625.1	3.36e-96	299	49.041	365	1	355	1	357	PREDICTED: F-box protein CPR30-like isoform X5 [Fragaria vesca subsp. vesca]
g1634.t1	246	XP_021801773.1	1.29e-55	191	46.964	247	1	241	1	225	F-box/kelch-repeat protein At3g06240-like [Prunus avium]
g1635.t1	355	XP_011466624.1	2e-106	325	50.543	368	1	355	1	361	PREDICTED: F-box/kelch-repeat protein At3g06240-like isoform X4 [Fragaria vesca subsp. vesca]
g1636.t1	462	XP_004288244.1	0	935	99.783	461	1	461	1	461	PREDICTED: ruvB-like 2 [Fragaria vesca subsp. vesca]
g1637.t1	1017	XP_004288247.1	0	1956	94.69	1017	1	1017	1	1015	PREDICTED: calcium-transporting ATPase 2, plasma membrane-type-like [Fragaria vesca subsp. vesca]
g1638.t1	276	XP_004288248.1	0	516	91.667	276	1	276	1	276	PREDICTED: mitochondrial outer membrane protein porin 2-like [Fragaria vesca subsp. vesca]
g1639.t1	146	XP_012491962.1	3.06e-98	287	97.945	146	1	146	1	146	PREDICTED: 60S ribosomal protein L26-1 [Gossypium raimondii]<>PREDICTED: 60S ribosomal protein L26-1-like [Gossypium hirsutum]<>PREDICTED: 60S ribosomal protein L26-1-like [Gossypium hirsutum]<>PREDICTED: 60S ribosomal protein L26-1-like [Gossypium hirsutum]<>PREDICTED: 60S ribosomal protein L26-1-like [Gossypium arboreum]
g1640.t1	496	XP_004289350.1	0	803	82.036	501	1	496	1	490	PREDICTED: BTB/POZ domain-containing protein At3g49900 [Fragaria vesca subsp. vesca]
g1641.t1	297	XP_011466060.1	7.9e-176	496	82.828	297	1	297	1	291	PREDICTED: adenylyl-sulfate kinase 3 isoform X2 [Fragaria vesca subsp. vesca]
g1642.t1	100	XP_007155831.1	7.22e-22	90.9	54.118	85	18	99	9	89	hypothetical protein PHAVU_003G235200g [Phaseolus vulgaris]<>hypothetical protein PHAVU_003G235200g [Phaseolus vulgaris]
g1643.t1	208	XP_020420815.1	6.74e-81	249	72.928	181	31	204	36	216	uncharacterized protein LOC18774907 isoform X2 [Prunus persica]<>hypothetical protein PRUPE_6G221000 [Prunus persica]
g1644.t1	601	XP_004288252.1	0	1087	92.18	601	1	601	1	591	PREDICTED: peptidyl-prolyl cis-trans isomerase CYP65 [Fragaria vesca subsp. vesca]
g1645.t1	443	XP_004288253.1	0	821	90.991	444	1	443	66	509	PREDICTED: protein SHORT-ROOT [Fragaria vesca subsp. vesca]
g1646.t1	506	XP_004288254.1	0	958	95.885	486	21	506	1	486	PREDICTED: U4/U6 small nuclear ribonucleoprotein Prp31 isoform X1 [Fragaria vesca subsp. vesca]
g1647.t1	917	OMO56460.1	0	1007	55.792	941	11	911	3	878	Glycoside hydrolase, family 43 [Corchorus capsularis]
g1648.t1	165	XP_011466103.1	3.26e-117	338	100	165	1	165	20	184	PREDICTED: ADP-ribosylation factor-like protein 8A [Fragaria vesca subsp. vesca]
g1649.t1	542	XP_021821002.1	2.07e-126	394	57.985	407	5	385	12	408	L-type lectin-domain containing receptor kinase IX.1-like [Prunus avium]
g1650.t1	220	XP_011462212.1	2.19e-72	233	57.789	199	23	220	21	215	PREDICTED: L-type lectin-domain containing receptor kinase IX.1-like [Fragaria vesca subsp. vesca]
g1651.t1	903	XP_011466101.1	0	1454	79.535	904	1	902	1	851	PREDICTED: pentatricopeptide repeat-containing protein At5g67570, chloroplastic [Fragaria vesca subsp. vesca]
g1652.t1	228	CCA29102.1	3.8e-149	426	92.035	226	1	226	1	226	putative MYB transcription factor [Rosa rugosa]
g1653.t1	176	XP_004288260.1	6.01e-101	296	82.955	176	1	176	1	153	PREDICTED: NADH dehydrogenase [ubiquinone] iron-sulfur protein 4, mitochondrial [Fragaria vesca subsp. vesca]
g1654.t1	202	XP_022152584.1	2.93e-14	79.3	47.872	94	8	95	4	97	telomere repeat-binding factor 4-like [Momordica charantia]
g1655.t1	337	XP_008797902.1	8.92e-19	94.7	31.206	282	10	268	6	268	PREDICTED: single myb histone 4-like [Phoenix dactylifera]
g1656.t1	139	XP_016749656.1	1.92e-18	88.2	50	98	11	108	6	102	PREDICTED: telomere repeat-binding factor 4-like [Gossypium hirsutum]<>PREDICTED: telomere repeat-binding factor 4 [Gossypium arboreum]<>Histone H1 [Gossypium arboreum]
g1657.t1	592	XP_004289352.1	0	1076	87.685	609	1	590	1	596	PREDICTED: probable amino-acid acetyltransferase NAGS2, chloroplastic isoform X1 [Fragaria vesca subsp. vesca]
g1658.t1	172	XP_011466150.1	1.17e-47	172	66.912	136	1	135	1	124	PREDICTED: probable amino-acid acetyltransferase NAGS2, chloroplastic isoform X2 [Fragaria vesca subsp. vesca]
g1659.t1	211	XP_021830622.1	7.17e-26	104	74.419	86	126	211	1	77	cysteine-rich and transmembrane domain-containing protein WIH2-like [Prunus avium]<>cysteine-rich and transmembrane domain-containing protein WIH2-like [Prunus avium]
g1660.t1	465	XP_007213140.2	1.8e-109	344	43.552	473	14	453	57	502	uncharacterized protein LOC18779096 [Prunus persica]
g1661.t1	77	XP_021830622.1	9.22e-29	107	83.333	78	1	77	1	77	cysteine-rich and transmembrane domain-containing protein WIH2-like [Prunus avium]<>cysteine-rich and transmembrane domain-containing protein WIH2-like [Prunus avium]
g1662.t1	533	XP_011466155.1	0	861	82.927	533	1	532	1	531	PREDICTED: uncharacterized protein LOC101290896 isoform X1 [Fragaria vesca subsp. vesca]
g1663.t1	338	XP_004289354.1	2.35e-166	478	68.805	343	1	338	50	391	PREDICTED: putative F-box protein At5g60060 [Fragaria vesca subsp. vesca]
g1664.t1	714	XP_017615807.1	2.76e-127	404	38.129	695	65	713	51	720	PREDICTED: homeobox-leucine zipper protein MERISTEM L1-like [Gossypium arboreum]<>Homeobox-leucine zipper MERISTEM L1 -like protein [Gossypium arboreum]
g1665.t1	408	XP_004289354.1	0	571	72.051	390	24	408	3	391	PREDICTED: putative F-box protein At5g60060 [Fragaria vesca subsp. vesca]
g1666.t1	179	XP_004288263.1	1.01e-98	291	85.556	180	1	179	1	179	PREDICTED: uncharacterized protein LOC101291177 [Fragaria vesca subsp. vesca]
g1667.t1	517	XP_004288264.1	0	805	94.621	409	1	409	1	408	PREDICTED: heptahelical transmembrane protein 4-like isoform X1 [Fragaria vesca subsp. vesca]
g1668.t1	393	XP_009362594.1	0	567	66.509	424	1	390	1	421	PREDICTED: glycosyltransferase 6-like [Pyrus x bretschneideri]
g1669.t1	457	XP_004288265.1	0	788	86.275	459	1	457	1	457	PREDICTED: galactomannan galactosyltransferase 1-like [Fragaria vesca subsp. vesca]
g1670.t1	179	XP_011466208.1	2.46e-46	166	82.418	91	1	91	282	371	PREDICTED: serine carboxypeptidase-like 18 isoform X3 [Fragaria vesca subsp. vesca]
g1671.t1	389	XP_009362594.1	0	548	73.596	356	37	386	67	421	PREDICTED: glycosyltransferase 6-like [Pyrus x bretschneideri]
g1672.t1	457	XP_004288265.1	0	788	86.71	459	1	457	1	457	PREDICTED: galactomannan galactosyltransferase 1-like [Fragaria vesca subsp. vesca]
g1673.t1	567	XP_011466202.1	0	698	76.471	459	6	429	1	458	PREDICTED: serine carboxypeptidase-like 2 isoform X1 [Fragaria vesca subsp. vesca]
g1674.t1	173	XP_011466217.1	7.06e-84	253	81.548	168	9	173	1	166	PREDICTED: uncharacterized protein LOC105349299 [Fragaria vesca subsp. vesca]
g1676.t1	167	XP_011462873.1	5.65e-77	245	70.37	162	4	165	181	339	PREDICTED: CBL-interacting serine/threonine-protein kinase 1 isoform X1 [Fragaria vesca subsp. vesca]
g1677.t1	269	XP_004289359.2	3.05e-111	330	65.414	266	22	261	1	265	PREDICTED: heterogeneous nuclear ribonucleoprotein A1-like 2 [Fragaria vesca subsp. vesca]
g1679.t1	448	XP_004288267.1	0	800	89.648	454	1	448	1	454	PREDICTED: U-box domain-containing protein 30 [Fragaria vesca subsp. vesca]
g1680.t1	161	XP_018821990.1	2.08e-07	58.2	42.424	66	1	66	82	147	PREDICTED: uncharacterized protein LOC108992011 [Juglans regia]
g1682.t1	174	XP_011466242.1	1.59e-92	278	84.358	179	1	174	81	257	PREDICTED: uncharacterized protein LOC105352032 [Fragaria vesca subsp. vesca]
g1683.t1	279	XP_004289361.1	1.16e-168	477	85.185	297	1	279	1	293	PREDICTED: GTP-binding protein At2g22870 [Fragaria vesca subsp. vesca]
g1684.t1	488	XP_004288268.1	0	750	82.996	494	1	488	1	480	PREDICTED: uncharacterized protein LOC101292633 [Fragaria vesca subsp. vesca]
g1685.t1	477	XP_011466250.1	0	864	88.025	476	1	476	1	474	PREDICTED: ACT domain-containing protein ACR1 [Fragaria vesca subsp. vesca]<>PREDICTED: ACT domain-containing protein ACR1 [Fragaria vesca subsp. vesca]
g1686.t1	399	XP_004288270.1	0	691	87.192	406	1	399	2	407	PREDICTED: protein PHLOEM PROTEIN 2-LIKE A10 [Fragaria vesca subsp. vesca]
g1687.t1	101	ONI02713.1	1.42e-19	86.3	50.562	89	2	86	17	104	hypothetical protein PRUPE_6G217400 [Prunus persica]
g1688.t1	211	XP_004288274.1	4.03e-135	386	89.151	212	1	211	1	212	PREDICTED: auxin-binding protein ABP19a-like [Fragaria vesca subsp. vesca]
g1689.t1	247	XP_009362602.1	1.71e-98	295	73.913	207	42	247	1	202	PREDICTED: bZIP transcription factor 11 [Pyrus x bretschneideri]
g1691.t1	163	XP_007206023.1	2.18e-11	68.6	38.182	165	11	153	14	165	uncharacterized protein LOC18772093 [Prunus persica]<>hypothetical protein PRUPE_6G217200 [Prunus persica]
g1692.t1	169	XP_007206023.1	2.28e-50	168	55.357	168	1	163	1	163	uncharacterized protein LOC18772093 [Prunus persica]<>hypothetical protein PRUPE_6G217200 [Prunus persica]
g1693.t1	595	XP_004289366.1	0	943	84.053	602	1	595	1	592	PREDICTED: growth-regulating factor 1-like [Fragaria vesca subsp. vesca]
g1694.t1	564	XP_004289366.1	0	795	77.249	567	1	530	1	550	PREDICTED: growth-regulating factor 1-like [Fragaria vesca subsp. vesca]
g1695.t1	259	XP_004288276.1	3.4e-160	453	88.077	260	1	259	1	259	PREDICTED: thioredoxin-like protein AAED1, chloroplastic isoform X2 [Fragaria vesca subsp. vesca]
g1696.t1	199	XP_007205732.1	2.48e-127	368	89.394	198	2	199	68	265	thioredoxin-like protein AAED1, chloroplastic [Prunus persica]<>hypothetical protein PRUPE_6G216800 [Prunus persica]
g1697.t1	268	XP_004289359.2	1.13e-110	329	61.887	265	23	265	1	265	PREDICTED: heterogeneous nuclear ribonucleoprotein A1-like 2 [Fragaria vesca subsp. vesca]
g1698.t1	281	XP_004288278.1	0	518	90.036	281	1	281	1	281	PREDICTED: NADPH-dependent 1-acyldihydroxyacetone phosphate reductase-like [Fragaria vesca subsp. vesca]
g1699.t1	664	XP_004289368.2	0	1145	88.507	670	1	664	1	662	PREDICTED: AP2-like ethylene-responsive transcription factor AIL1 [Fragaria vesca subsp. vesca]
g1700.t1	283	XP_021801429.1	4.18e-173	488	90.943	265	19	283	11	275	inactive LRR receptor-like serine/threonine-protein kinase BIR2 [Prunus avium]
g1701.t1	512	XP_004288280.1	0	895	86.642	539	1	511	88	615	PREDICTED: squalene epoxidase 3-like [Fragaria vesca subsp. vesca]
g1702.t1	735	XP_004289369.1	0	1270	83.129	735	1	735	1	733	PREDICTED: pentatricopeptide repeat-containing protein At3g49740 [Fragaria vesca subsp. vesca]
g1703.t1	641	XP_008237409.1	0	1160	88.924	641	1	641	1	639	PREDICTED: pentatricopeptide repeat-containing protein At3g49730 [Prunus mume]
g1705.t1	336	XP_004288281.1	0	540	77.448	337	1	336	1	333	PREDICTED: probable pectinesterase 55 [Fragaria vesca subsp. vesca]
g1706.t1	705	XP_011466355.1	0	905	80.1	598	1	565	1	591	PREDICTED: GTP-binding protein At3g49725, chloroplastic [Fragaria vesca subsp. vesca]<>PREDICTED: GTP-binding protein At3g49725, chloroplastic [Fragaria vesca subsp. vesca]
g1708.t1	1290	XP_021833791.1	1.14e-16	94	27.5	320	937	1226	29	334	uncharacterized protein LOC110773577 [Prunus avium]
g1710.t1	645	XP_010678061.1	5.76e-10	73.9	25.479	365	140	497	184	469	PREDICTED: uncharacterized protein LOC104893627 [Beta vulgaris subsp. vulgaris]
g1711.t1	258	XP_009339382.1	4.96e-174	488	91.085	258	1	258	1	258	PREDICTED: uncharacterized protein At3g49720-like [Pyrus x bretschneideri]
g1712.t1	719	XP_004288283.1	0	1371	89.986	719	1	719	1	719	PREDICTED: pentatricopeptide repeat-containing protein At3g49710 [Fragaria vesca subsp. vesca]
g1713.t1	664	XP_004288523.2	1.43e-99	320	47.783	406	322	664	23	420	PREDICTED: F-box/kelch-repeat protein At3g23880-like [Fragaria vesca subsp. vesca]
g1714.t1	352	XP_011457612.1	4.16e-39	152	50	182	121	261	191	367	PREDICTED: F-box protein CPR30-like [Fragaria vesca subsp. vesca]
g1715.t1	474	XP_004288284.1	0	934	93.067	476	1	474	1	476	PREDICTED: 1-aminocyclopropane-1-carboxylate synthase [Fragaria vesca subsp. vesca]
g1716.t1	358	XP_004288285.1	0	613	85.753	365	1	358	1	360	PREDICTED: transcription factor RAX3 [Fragaria vesca subsp. vesca]
g1717.t1	420	XP_004288286.1	0	747	87.886	421	1	420	1	421	PREDICTED: branched-chain-amino-acid aminotransferase 3, chloroplastic-like [Fragaria vesca subsp. vesca]
g1718.t1	416	XP_004288286.1	0	706	85.238	420	1	416	1	420	PREDICTED: branched-chain-amino-acid aminotransferase 3, chloroplastic-like [Fragaria vesca subsp. vesca]
g1719.t1	421	XP_004288286.1	0	772	92.399	421	1	421	1	421	PREDICTED: branched-chain-amino-acid aminotransferase 3, chloroplastic-like [Fragaria vesca subsp. vesca]
g1720.t1	1098	XP_004288287.1	0	1655	80.019	1076	1	1061	1	1073	PREDICTED: putative nuclear matrix constituent protein 1-like protein [Fragaria vesca subsp. vesca]
g1721.t1	507	XP_004288288.1	0	895	84.405	513	1	507	1	509	PREDICTED: lysosomal Pro-X carboxypeptidase isoform X1 [Fragaria vesca subsp. vesca]
g1722.t1	296	XP_004288289.1	0	508	91.459	281	1	278	1	276	PREDICTED: homeobox-leucine zipper protein HAT9-like [Fragaria vesca subsp. vesca]
g1723.t1	233	XP_008344373.1	1.5e-121	353	86.979	192	42	233	44	235	PREDICTED: E3 ubiquitin-protein ligase FANCL-like isoform X2 [Malus domestica]
g1724.t1	229	ABC55454.2	1.03e-131	381	72.285	267	22	229	21	287	xyloglucan endotransglucosylase/hydrolase 2 [Rosa x borboniana]
g1726.t1	153	XP_004288291.1	2.4e-108	313	97.386	153	1	153	1	153	PREDICTED: ubiquitin-conjugating enzyme E2 1-like [Fragaria vesca subsp. vesca]
g1727.t1	122	XP_004289378.2	1.83e-71	218	84.426	122	1	122	1	122	PREDICTED: EPIDERMAL PATTERNING FACTOR-like protein 2 [Fragaria vesca subsp. vesca]
g1728.t1	205	XP_004289379.1	1.97e-96	301	74.51	204	1	204	82	281	PREDICTED: ankyrin repeat-containing protein At5g02620-like [Fragaria vesca subsp. vesca]
g1729.t1	310	XP_004289379.1	9.83e-148	437	70.323	310	1	310	292	595	PREDICTED: ankyrin repeat-containing protein At5g02620-like [Fragaria vesca subsp. vesca]
g1730.t1	201	XP_004289379.1	7.53e-76	248	65.686	204	1	200	1	197	PREDICTED: ankyrin repeat-containing protein At5g02620-like [Fragaria vesca subsp. vesca]
g1731.t1	239	XP_004289379.1	4.06e-103	320	61.348	282	3	238	4	281	PREDICTED: ankyrin repeat-containing protein At5g02620-like [Fragaria vesca subsp. vesca]
g1732.t1	269	XP_004289379.1	1.34e-115	353	60.645	310	1	269	292	595	PREDICTED: ankyrin repeat-containing protein At5g02620-like [Fragaria vesca subsp. vesca]
g1733.t1	641	XP_004289379.1	0	781	63.889	648	1	641	1	595	PREDICTED: ankyrin repeat-containing protein At5g02620-like [Fragaria vesca subsp. vesca]
g1734.t1	457	XP_021802415.1	0	733	79.212	457	1	457	1	455	cysteine desulfurase, mitochondrial [Prunus avium]
g1735.t1	731	XP_009354608.1	8.28e-166	505	48.272	839	1	731	1	767	PREDICTED: myb-like protein X [Pyrus x bretschneideri]
g1736.t1	102	XP_004288295.1	3.28e-62	193	88.235	102	1	102	1	102	PREDICTED: cytochrome c oxidase subunit 6a, mitochondrial [Fragaria vesca subsp. vesca]
g1738.t1	312	XP_011466465.1	2.09e-174	494	80.192	313	1	312	1	312	PREDICTED: uncharacterized protein LOC105352100 [Fragaria vesca subsp. vesca]
g1741.t1	552	XP_004289381.1	0	759	71.634	557	1	550	3	537	PREDICTED: uncharacterized protein LOC101304044 [Fragaria vesca subsp. vesca]
g1742.t1	434	XP_007205183.1	0	886	95.546	449	1	433	1	449	tubulin alpha chain [Prunus persica]<>PREDICTED: tubulin alpha chain-like [Prunus mume]<>tubulin alpha chain-like [Prunus avium]<>hypothetical protein PRUPE_6G212700 [Prunus persica]
g1744.t1	988	XP_004288298.1	0	1638	81.68	988	1	988	1	986	PREDICTED: LRR receptor-like serine/threonine-protein kinase HSL2 [Fragaria vesca subsp. vesca]
g1745.t1	327	XP_004288300.1	0	615	85.994	357	1	327	1	357	PREDICTED: malate dehydrogenase, glyoxysomal [Fragaria vesca subsp. vesca]
g1746.t1	629	XP_021811680.1	0	661	57.39	636	1	617	9	629	disease resistance RPP13-like protein 4 isoform X2 [Prunus avium]
g1747.t1	581	ONI17735.1	1.29e-59	218	49.442	269	324	570	153	421	hypothetical protein PRUPE_3G176200 [Prunus persica]
g1748.t1	995	XP_004288299.1	0	1731	88.141	995	1	995	33	1023	PREDICTED: leucine-rich repeat receptor-like serine/threonine-protein kinase BAM1 [Fragaria vesca subsp. vesca]
g1749.t1	514	XP_004289383.1	0	906	89.421	501	1	501	1	501	PREDICTED: probable hexokinase-like 2 protein [Fragaria vesca subsp. vesca]
g1750.t1	353	XP_011466489.1	0	625	90.368	353	1	353	1	351	PREDICTED: transcription factor bHLH18-like [Fragaria vesca subsp. vesca]<>PREDICTED: transcription factor bHLH18-like [Fragaria vesca subsp. vesca]
g1751.t1	653	XP_004288301.1	0	613	91.218	353	302	653	1	352	PREDICTED: transcription factor bHLH18-like [Fragaria vesca subsp. vesca]
g1752.t1	704	XP_004288303.1	0	1364	93.429	700	1	700	1	700	PREDICTED: kinesin-like protein KIF19 [Fragaria vesca subsp. vesca]
g1753.t1	1594	XP_010105108.1	0	1066	51.956	1176	47	1113	34	1130	hypothetical protein L484_016097 [Morus notabilis]<>hypothetical protein L484_016097 [Morus notabilis]
g1754.t1	208	XP_011466518.1	6.87e-124	358	80.09	221	1	207	1	221	PREDICTED: uncharacterized protein LOC101304225 [Fragaria vesca subsp. vesca]
g1755.t1	675	XP_004288307.1	0	1355	97.015	670	6	675	8	673	PREDICTED: phosphoenolpyruvate carboxykinase [ATP]-like [Fragaria vesca subsp. vesca]
g1756.t1	1175	XP_020420720.1	2.97e-89	308	42.657	429	1	410	3	394	F-box protein CPR30 [Prunus persica]<>hypothetical protein PRUPE_6G214700 [Prunus persica]
g1757.t1	624	XP_020420720.1	2.37e-93	307	48.13	401	5	363	8	393	F-box protein CPR30 [Prunus persica]<>hypothetical protein PRUPE_6G214700 [Prunus persica]
g1758.t1	437	XP_011457608.1	1.57e-59	208	37.879	396	3	356	5	368	PREDICTED: F-box/kelch-repeat protein At3g06240-like [Fragaria vesca subsp. vesca]
g1759.t1	350	XP_011466387.1	9.42e-78	253	45.634	355	8	348	51	392	PREDICTED: F-box protein CPR30-like [Fragaria vesca subsp. vesca]
g1760.t1	391	XP_011466387.1	1.21e-92	293	44.802	404	5	377	6	387	PREDICTED: F-box protein CPR30-like [Fragaria vesca subsp. vesca]
g1762.t1	381	XP_011466387.1	1.5e-99	310	45.792	404	1	377	8	393	PREDICTED: F-box protein CPR30-like [Fragaria vesca subsp. vesca]
g1763.t1	418	XP_011466387.1	1.18e-107	332	47.962	417	6	402	9	387	PREDICTED: F-box protein CPR30-like [Fragaria vesca subsp. vesca]
g1764.t1	408	XP_011466387.1	4.25e-96	302	46.633	401	2	387	3	392	PREDICTED: F-box protein CPR30-like [Fragaria vesca subsp. vesca]
g1765.t1	397	XP_011466387.1	3.13e-92	292	45.255	411	2	393	3	396	PREDICTED: F-box protein CPR30-like [Fragaria vesca subsp. vesca]
g1766.t1	396	XP_011466387.1	4.44e-114	348	48.894	407	2	389	3	387	PREDICTED: F-box protein CPR30-like [Fragaria vesca subsp. vesca]
g1767.t1	76	XP_008228626.1	2.7e-41	149	97.368	76	1	76	330	405	PREDICTED: molybdate transporter 2 [Prunus mume]
g1769.t1	315	XP_020413674.1	3.06e-36	143	33.333	366	5	308	9	359	F-box protein At3g07870 isoform X2 [Prunus persica]<>hypothetical protein PRUPE_2G278600 [Prunus persica]<>hypothetical protein PRUPE_2G278600 [Prunus persica]
g1770.t1	403	XP_004289374.2	4.6e-84	271	42.75	400	1	381	9	384	PREDICTED: F-box/kelch-repeat protein At3g23880-like [Fragaria vesca subsp. vesca]
g1771.t1	109	XP_011460023.1	3.37e-09	62	41.053	95	1	89	145	232	PREDICTED: F-box protein CPR30-like [Fragaria vesca subsp. vesca]<>PREDICTED: F-box protein CPR30-like [Fragaria vesca subsp. vesca]<>PREDICTED: F-box protein CPR30-like [Fragaria vesca subsp. vesca]
g1772.t1	872	XP_011463551.1	1.55e-09	71.2	32.857	140	335	468	118	257	PREDICTED: serine/arginine repetitive matrix protein 1-like [Fragaria vesca subsp. vesca]
g1773.t1	716	XP_011470919.1	3.91e-18	100	31.278	227	34	250	867	1075	PREDICTED: uncharacterized protein LOC101297108 [Fragaria vesca subsp. vesca]
g1775.t1	326	XP_020420720.1	2.78e-69	234	48.013	302	2	296	13	294	F-box protein CPR30 [Prunus persica]<>hypothetical protein PRUPE_6G214700 [Prunus persica]
g1776.t1	201	XP_011461671.1	4.02e-31	123	36.683	199	1	195	96	275	PREDICTED: F-box/kelch-repeat protein At3g23880-like [Fragaria vesca subsp. vesca]
g1779.t1	348	XP_020420720.1	2.89e-69	235	41.514	383	2	325	13	384	F-box protein CPR30 [Prunus persica]<>hypothetical protein PRUPE_6G214700 [Prunus persica]
g1781.t1	226	XP_011470919.1	1.68e-18	94.4	33.929	168	34	196	867	1018	PREDICTED: uncharacterized protein LOC101297108 [Fragaria vesca subsp. vesca]
g1782.t1	326	XP_020420720.1	2.78e-69	234	48.013	302	2	296	13	294	F-box protein CPR30 [Prunus persica]<>hypothetical protein PRUPE_6G214700 [Prunus persica]
g1783.t1	577	XP_020420720.1	1.89e-72	251	43.324	367	195	542	13	356	F-box protein CPR30 [Prunus persica]<>hypothetical protein PRUPE_6G214700 [Prunus persica]
g1784.t1	385	XP_020420720.1	4.8e-87	283	45.833	384	2	362	13	384	F-box protein CPR30 [Prunus persica]<>hypothetical protein PRUPE_6G214700 [Prunus persica]
g1785.t1	400	XP_020420720.1	1.09e-78	261	45.272	349	4	336	15	354	F-box protein CPR30 [Prunus persica]<>hypothetical protein PRUPE_6G214700 [Prunus persica]
g1786.t1	101	XP_011460023.1	8.71e-10	63.2	43.158	95	1	84	145	232	PREDICTED: F-box protein CPR30-like [Fragaria vesca subsp. vesca]<>PREDICTED: F-box protein CPR30-like [Fragaria vesca subsp. vesca]<>PREDICTED: F-box protein CPR30-like [Fragaria vesca subsp. vesca]
g1787.t1	260	XP_021801768.1	1.46e-59	206	50.598	251	2	246	13	240	F-box protein CPR30-like [Prunus avium]
g1788.t1	390	XP_021801773.1	3.88e-69	231	41.451	386	1	353	1	360	F-box/kelch-repeat protein At3g06240-like [Prunus avium]
g1789.t1	341	XP_004288308.1	0	618	89.846	325	17	341	59	383	PREDICTED: lisH domain-containing protein C29A3.03c [Fragaria vesca subsp. vesca]<>PREDICTED: lisH domain-containing protein C29A3.03c [Fragaria vesca subsp. vesca]
g1790.t1	713	XP_004288309.1	0	1166	87.967	723	1	713	28	739	PREDICTED: uncharacterized protein LOC101305109 [Fragaria vesca subsp. vesca]
g1792.t1	146	ONI26973.1	5.82e-22	94.7	41.844	141	1	137	4	134	hypothetical protein PRUPE_1G059700 [Prunus persica]
g1793.t1	362	XP_004288310.1	0	616	89.256	363	1	357	1	359	PREDICTED: auxin-responsive protein IAA9 [Fragaria vesca subsp. vesca]<>PREDICTED: auxin-responsive protein IAA9 [Fragaria vesca subsp. vesca]
g1794.t1	260	XP_007207486.1	1.1e-74	232	85.496	131	1	131	1	129	uncharacterized protein At5g65660 [Prunus persica]<>PREDICTED: uncharacterized protein At5g65660 [Prunus mume]<>hypothetical protein PRUPE_6G210400 [Prunus persica]
g1795.t1	607	XP_004289388.2	0	786	71.619	599	1	596	1	560	PREDICTED: uncharacterized protein LOC101306678 [Fragaria vesca subsp. vesca]
g1796.t1	365	XP_004288312.1	0	657	89.041	365	1	364	1	365	PREDICTED: transcription factor bHLH93-like [Fragaria vesca subsp. vesca]
g1797.t1	1174	XP_004288313.2	0	1397	87.694	772	1	770	58	827	PREDICTED: probable beta-D-xylosidase 6 isoform X1 [Fragaria vesca subsp. vesca]
g1798.t1	150	XP_004288795.1	1.79e-43	151	60.51	157	1	150	65	211	PREDICTED: agamous-like MADS-box protein AGL18 [Fragaria vesca subsp. vesca]
g1799.t1	748	XP_004288315.1	0	1241	85.472	709	1	709	5	712	PREDICTED: uncharacterized protein LOC101307152 isoform X1 [Fragaria vesca subsp. vesca]
g1800.t1	199	XP_004288316.1	8.55e-126	362	88.384	198	1	198	2	199	PREDICTED: molybdopterin synthase catalytic subunit [Fragaria vesca subsp. vesca]
g1801.t1	432	XP_004289390.1	0	793	91.879	431	1	431	1	431	PREDICTED: uncharacterized protein At4g37920, chloroplastic [Fragaria vesca subsp. vesca]
g1802.t1	754	XP_004299924.1	0	1355	88.83	761	1	754	1	747	PREDICTED: ABC transporter G family member 17-like [Fragaria vesca subsp. vesca]
g1803.t1	909	XP_004288317.1	0	1492	80.021	946	1	909	1	946	PREDICTED: nodulation receptor kinase-like [Fragaria vesca subsp. vesca]
g1804.t1	87	XP_011466613.1	2.41e-55	174	98.851	87	1	87	1	87	PREDICTED: protein BRICK 1 [Fragaria vesca subsp. vesca]
g1805.t1	779	XP_011466617.1	0	1424	90.513	780	1	778	27	801	PREDICTED: probable cytosolic oligopeptidase A [Fragaria vesca subsp. vesca]
g1806.t1	517	XP_007205053.1	0	1037	96.325	517	1	517	1	517	serine hydroxymethyltransferase, mitochondrial [Prunus persica]<>hypothetical protein PRUPE_6G209100 [Prunus persica]<>hypothetical protein PRUPE_6G209100 [Prunus persica]
g1807.t1	209	GAV74749.1	6.84e-38	136	67.925	106	1	105	1	104	hypothetical protein CFOL_v3_18229 [Cephalotus follicularis]
g1808.t1	91	XP_004293582.1	2.03e-24	103	68.493	73	19	91	306	378	PREDICTED: pentatricopeptide repeat-containing protein At3g13160, mitochondrial-like [Fragaria vesca subsp. vesca]
g1809.t1	364	P0CV95.1	0	640	76.039	409	2	364	168	576	RecName: Full=(3S,6E)-nerolidol synthase 2, chloroplastic/mitochondrial; Short=FaNES2; Flags: Precursor
g1810.t1	120	XP_011470987.1	1.48e-45	164	75	108	10	117	50	155	PREDICTED: (3S,6E)-nerolidol synthase 1, chloroplastic-like isoform X2 [Fragaria vesca subsp. vesca]
g1811.t1	103	KDO40185.1	5.97e-38	138	72.941	85	2	86	32	116	hypothetical protein CISIN_1g045189mg, partial [Citrus sinensis]
g1812.t1	578	XP_020422255.1	0	788	76.238	505	1	503	3	507	L-type lectin-domain containing receptor kinase IX.1 [Prunus persica]
g1813.t1	548	XP_011468330.1	0	917	71.803	649	1	547	1	649	PREDICTED: LOW QUALITY PROTEIN: L-type lectin-domain containing receptor kinase IX.1-like [Fragaria vesca subsp. vesca]
g1814.t1	641	XP_004289510.1	0	1123	90.683	644	1	641	46	688	PREDICTED: L-type lectin-domain containing receptor kinase IX.1-like [Fragaria vesca subsp. vesca]
g1815.t1	404	OMO99631.1	9.5e-35	143	31.402	328	62	344	96	391	hypothetical protein CCACVL1_03700 [Corchorus capsularis]
g1816.t1	190	XP_011470556.1	8.48e-34	135	39.894	188	1	188	439	622	PREDICTED: uncharacterized protein LOC105353255 [Fragaria vesca subsp. vesca]
g1817.t1	549	ONI01499.1	1.54e-105	335	41.121	428	100	519	76	488	hypothetical protein PRUPE_6G143100 [Prunus persica]
g1818.t1	1427	XP_011016984.1	0	1352	51.694	1387	51	1427	5	1286	PREDICTED: LOW QUALITY PROTEIN: uncharacterized protein LOC105120478 [Populus euphratica]
g1819.t1	446	XP_011463547.1	9.88e-40	150	40.462	173	6	178	3	174	PREDICTED: uncharacterized protein LOC105351288 [Fragaria vesca subsp. vesca]
g1820.t1	315	XP_021811953.1	0	517	82.972	323	1	310	1	322	probable mannitol dehydrogenase [Prunus avium]
g1822.t1	361	AEA36767.1	0	729	98.338	361	1	361	1	361	cinnamyl alcohol dehydrogenase [Sinopodophyllum hexandrum]
g1823.t1	361	AEA36767.1	0	672	93.906	361	1	361	1	361	cinnamyl alcohol dehydrogenase [Sinopodophyllum hexandrum]
g1824.t1	454	XP_004307159.1	6.66e-153	447	69.014	355	1	290	1	349	PREDICTED: probable mannitol dehydrogenase [Fragaria vesca subsp. vesca]
g1825.t1	358	XP_004307159.1	0	670	93.539	356	3	358	6	361	PREDICTED: probable mannitol dehydrogenase [Fragaria vesca subsp. vesca]
g1826.t1	474	XP_004288496.1	0	585	81.543	363	1	321	1	363	PREDICTED: probable mannitol dehydrogenase [Fragaria vesca subsp. vesca]
g1827.t1	414	XP_004288496.1	7.41e-169	486	91.571	261	1	261	103	363	PREDICTED: probable mannitol dehydrogenase [Fragaria vesca subsp. vesca]
g1828.t1	515	XP_011468386.1	0	660	87.534	369	1	369	1	369	PREDICTED: probable mannitol dehydrogenase [Fragaria vesca subsp. vesca]
g1829.t1	370	XP_011468386.1	0	649	86.45	369	1	369	1	369	PREDICTED: probable mannitol dehydrogenase [Fragaria vesca subsp. vesca]
g1830.t1	361	XP_004307159.1	0	669	92.244	361	1	361	1	361	PREDICTED: probable mannitol dehydrogenase [Fragaria vesca subsp. vesca]
g1831.t1	178	XP_018504652.1	3.16e-83	254	76.074	163	15	177	58	219	PREDICTED: probable mannitol dehydrogenase [Pyrus x bretschneideri]
g1832.t1	361	XP_011457648.1	0	648	91.877	357	1	357	76	432	PREDICTED: uncharacterized protein LOC101304719 [Fragaria vesca subsp. vesca]
g1833.t1	372	XP_011468386.1	0	646	87.062	371	1	371	1	369	PREDICTED: probable mannitol dehydrogenase [Fragaria vesca subsp. vesca]
g1834.t1	359	XP_004307159.1	0	645	89.694	359	1	359	3	361	PREDICTED: probable mannitol dehydrogenase [Fragaria vesca subsp. vesca]
g1835.t1	467	XP_021816030.1	0	677	89.227	362	106	467	1	362	elongator complex protein 4 isoform X1 [Prunus avium]
g1836.t1	337	XP_009364797.1	3.76e-177	504	70.225	356	5	331	6	360	PREDICTED: probable mannitol dehydrogenase isoform X1 [Pyrus x bretschneideri]
g1837.t1	237	XP_004296150.1	7.13e-107	321	60.065	308	2	236	3	306	PREDICTED: probable mannitol dehydrogenase [Fragaria vesca subsp. vesca]
g1838.t1	338	XP_011469429.1	5.61e-101	310	94.118	153	137	289	45	197	PREDICTED: elongator complex protein 4-like [Fragaria vesca subsp. vesca]
g1839.t1	317	XP_008237214.1	1.19e-174	497	67.778	360	1	311	1	359	PREDICTED: probable mannitol dehydrogenase [Prunus mume]
g1840.t1	366	XP_004296150.1	0	659	91.507	365	2	366	3	363	PREDICTED: probable mannitol dehydrogenase [Fragaria vesca subsp. vesca]
g1841.t1	91	XP_008229540.1	3.83e-51	164	86.813	91	1	91	1	91	PREDICTED: uncharacterized protein LOC103328906 [Prunus mume]
g1842.t1	365	XP_004296150.1	0	623	87.088	364	2	365	3	363	PREDICTED: probable mannitol dehydrogenase [Fragaria vesca subsp. vesca]
g1844.t1	363	XP_004289514.1	0	527	83.019	371	2	363	1	365	PREDICTED: dof zinc finger protein DOF5.7-like [Fragaria vesca subsp. vesca]
g1845.t1	1003	XP_011468415.1	0	1790	81.777	1092	1	1003	1	1087	PREDICTED: kinesin-like protein KIF3A isoform X3 [Fragaria vesca subsp. vesca]
g1846.t1	918	XP_011468421.1	0	1506	84.222	900	19	918	179	1053	PREDICTED: uncharacterized protein LOC101294888 [Fragaria vesca subsp. vesca]
g1847.t1	767	XP_004288502.1	0	788	89.598	423	352	767	1	423	PREDICTED: probable glycosyltransferase At5g03795 [Fragaria vesca subsp. vesca]
g1848.t1	670	XP_004289517.1	0	1311	93.695	682	13	669	32	713	PREDICTED: probable 1-deoxy-D-xylulose-5-phosphate synthase 2, chloroplastic [Fragaria vesca subsp. vesca]
g1849.t1	719	XP_004289518.1	0	1227	81.641	719	1	719	1	719	PREDICTED: pentatricopeptide repeat-containing protein At5g65570 [Fragaria vesca subsp. vesca]<>PREDICTED: pentatricopeptide repeat-containing protein At5g65570 [Fragaria vesca subsp. vesca]
g1850.t1	479	XP_004288503.2	0	843	85.417	480	1	479	12	488	PREDICTED: putative UDP-rhamnose:rhamnosyltransferase 1 [Fragaria vesca subsp. vesca]
g1851.t1	492	XP_004288503.2	0	798	80.124	483	7	488	16	484	PREDICTED: putative UDP-rhamnose:rhamnosyltransferase 1 [Fragaria vesca subsp. vesca]
g1853.t1	886	XP_015381956.1	4.09e-15	91.3	28.837	215	242	456	101	259	PREDICTED: uncharacterized protein LOC107175108 [Citrus sinensis]
g1854.t1	472	XP_004289539.1	0	807	84.11	472	1	471	1	472	PREDICTED: UDP-glycosyltransferase 91A1-like [Fragaria vesca subsp. vesca]
g1856.t1	483	XP_004289539.1	0	739	84.813	428	1	428	31	458	PREDICTED: UDP-glycosyltransferase 91A1-like [Fragaria vesca subsp. vesca]
g1857.t1	465	XP_004289539.1	0	790	83.621	464	1	464	10	472	PREDICTED: UDP-glycosyltransferase 91A1-like [Fragaria vesca subsp. vesca]
g1858.t1	465	XP_004288528.1	0	774	81.29	465	1	464	10	474	PREDICTED: UDP-glycosyltransferase 91A1-like [Fragaria vesca subsp. vesca]
g1859.t1	613	XP_007208312.1	0	993	79.871	621	1	612	1	607	uncharacterized protein LOC18773861 [Prunus persica]<>hypothetical protein PRUPE_6G203300 [Prunus persica]
g1860.t1	466	XP_004288526.1	0	763	83.906	466	4	466	36	500	PREDICTED: receptor-like cytosolic serine/threonine-protein kinase RBK1 [Fragaria vesca subsp. vesca]
g1861.t1	219	XP_011468687.1	3.25e-127	368	85.648	216	1	216	32	247	PREDICTED: uncharacterized protein LOC101313748 [Fragaria vesca subsp. vesca]
g1862.t1	568	XP_011468677.1	0	855	81.982	555	42	568	1	547	PREDICTED: AP2-like ethylene-responsive transcription factor AIL6 [Fragaria vesca subsp. vesca]<>PREDICTED: AP2-like ethylene-responsive transcription factor AIL6 [Fragaria vesca subsp. vesca]
g1864.t1	1445	XP_004288524.1	0	1379	84.309	803	643	1445	1	798	PREDICTED: putative U-box domain-containing protein 50 isoform X1 [Fragaria vesca subsp. vesca]<>PREDICTED: putative U-box domain-containing protein 50 isoform X1 [Fragaria vesca subsp. vesca]
g1865.t1	370	XP_004289536.1	4.33e-129	381	71.053	266	1	262	1	262	PREDICTED: putative U-box domain-containing protein 50 [Fragaria vesca subsp. vesca]
g1866.t1	297	KHG08653.1	4.75e-56	192	38.796	299	1	291	2	292	Putative U-box domain-containing 50 -like protein [Gossypium arboreum]
g1867.t1	751	XP_004288522.1	0	1179	80.641	780	1	751	1	739	PREDICTED: nucleobase-ascorbate transporter 11 [Fragaria vesca subsp. vesca]
g1869.t1	647	XP_004289533.1	0	1004	80.645	651	3	645	2	651	PREDICTED: LOW QUALITY PROTEIN: protein SGT1 homolog At5g65490 [Fragaria vesca subsp. vesca]
g1870.t1	241	XP_004288521.1	1.59e-158	447	89.121	239	1	239	1	239	PREDICTED: nicotinamidase 1 [Fragaria vesca subsp. vesca]
g1871.t1	944	XP_004289532.1	0	1410	75.051	982	2	944	29	973	PREDICTED: protein NETWORKED 2D [Fragaria vesca subsp. vesca]
g1872.t1	270	XP_004288520.1	1.25e-105	313	96.815	157	1	157	1	157	PREDICTED: uncharacterized protein LOC101301139 [Fragaria vesca subsp. vesca]
g1873.t1	100	XP_011468604.1	1.45e-50	180	89	100	1	100	1	100	PREDICTED: uncharacterized protein At4g38062 [Fragaria vesca subsp. vesca]
g1874.t1	218	GAV61629.1	6.77e-30	126	34.783	299	1	214	355	653	KIP1 domain-containing protein [Cephalotus follicularis]
g1875.t1	307	XP_004289532.1	1.53e-160	481	80.921	304	2	304	29	327	PREDICTED: protein NETWORKED 2D [Fragaria vesca subsp. vesca]
g1876.t1	232	XP_004288520.1	5.45e-106	312	89.655	174	1	173	1	174	PREDICTED: uncharacterized protein LOC101301139 [Fragaria vesca subsp. vesca]
g1877.t1	1266	XP_011468604.1	0	1831	76.748	1273	1	1266	1	1216	PREDICTED: uncharacterized protein At4g38062 [Fragaria vesca subsp. vesca]
g1878.t1	171	XP_004288519.1	3.46e-110	320	90.643	171	1	169	1	171	PREDICTED: magnesium-dependent phosphatase 1-like [Fragaria vesca subsp. vesca]
g1879.t1	690	XP_004288512.1	0	1193	80.697	746	1	690	1	739	PREDICTED: mechanosensitive ion channel protein 2, chloroplastic [Fragaria vesca subsp. vesca]<>PREDICTED: mechanosensitive ion channel protein 2, chloroplastic [Fragaria vesca subsp. vesca]<>PREDICTED: mechanosensitive ion channel protein 2, chloroplastic [Fragaria vesca subsp. vesca]
g1880.t1	503	XP_004288516.2	0	960	91.115	529	1	503	1	529	PREDICTED: uncharacterized protein At1g04910 [Fragaria vesca subsp. vesca]
g1881.t1	335	XP_009364257.1	3.59e-106	318	75.377	199	63	261	1	199	PREDICTED: very-long-chain (3R)-3-hydroxyacyl-CoA dehydratase PASTICCINO 2A [Pyrus x bretschneideri]
g1882.t1	416	XP_008236115.1	0	799	88.964	444	1	416	1	443	PREDICTED: guanosine nucleotide diphosphate dissociation inhibitor At5g09550-like [Prunus mume]
g1883.t1	167	XP_011468571.1	1.29e-108	318	92.814	167	1	167	62	228	PREDICTED: MADS-box protein JOINTLESS [Fragaria vesca subsp. vesca]<>PREDICTED: MADS-box protein JOINTLESS [Fragaria vesca subsp. vesca]
g1885.t1	402	XP_021833468.1	0	678	77.243	457	1	402	1	429	guanosine nucleotide diphosphate dissociation inhibitor At5g09550-like, partial [Prunus avium]
g1886.t1	167	XP_011468571.1	1.29e-108	318	92.814	167	1	167	62	228	PREDICTED: MADS-box protein JOINTLESS [Fragaria vesca subsp. vesca]<>PREDICTED: MADS-box protein JOINTLESS [Fragaria vesca subsp. vesca]
g1888.t1	725	XP_004288511.1	0	1224	83.073	768	1	711	1	742	PREDICTED: kinesin-like protein KCA2 [Fragaria vesca subsp. vesca]
g1889.t1	1076	XP_004288511.1	0	1842	90.313	1053	9	1007	236	1287	PREDICTED: kinesin-like protein KCA2 [Fragaria vesca subsp. vesca]
g1890.t1	1226	XP_004288513.1	0	2013	91.922	1077	150	1226	3	1079	PREDICTED: FACT complex subunit SPT16-like [Fragaria vesca subsp. vesca]<>PREDICTED: FACT complex subunit SPT16-like [Fragaria vesca subsp. vesca]
g1891.t1	643	XP_022739248.1	0	894	66.038	689	1	634	10	694	GPI ethanolamine phosphate transferase 2 isoform X7 [Durio zibethinus]
g1892.t1	369	XP_004289528.1	9.34e-143	417	60.882	363	7	369	5	336	PREDICTED: uncharacterized protein LOC101310559 [Fragaria vesca subsp. vesca]
g1893.t1	213	XP_004289527.1	1.12e-109	322	80.569	211	6	213	5	214	PREDICTED: transcription factor bHLH131-like [Fragaria vesca subsp. vesca]
g1894.t1	439	XP_004295095.1	4.19e-99	306	93.194	191	65	255	1	191	PREDICTED: zinc finger CCHC domain-containing protein 10 [Fragaria vesca subsp. vesca]
g1895.t1	135	XP_020420958.1	4.66e-50	165	73.381	139	1	135	1	139	uncharacterized protein LOC109949534 [Prunus persica]<>hypothetical protein PRUPE_6G198400 [Prunus persica]
g1896.t1	250	XP_006426283.1	4.39e-26	108	54.93	142	109	248	39	160	hypothetical protein CICLE_v10026662mg [Citrus clementina]<>hypothetical protein CICLE_v10026662mg [Citrus clementina]
g1897.t1	516	XP_011464169.1	0	795	77.495	511	1	506	4	505	PREDICTED: LOW QUALITY PROTEIN: cytochrome P450 71A24-like [Fragaria vesca subsp. vesca]
g1898.t1	139	XP_021829810.1	1.14e-34	126	66.667	135	11	138	1	131	uncharacterized protein LOC110770040 [Prunus avium]
g1899.t1	501	XP_008235471.1	1.01e-130	388	81.452	248	1	244	1	244	PREDICTED: IMPACT family member in pol 5'region [Prunus mume]
g1900.t1	866	XP_011468537.1	0	1382	81.39	892	1	866	1	870	PREDICTED: ubiquitin carboxyl-terminal hydrolase 17 [Fragaria vesca subsp. vesca]
g1902.t1	519	XP_015890603.1	0	545	84.211	323	1	318	1	318	PREDICTED: mitochondrial uncoupling protein 5 [Ziziphus jujuba]
g1904.t1	503	XP_004289525.1	0	712	71.984	514	1	503	1	509	PREDICTED: uncharacterized protein LOC101309683 [Fragaria vesca subsp. vesca]
g1905.t1	992	XP_011468515.1	0	1425	75.155	970	9	920	65	1031	PREDICTED: uncharacterized protein LOC101309103 [Fragaria vesca subsp. vesca]
g1906.t1	243	XP_004288508.1	5.27e-79	245	82.069	145	14	158	45	189	PREDICTED: protein CURVATURE THYLAKOID 1D, chloroplastic [Fragaria vesca subsp. vesca]
g1907.t1	253	XP_004288507.1	0	512	98.814	253	1	253	1	253	PREDICTED: 14-3-3-like protein GF14 kappa [Fragaria vesca subsp. vesca]
g1908.t1	253	XP_004288507.1	0	512	98.814	253	1	253	1	253	PREDICTED: 14-3-3-like protein GF14 kappa [Fragaria vesca subsp. vesca]
g1909.t1	691	XP_020422255.1	0	862	66.514	657	36	691	27	655	L-type lectin-domain containing receptor kinase IX.1 [Prunus persica]
g1910.t1	974	XP_004293591.2	5.26e-78	280	53.061	245	7	249	4	244	PREDICTED: uncharacterized protein LOC101309803 isoform X2 [Fragaria vesca subsp. vesca]
g1912.t1	208	XP_011470720.1	1.17e-07	60.5	45.312	64	145	207	144	207	PREDICTED: uncharacterized protein LOC105353356 [Fragaria vesca subsp. vesca]
g1913.t1	335	XP_004289357.1	1.19e-66	219	39.932	293	6	297	5	249	PREDICTED: uncharacterized protein LOC101295086 [Fragaria vesca subsp. vesca]
g1916.t1	585	XP_021809469.1	1.22e-18	100	58.242	91	53	136	160	249	protein DA1-related 1 isoform X1 [Prunus avium]<>protein DA1-related 1 isoform X1 [Prunus avium]
g1917.t1	578	ONI02589.1	1.42e-169	505	72.622	347	233	578	311	653	hypothetical protein PRUPE_6G208800 [Prunus persica]
g1918.t1	1139	XP_020422255.1	0	815	64.561	649	1	648	3	630	L-type lectin-domain containing receptor kinase IX.1 [Prunus persica]
g1920.t1	356	XP_004288506.1	0	677	90.476	357	1	356	1	357	PREDICTED: cyclin-D2-1 [Fragaria vesca subsp. vesca]
g1921.t1	498	XP_004288505.1	0	868	81.768	543	1	498	1	537	PREDICTED: ATP-dependent 6-phosphofructokinase 5, chloroplastic [Fragaria vesca subsp. vesca]
g1922.t1	392	XP_004288504.1	0	615	87.909	397	1	392	54	449	PREDICTED: uncharacterized protein LOC101296325 [Fragaria vesca subsp. vesca]
g1923.t1	537	XP_004288505.1	0	994	90.959	542	1	537	1	537	PREDICTED: ATP-dependent 6-phosphofructokinase 5, chloroplastic [Fragaria vesca subsp. vesca]
g1924.t1	394	XP_004288504.1	0	595	85.642	397	1	394	54	449	PREDICTED: uncharacterized protein LOC101296325 [Fragaria vesca subsp. vesca]
g1925.t1	573	XP_004290452.1	0	997	83.656	569	6	573	7	565	PREDICTED: putative laccase-9 [Fragaria vesca subsp. vesca]
g1926.t1	177	XP_011468481.1	9.9e-98	288	79.775	178	1	177	1	173	PREDICTED: uncharacterized protein LOC105352635 [Fragaria vesca subsp. vesca]
g1927.t1	273	XP_004288462.1	1.35e-95	291	75.102	245	17	256	17	250	PREDICTED: zinc-finger homeodomain protein 1-like [Fragaria vesca subsp. vesca]
g1929.t1	270	XP_007205660.1	2.51e-143	412	70.034	297	1	270	1	294	GLABRA2 expression modulator [Prunus persica]<>hypothetical protein PRUPE_6G195900 [Prunus persica]
g1930.t1	81	XP_011468006.1	2.61e-12	67	69.091	55	27	81	83	133	PREDICTED: classical arabinogalactan protein 5-like [Fragaria vesca subsp. vesca]
g1931.t1	650	XP_004308030.1	0	746	80.851	470	15	446	23	491	PREDICTED: protein TRANSPARENT TESTA 12-like [Fragaria vesca subsp. vesca]
g1932.t1	475	XP_004308030.1	0	828	85.833	480	15	475	23	501	PREDICTED: protein TRANSPARENT TESTA 12-like [Fragaria vesca subsp. vesca]
g1933.t1	960	XP_004308030.1	0	825	86.042	480	500	959	21	500	PREDICTED: protein TRANSPARENT TESTA 12-like [Fragaria vesca subsp. vesca]
g1934.t1	290	XP_004288460.1	3.19e-178	504	87.543	289	1	289	12	294	PREDICTED: putative clathrin assembly protein At4g40080 [Fragaria vesca subsp. vesca]
g1935.t1	215	XP_011470238.1	1.53e-44	162	43.458	214	1	213	161	371	PREDICTED: uncharacterized protein LOC101299129 [Fragaria vesca subsp. vesca]
g1936.t1	410	XP_010108650.1	4.02e-122	365	60.51	314	1	309	11	314	putative E3 ubiquitin-protein ligase BAH1-like 1 [Morus notabilis]<>putative E3 ubiquitin-protein ligase BAH1-like 1 [Morus notabilis]
g1937.t1	379	XP_004289484.2	0	548	82.123	358	25	379	39	392	PREDICTED: E3 ubiquitin-protein ligase ATL31-like [Fragaria vesca subsp. vesca]
g1939.t1	237	XP_004288154.1	2.23e-143	409	82.988	241	1	237	1	238	PREDICTED: protein MIZU-KUSSEI 1-like [Fragaria vesca subsp. vesca]
g1940.t1	955	XP_004288155.1	0	1750	90.69	956	1	955	1	943	PREDICTED: sarcoplasmic/endoplasmic reticulum calcium ATPase 2-like [Fragaria vesca subsp. vesca]
g1941.t1	516	XP_004288156.1	0	960	91.296	517	3	514	14	530	PREDICTED: glucan 1,3-beta-glucosidase A-like [Fragaria vesca subsp. vesca]<>PREDICTED: glucan 1,3-beta-glucosidase A-like [Fragaria vesca subsp. vesca]<>PREDICTED: glucan 1,3-beta-glucosidase A-like [Fragaria vesca subsp. vesca]
g1942.t1	331	XP_004288157.1	0	536	82.388	335	1	331	1	332	PREDICTED: transcription factor bHLH94-like [Fragaria vesca subsp. vesca]
g1943.t1	1073	XP_004288155.1	0	1670	92.721	893	182	1073	52	943	PREDICTED: sarcoplasmic/endoplasmic reticulum calcium ATPase 2-like [Fragaria vesca subsp. vesca]
g1944.t1	516	XP_004288156.1	0	957	90.909	517	3	514	14	530	PREDICTED: glucan 1,3-beta-glucosidase A-like [Fragaria vesca subsp. vesca]<>PREDICTED: glucan 1,3-beta-glucosidase A-like [Fragaria vesca subsp. vesca]<>PREDICTED: glucan 1,3-beta-glucosidase A-like [Fragaria vesca subsp. vesca]
g1945.t1	331	XP_004288157.1	0	539	82.687	335	1	331	1	332	PREDICTED: transcription factor bHLH94-like [Fragaria vesca subsp. vesca]
g1947.t1	316	XP_004289297.1	0	526	86.392	316	1	316	97	409	PREDICTED: RING-H2 finger protein ATL52-like [Fragaria vesca subsp. vesca]
g1948.t1	224	XP_004288158.1	8.03e-104	308	76.991	226	1	224	1	224	PREDICTED: uncharacterized protein LOC101308504 isoform X1 [Fragaria vesca subsp. vesca]
g1949.t1	95	XP_008338550.1	2.38e-19	87.4	69.318	88	4	91	100	187	PREDICTED: uncharacterized protein LOC103401616 [Malus domestica]<>PREDICTED: uncharacterized protein LOC103401616 [Malus domestica]
g1950.t1	138	XP_022894251.1	2.61e-13	73.2	44.186	86	8	93	96	181	uncharacterized protein LOC111408726 isoform X2 [Olea europaea var. sylvestris]
g1951.t1	95	XP_004288159.1	3.59e-19	86.7	85.057	87	9	95	114	200	PREDICTED: uncharacterized protein LOC101308800 [Fragaria vesca subsp. vesca]
g1952.t1	166	XP_011457507.1	6.2e-87	261	85.366	164	1	163	1	164	PREDICTED: uncharacterized protein LOC105349469 [Fragaria vesca subsp. vesca]
g1953.t1	1741	XP_004289298.1	0	2937	82.016	1746	1	1741	1	1728	PREDICTED: putative uncharacterized protein At4g01020, chloroplastic [Fragaria vesca subsp. vesca]
g1954.t1	1131	XP_011465264.1	0	996	94.05	521	611	1131	17	537	PREDICTED: bifunctional riboflavin biosynthesis protein RIBA 1, chloroplastic-like [Fragaria vesca subsp. vesca]
g1955.t1	334	XP_011465283.1	0	565	95.455	308	28	334	22	329	PREDICTED: homeobox-leucine zipper protein ATHB-6-like isoform X1 [Fragaria vesca subsp. vesca]
g1957.t1	176	XP_011465294.1	1.94e-83	252	74.719	178	1	176	1	174	PREDICTED: uncharacterized protein LOC105351716 [Fragaria vesca subsp. vesca]
g1958.t1	176	XP_011465294.1	1.94e-83	252	74.719	178	1	176	1	174	PREDICTED: uncharacterized protein LOC105351716 [Fragaria vesca subsp. vesca]
g1959.t1	729	XP_004288162.1	0	1392	94.374	711	1	710	1	710	PREDICTED: LMBR1 domain-containing protein 2 homolog A [Fragaria vesca subsp. vesca]
g1960.t1	1264	XP_004288163.1	0	1094	89.039	593	1	574	1	592	PREDICTED: protein SCAI [Fragaria vesca subsp. vesca]
g1961.t1	880	XP_009376796.1	0	1045	62.721	963	2	880	133	1071	PREDICTED: flagellar attachment zone protein 1-like [Pyrus x bretschneideri]
g1962.t1	421	XP_004288166.1	0	786	91.569	427	1	421	1	427	PREDICTED: lanC-like protein GCL1 [Fragaria vesca subsp. vesca]
g1965.t1	230	GAY38731.1	4.91e-116	341	65.603	282	1	230	1	282	hypothetical protein CUMW_038900 [Citrus unshiu]
g1966.t1	248	XP_004288169.1	8.54e-176	492	97.581	248	1	248	1	248	PREDICTED: 40S ribosomal protein S6-like [Fragaria vesca subsp. vesca]
g1967.t1	318	XP_004289301.1	0	580	87.342	316	1	316	1	316	PREDICTED: peroxidase 17-like [Fragaria vesca subsp. vesca]
g1968.t1	328	XP_004288171.1	0	591	90.506	316	14	328	14	329	PREDICTED: peroxidase 17-like [Fragaria vesca subsp. vesca]
g1969.t1	721	XP_011465362.1	0	1263	87.518	705	1	705	1	699	PREDICTED: tRNA (cytosine(34)-C(5))-methyltransferase [Fragaria vesca subsp. vesca]
g1970.t1	322	XP_004288171.1	0	586	89.49	314	9	322	16	329	PREDICTED: peroxidase 17-like [Fragaria vesca subsp. vesca]
g1971.t1	846	XP_011465362.1	0	1538	89.125	846	1	846	1	838	PREDICTED: tRNA (cytosine(34)-C(5))-methyltransferase [Fragaria vesca subsp. vesca]
g1972.t1	226	XP_004288173.1	7.14e-156	439	95.023	221	6	226	2	222	PREDICTED: ras-related protein Rab11D [Fragaria vesca subsp. vesca]
g1974.t1	712	XP_020422273.1	0	1216	81.536	742	3	703	4	745	ABC transporter G family member 11 [Prunus persica]<>hypothetical protein PRUPE_6G191500 [Prunus persica]
g1975.t1	461	XP_004288196.1	3.46e-21	104	28.255	361	5	320	7	355	PREDICTED: uncharacterized protein LOC101294697 [Fragaria vesca subsp. vesca]<>PREDICTED: uncharacterized protein LOC101294697 [Fragaria vesca subsp. vesca]
g1976.t1	247	XP_004288176.2	5.36e-160	454	90.726	248	1	247	43	288	PREDICTED: probable ribose-5-phosphate isomerase 2 [Fragaria vesca subsp. vesca]
g1977.t1	221	XP_007205858.1	2.47e-156	441	95.928	221	1	221	1	221	polyadenylate-binding protein 2 isoform X1 [Prunus persica]<>PREDICTED: polyadenylate-binding protein 2 isoform X1 [Prunus mume]<>hypothetical protein PRUPE_6G191400 [Prunus persica]
g1978.t1	483	APB87290.1	0	856	79.888	537	1	483	1	533	phospho-2-dehydro-3-deoxyheptonate aldolase [Fragaria x ananassa]
g1980.t1	796	XP_011457524.1	0	1276	80.15	801	2	796	7	783	PREDICTED: uncharacterized protein LOC101300105 [Fragaria vesca subsp. vesca]
g1981.t1	301	XP_007205638.1	1.34e-160	458	78.738	301	1	301	1	300	uncharacterized protein LOC18774232 [Prunus persica]<>hypothetical protein PRUPE_6G191100 [Prunus persica]
g1982.t1	335	XP_004288181.1	0	535	69.9	402	1	335	1	402	PREDICTED: uncharacterized protein LOC101315089 [Fragaria vesca subsp. vesca]
g1983.t1	323	XP_004288182.1	0	524	79.321	324	1	323	1	318	PREDICTED: F-box protein FBW2-like [Fragaria vesca subsp. vesca]<>PREDICTED: F-box protein FBW2-like [Fragaria vesca subsp. vesca]<>PREDICTED: F-box protein FBW2-like [Fragaria vesca subsp. vesca]<>PREDICTED: F-box protein FBW2-like [Fragaria vesca subsp. vesca]<>PREDICTED: F-box protein FBW2-like [Fragaria vesca subsp. vesca]<>PREDICTED: F-box protein FBW2-like [Fragaria vesca subsp. vesca]
g1984.t1	1873	XP_011468609.1	0	1097	43.229	1654	337	1723	58	1688	PREDICTED: uncharacterized protein LOC101313149 [Fragaria vesca subsp. vesca]
g1986.t1	729	XP_021802975.1	0	825	56.971	746	8	718	5	749	uncharacterized protein LOC110747074 [Prunus avium]
g1987.t1	641	XP_008380985.1	0	612	58.834	566	75	628	41	599	PREDICTED: disease resistance RPP13-like protein 4 [Malus domestica]
g1988.t1	414	XP_017185795.1	5.39e-111	358	50.37	405	1	397	1	378	PREDICTED: uncharacterized protein LOC103428056 isoform X3 [Malus domestica]
g1989.t1	153	XP_021811708.1	1.93e-18	91.3	76.364	55	66	120	770	824	uncharacterized protein LOC110754890 [Prunus avium]
g1990.t1	468	XP_009340946.1	9.15e-63	226	36.085	424	77	452	69	457	PREDICTED: homeobox-leucine zipper protein MERISTEM L1-like [Pyrus x bretschneideri]<>PREDICTED: homeobox-leucine zipper protein MERISTEM L1-like [Pyrus x bretschneideri]
g1991.t1	712	XP_002305602.1	4.38e-128	406	38.129	695	65	711	53	720	PROTODERMAL FACTOR2 family protein [Populus trichocarpa]<>PROTODERMAL FACTOR2 family protein [Populus trichocarpa]
g1992.t1	845	XP_020410724.1	5.11e-12	77	31.361	169	570	735	10	173	uncharacterized protein LOC109946659 [Prunus persica]
g1994.t1	462	XP_011465456.1	0	852	86.797	462	1	462	18	479	PREDICTED: 7-deoxyloganetin glucosyltransferase-like [Fragaria vesca subsp. vesca]
g1995.t1	480	XP_011468341.1	0	876	86.25	480	1	480	1	479	PREDICTED: 7-deoxyloganetin glucosyltransferase-like [Fragaria vesca subsp. vesca]
g1996.t1	455	XP_011468341.1	0	818	84.835	455	1	455	27	479	PREDICTED: 7-deoxyloganetin glucosyltransferase-like [Fragaria vesca subsp. vesca]
g1999.t1	85	XP_008234156.1	2.98e-39	144	83.333	78	1	78	384	461	PREDICTED: 7-deoxyloganetin glucosyltransferase-like [Prunus mume]
g2000.t1	310	XP_004289311.1	1.11e-156	449	79.935	309	1	298	1	305	PREDICTED: wall-associated receptor kinase-like 20 [Fragaria vesca subsp. vesca]
g2001.t1	316	XP_004288186.1	0	612	94.62	316	1	316	1	316	PREDICTED: monoacylglycerol lipase abhd6-A [Fragaria vesca subsp. vesca]
g2002.t1	771	XP_021828850.1	0	1268	78.893	777	1	771	3	779	pentatricopeptide repeat-containing protein At4g39952, mitochondrial [Prunus avium]
g2003.t1	611	XP_011465477.1	0	1135	92.282	609	3	611	1	609	PREDICTED: probable LRR receptor-like serine/threonine-protein kinase At5g10290 [Fragaria vesca subsp. vesca]
g2004.t1	89	ONI02296.1	1.62e-19	84.3	52.222	90	1	89	1	86	hypothetical protein PRUPE_6G188900 [Prunus persica]
g2005.t1	95	CAN59708.1	3.88e-17	79.3	53.086	81	1	79	1	76	hypothetical protein VITISV_040315, partial [Vitis vinifera]
g2006.t1	96	CAN59708.1	6.26e-16	76.3	52.5	80	1	80	1	76	hypothetical protein VITISV_040315, partial [Vitis vinifera]
g2007.t1	89	CAN59708.1	5.02e-11	63.5	44.578	83	1	83	1	72	hypothetical protein VITISV_040315, partial [Vitis vinifera]
g2008.t1	346	XP_011465484.1	2.5e-168	481	71.633	349	1	346	1	334	PREDICTED: protein SENSITIVE TO PROTON RHIZOTOXICITY 1-like [Fragaria vesca subsp. vesca]
g2010.t1	349	XP_004288189.1	0	650	94.842	349	1	349	1	349	PREDICTED: transcription factor MYB28-like [Fragaria vesca subsp. vesca]
g2011.t1	498	XP_008234075.1	0	550	80.952	357	144	498	1	354	PREDICTED: tubulin-folding cofactor C [Prunus mume]
g2012.t1	357	XP_004288192.1	0	725	94.851	369	1	357	1	369	PREDICTED: ubiquitin carboxyl-terminal hydrolase 4 [Fragaria vesca subsp. vesca]
g2013.t1	182	ONI19131.1	2.16e-29	117	52.201	159	16	165	64	218	hypothetical protein PRUPE_3G260600 [Prunus persica]
g2014.t1	297	ONI19131.1	1.83e-20	97.1	42.857	154	55	198	70	218	hypothetical protein PRUPE_3G260600 [Prunus persica]
g2015.t1	258	XP_004288193.1	2.55e-102	330	77.941	204	1	204	868	1071	PREDICTED: calmodulin-binding transcription activator 3-like [Fragaria vesca subsp. vesca]
g2016.t1	1182	XP_004288193.1	0	1390	81.712	853	328	1165	9	855	PREDICTED: calmodulin-binding transcription activator 3-like [Fragaria vesca subsp. vesca]
g2018.t1	154	XP_011467921.1	1.49e-21	95.9	42.623	122	9	127	85	206	PREDICTED: uncharacterized protein LOC105352452 [Fragaria vesca subsp. vesca]
g2019.t1	1096	XP_004288193.1	0	1985	88.951	1077	27	1096	1	1074	PREDICTED: calmodulin-binding transcription activator 3-like [Fragaria vesca subsp. vesca]
g2020.t1	496	XP_004288194.1	0	929	93.145	496	1	496	1	493	PREDICTED: cyclin-dependent kinase C-1 [Fragaria vesca subsp. vesca]
g2022.t1	299	XP_011465541.1	1.86e-135	392	77.912	249	51	299	3	248	PREDICTED: uncharacterized protein LOC101295271 isoform X2 [Fragaria vesca subsp. vesca]
g2023.t1	212	XP_011462411.1	9.76e-45	164	42.336	274	17	211	196	445	PREDICTED: putative G3BP-like protein [Fragaria vesca subsp. vesca]
g2024.t1	236	XP_004287840.1	1.74e-09	66.2	75	52	92	142	14	64	PREDICTED: protein FMP32, mitochondrial [Fragaria vesca subsp. vesca]
g2026.t1	430	XP_008234036.1	0	684	81.019	432	1	430	1	430	PREDICTED: probable mitochondrial adenine nucleotide transporter BTL3 [Prunus mume]
g2027.t1	282	XP_011459034.1	2.32e-24	111	34.783	253	12	260	52	279	PREDICTED: uncharacterized protein LOC101303058 [Fragaria vesca subsp. vesca]
g2028.t1	629	GAY40449.1	1.12e-41	173	38.636	308	3	270	2	309	hypothetical protein CUMW_052030 [Citrus unshiu]
g2029.t1	789	XP_009340511.1	4.18e-124	379	98.93	187	1	187	1	187	PREDICTED: ras-related protein RABH1e [Pyrus x bretschneideri]
g2030.t1	618	XP_004289314.1	0	1094	84.135	624	1	618	1	623	PREDICTED: BTB/POZ domain-containing protein DOT3 [Fragaria vesca subsp. vesca]
g2031.t1	145	XP_011465582.1	9.97e-76	231	80.952	147	1	145	21	167	PREDICTED: uncharacterized protein LOC101296426 [Fragaria vesca subsp. vesca]
g2032.t1	325	XP_004288202.1	0	607	93.168	322	6	324	10	331	PREDICTED: CMP-sialic acid transporter 5 [Fragaria vesca subsp. vesca]
g2033.t1	811	XP_004288203.2	0	1411	85.327	811	1	811	1	810	PREDICTED: putative pentatricopeptide repeat-containing protein At1g69350, mitochondrial [Fragaria vesca subsp. vesca]<>PREDICTED: putative pentatricopeptide repeat-containing protein At1g69350, mitochondrial [Fragaria vesca subsp. vesca]<>PREDICTED: putative pentatricopeptide repeat-containing protein At1g69350, mitochondrial [Fragaria vesca subsp. vesca]<>PREDICTED: putative pentatricopeptide r…
g2034.t1	697	XP_020421544.1	0	1152	92.991	585	113	697	1	584	asparagine synthetase [glutamine-hydrolyzing] 2 [Prunus persica]<>hypothetical protein PRUPE_6G186800 [Prunus persica]
g2035.t1	305	XP_009363998.1	4.9e-93	305	53.782	357	7	304	612	959	PREDICTED: polyadenylation and cleavage factor homolog 4-like isoform X2 [Pyrus x bretschneideri]
g2036.t1	193	PIN01388.1	2.06e-63	204	53.807	197	2	182	10	206	hypothetical protein CDL12_26099 [Handroanthus impetiginosus]
g2038.t1	306	XP_009363998.1	1.16e-91	301	53.09	356	7	304	612	958	PREDICTED: polyadenylation and cleavage factor homolog 4-like isoform X2 [Pyrus x bretschneideri]
g2039.t1	681	XP_021823455.1	0	742	58.257	769	1	681	1	760	mechanosensitive ion channel protein 10-like [Prunus avium]
g2040.t1	375	XP_004288205.1	0	647	86.133	375	1	375	1	373	PREDICTED: TLD domain-containing protein 2 [Fragaria vesca subsp. vesca]
g2041.t1	282	XP_004288207.1	0	523	82.911	316	1	282	1	316	PREDICTED: annexin D2-like [Fragaria vesca subsp. vesca]
g2042.t1	293	XP_004288208.1	0	528	91.409	291	5	293	3	292	PREDICTED: uncharacterized protein LOC101298458 [Fragaria vesca subsp. vesca]
g2043.t1	589	XP_004288209.1	0	1094	87.097	589	1	589	1	589	PREDICTED: pentatricopeptide repeat-containing protein At5g38730 [Fragaria vesca subsp. vesca]
g2044.t1	197	XP_011465644.1	4.07e-97	289	74.603	189	1	188	1	188	PREDICTED: uncharacterized protein LOC105351818 [Fragaria vesca subsp. vesca]
g2046.t1	845	XP_004288210.1	0	682	76.19	462	182	620	1	461	PREDICTED: xyloglucan galactosyltransferase KATAMARI1-like [Fragaria vesca subsp. vesca]
g2047.t1	488	XP_004288211.1	0	830	85.918	490	1	488	1	488	PREDICTED: xyloglucan galactosyltransferase KATAMARI1-like [Fragaria vesca subsp. vesca]
g2048.t1	622	XP_011465069.1	0	1237	95.645	620	1	620	1	617	PREDICTED: uncharacterized protein LOC101308873 isoform X2 [Fragaria vesca subsp. vesca]
g2050.t1	426	XP_004288212.1	0	555	82.791	430	1	426	20	442	PREDICTED: uncharacterized protein LOC101299808 [Fragaria vesca subsp. vesca]
g2051.t1	743	XP_020417428.1	0	939	71.365	674	1	664	22	687	cysteine-rich receptor-like protein kinase 10 isoform X2 [Prunus persica]<>hypothetical protein PRUPE_4G028800 [Prunus persica]
g2052.t1	655	XP_007213610.2	0	714	57.88	698	2	655	3	692	cysteine-rich receptor-like protein kinase 10 isoform X1 [Prunus persica]
g2053.t1	472	XP_004294073.1	0	903	95.106	470	3	472	6	473	PREDICTED: protein transport protein Sec61 subunit alpha [Fragaria vesca subsp. vesca]<>PREDICTED: protein transport protein Sec61 subunit alpha [Prunus mume]<>PREDICTED: protein transport protein Sec61 subunit alpha-like [Pyrus x bretschneideri]<>protein transport protein Sec61 subunit alpha-like [Prunus avium]
g2054.t1	676	XP_020417428.1	0	907	67.098	696	2	676	3	691	cysteine-rich receptor-like protein kinase 10 isoform X2 [Prunus persica]<>hypothetical protein PRUPE_4G028800 [Prunus persica]
g2055.t1	667	XP_016648536.1	0	796	62.739	679	15	667	17	691	PREDICTED: cysteine-rich receptor-like protein kinase 10 isoform X2 [Prunus mume]
g2056.t1	1027	XP_011465668.1	0	1612	78.134	1093	8	1026	4	1079	PREDICTED: LOW QUALITY PROTEIN: probable LRR receptor-like serine/threonine-protein kinase At1g56130 [Fragaria vesca subsp. vesca]
g2057.t1	797	XP_011465668.1	0	1178	78.426	788	43	747	293	1079	PREDICTED: LOW QUALITY PROTEIN: probable LRR receptor-like serine/threonine-protein kinase At1g56130 [Fragaria vesca subsp. vesca]
g2058.t1	742	XP_011465668.1	0	744	59.401	734	1	557	10	739	PREDICTED: LOW QUALITY PROTEIN: probable LRR receptor-like serine/threonine-protein kinase At1g56130 [Fragaria vesca subsp. vesca]
g2059.t1	428	XP_004289317.2	0	682	70.441	521	1	428	3	523	PREDICTED: uncharacterized protein LOC101305892 [Fragaria vesca subsp. vesca]
g2060.t1	447	XP_011465671.1	2.07e-161	472	74.73	463	1	447	1	460	PREDICTED: protein kinase 3 [Fragaria vesca subsp. vesca]
g2061.t1	569	XP_004289318.1	0	543	84.615	299	1	292	1	299	PREDICTED: succinate dehydrogenase [ubiquinone] iron-sulfur subunit 3, mitochondrial [Fragaria vesca subsp. vesca]
g2062.t1	601	XP_004289319.1	0	1046	86.401	603	1	601	1	601	PREDICTED: inactive TPR repeat-containing thioredoxin TTL3 [Fragaria vesca subsp. vesca]
g2063.t1	156	XP_004288215.1	1.59e-96	285	87.742	155	2	156	24	178	PREDICTED: uncharacterized protein LOC101300664 [Fragaria vesca subsp. vesca]
g2064.t1	260	XP_004289320.1	5.02e-112	332	65	260	1	259	21	276	PREDICTED: uncharacterized protein LOC101306764 [Fragaria vesca subsp. vesca]
g2065.t1	349	XP_004288217.1	0	674	87.268	377	1	349	1	377	PREDICTED: probable trehalose-phosphate phosphatase J [Fragaria vesca subsp. vesca]
g2066.t1	359	XP_004288217.1	0	702	89.655	377	1	359	1	377	PREDICTED: probable trehalose-phosphate phosphatase J [Fragaria vesca subsp. vesca]
g2068.t1	204	KCW53497.1	2.31e-17	86.7	28.934	197	7	194	9	198	hypothetical protein EUGRSUZ_J02764 [Eucalyptus grandis]
g2070.t1	320	XP_004288218.1	1.58e-164	471	75.419	358	1	320	1	356	PREDICTED: ethylene-responsive transcription factor RAP2-4-like [Fragaria vesca subsp. vesca]
g2071.t1	568	XP_004301004.1	0	531	52.414	580	13	568	5	559	PREDICTED: uncharacterized protein LOC101308772 [Fragaria vesca subsp. vesca]
g2072.t1	303	XP_004288219.1	9.73e-158	453	80.201	298	1	297	1	293	PREDICTED: uncharacterized protein LOC101302005 [Fragaria vesca subsp. vesca]
g2074.t1	688	XP_004288220.1	0	1342	93.043	690	1	688	1	690	PREDICTED: acyl-coenzyme A oxidase 2, peroxisomal [Fragaria vesca subsp. vesca]
g2075.t1	733	XP_004288221.1	0	1121	83.401	735	1	733	1	708	PREDICTED: uncharacterized protein LOC101302585 [Fragaria vesca subsp. vesca]
g2076.t1	574	XP_004288222.2	0	994	83.761	585	1	574	1	575	PREDICTED: type I inositol 1,4,5-trisphosphate 5-phosphatase CVP2 [Fragaria vesca subsp. vesca]
g2077.t1	142	XP_011457551.1	2.37e-84	262	90	140	2	141	298	437	PREDICTED: aspartic proteinase CDR1-like [Fragaria vesca subsp. vesca]
g2079.t1	283	XP_011457551.1	8.38e-161	463	86.316	285	1	278	1	285	PREDICTED: aspartic proteinase CDR1-like [Fragaria vesca subsp. vesca]
g2080.t1	435	XP_016648924.1	0	587	84.709	327	107	433	13	339	PREDICTED: 2,3-bisphosphoglycerate-dependent phosphoglycerate mutase-like isoform X1 [Prunus mume]
g2081.t1	162	XP_021827874.1	3.48e-96	283	80.864	162	1	162	1	162	protein DOWNSTREAM OF FLC-like [Prunus avium]
g2082.t1	425	XP_004289325.1	0	617	81.206	431	1	425	1	427	PREDICTED: protein UPSTREAM OF FLC [Fragaria vesca subsp. vesca]
g2083.t1	501	XP_011465746.1	0	842	79.641	501	1	500	12	508	PREDICTED: probable glucan 1,3-beta-glucosidase A isoform X2 [Fragaria vesca subsp. vesca]
g2084.t1	277	XP_011465763.1	1.51e-131	380	86.854	213	1	213	1	209	PREDICTED: uncharacterized protein LOC101308816 [Fragaria vesca subsp. vesca]
g2085.t1	152	XP_004288223.1	3.13e-65	205	68.987	158	1	152	17	174	PREDICTED: uncharacterized protein LOC101303450 [Fragaria vesca subsp. vesca]
g2086.t1	510	XP_004288224.1	0	1043	98.824	510	1	510	1	510	PREDICTED: inositol-3-phosphate synthase [Fragaria vesca subsp. vesca]
g2087.t1	256	XP_011465776.1	4.33e-88	267	84.516	155	1	151	3	156	PREDICTED: chaperone protein dnaJ 20, chloroplastic-like [Fragaria vesca subsp. vesca]
g2088.t1	686	XP_004304832.1	0	1245	88.418	708	1	686	1	708	PREDICTED: low affinity sulfate transporter 3-like [Fragaria vesca subsp. vesca]
g2089.t1	283	XP_004302192.1	0	538	91.873	283	1	283	1	282	PREDICTED: protein NEN4 [Fragaria vesca subsp. vesca]
g2090.t1	75	EFH50819.1	4.01e-12	64.7	52.542	59	16	72	10	68	hypothetical protein ARALYDRAFT_911169 [Arabidopsis lyrata subsp. lyrata]
g2091.t1	370	XP_021834538.1	0	676	86.957	368	3	370	43	408	trafficking protein particle complex subunit 12 [Prunus avium]<>trafficking protein particle complex subunit 12 [Prunus avium]<>trafficking protein particle complex subunit 12 [Prunus avium]
g2092.t1	582	XP_004302195.1	0	1049	86.927	589	1	582	1	588	PREDICTED: L-ascorbate oxidase [Fragaria vesca subsp. vesca]
g2094.t1	179	XP_011468382.1	1.16e-47	168	42.553	282	1	179	92	368	PREDICTED: formin-like protein 7 [Fragaria vesca subsp. vesca]
g2095.t1	460	XP_008246121.1	5.04e-73	236	71.698	159	1	152	1	159	PREDICTED: photosynthetic NDH subunit of lumenal location 4, chloroplastic [Prunus mume]
g2096.t1	152	XP_004302198.1	3.22e-94	278	94.079	152	1	152	1	152	PREDICTED: heavy metal-associated isoprenylated plant protein 26 [Fragaria vesca subsp. vesca]
g2097.t1	537	XP_004304837.1	0	912	86.513	519	22	534	21	535	PREDICTED: aspartic proteinase-like protein 1 [Fragaria vesca subsp. vesca]
g2098.t1	2166	XP_004302199.1	0	4092	95.9	2122	44	2165	1	2109	PREDICTED: uncharacterized protein LOC101300358 [Fragaria vesca subsp. vesca]
g2099.t1	614	XP_004302200.1	0	752	71.317	638	14	614	2	624	PREDICTED: MICOS complex subunit MIC60 [Fragaria vesca subsp. vesca]
g2100.t1	440	XP_008245725.1	1.76e-111	337	66.543	269	215	440	1	264	PREDICTED: ribosome biogenesis protein TSR3 homolog [Prunus mume]
g2101.t1	107	ONI23557.1	2.49e-17	80.9	52.113	71	36	106	35	104	hypothetical protein PRUPE_2G194800 [Prunus persica]
g2102.t1	337	XP_004302202.1	0	516	85.174	317	21	337	1	317	PREDICTED: nuclear speckle splicing regulatory protein 1-like [Fragaria vesca subsp. vesca]<>PREDICTED: nuclear speckle splicing regulatory protein 1-like [Fragaria vesca subsp. vesca]
g2103.t1	712	XP_004302203.1	0	1001	76.632	766	1	712	1	739	PREDICTED: reticulocyte binding protein 2 homolog b [Fragaria vesca subsp. vesca]
g2104.t1	323	XP_009379664.1	0	572	77.81	347	1	323	1	347	PREDICTED: protein RAE1-like [Pyrus x bretschneideri]<>PREDICTED: protein RAE1-like [Pyrus x bretschneideri]
g2105.t1	508	XP_004302204.1	0	877	94.343	495	15	508	24	518	PREDICTED: regulation of nuclear pre-mRNA domain-containing protein 1A [Fragaria vesca subsp. vesca]
g2106.t1	544	XP_011466104.1	0	528	90.253	277	268	544	1	277	PREDICTED: NADPH-dependent 1-acyldihydroxyacetone phosphate reductase [Fragaria vesca subsp. vesca]
g2108.t1	75	XP_010099927.1	1.2e-20	86.3	65.672	67	1	67	1	67	hypothetical protein L484_020115 [Morus notabilis]<>hypothetical protein L484_020115 [Morus notabilis]
g2109.t1	76	XP_010099927.1	5.55e-14	69.3	52.632	76	1	76	1	75	hypothetical protein L484_020115 [Morus notabilis]<>hypothetical protein L484_020115 [Morus notabilis]
g2110.t1	169	XP_004302206.1	5.89e-91	271	83.648	159	1	159	1	156	PREDICTED: probable E3 ubiquitin-protein ligase XERICO [Fragaria vesca subsp. vesca]
g2111.t1	228	XP_004302206.1	1.11e-102	303	93.082	159	1	159	1	156	PREDICTED: probable E3 ubiquitin-protein ligase XERICO [Fragaria vesca subsp. vesca]
g2112.t1	75	ONI02115.1	4.12e-29	107	71.605	81	1	75	1	79	hypothetical protein PRUPE_6G177500 [Prunus persica]
g2113.t1	630	XP_020418014.1	7.42e-44	177	30.176	454	155	602	71	516	uncharacterized protein LOC109948721 [Prunus persica]
g2114.t1	656	XP_011457681.1	2.87e-11	75.1	34.184	196	124	308	3	193	PREDICTED: uncharacterized protein LOC105349532 [Fragaria vesca subsp. vesca]
g2116.t1	99	XP_004302208.1	1.06e-62	201	98.99	99	1	99	224	322	PREDICTED: uncharacterized protein LOC101303916 [Fragaria vesca subsp. vesca]
g2117.t1	566	XP_004302209.1	0	642	84.573	363	25	387	22	384	PREDICTED: polygalacturonase-like [Fragaria vesca subsp. vesca]
g2118.t1	378	XP_004302209.1	0	710	92.553	376	4	378	17	392	PREDICTED: polygalacturonase-like [Fragaria vesca subsp. vesca]
g2119.t1	324	XP_006858504.1	2.83e-113	340	54.348	322	5	324	3	316	clavaminate synthase-like protein At3g21360 [Amborella trichopoda]<>hypothetical protein AMTR_s00071p00133840 [Amborella trichopoda]
g2120.t1	439	XP_004304845.1	0	597	74.718	443	1	429	1	434	PREDICTED: UBP1-associated protein 2A isoform X1 [Fragaria vesca subsp. vesca]
g2121.t1	128	XP_011458097.1	1.08e-16	80.9	39.669	121	1	116	16	130	PREDICTED: uncharacterized protein LOC105349647 [Fragaria vesca subsp. vesca]
g2122.t1	121	XP_011458097.1	7.18e-29	112	52.381	126	1	121	6	126	PREDICTED: uncharacterized protein LOC105349647 [Fragaria vesca subsp. vesca]
g2123.t1	255	XP_022759825.1	6.14e-10	64.3	39.08	87	172	253	6	82	defensin-like protein 21 [Durio zibethinus]
g2127.t1	362	XP_004302211.1	0	676	90.055	362	1	362	1	362	PREDICTED: transcription factor TGA4-like isoform X2 [Fragaria vesca subsp. vesca]
g2128.t1	768	XP_008218566.1	0	864	89.006	473	1	471	1	473	PREDICTED: alanine--glyoxylate aminotransferase 2 homolog 1, mitochondrial-like [Prunus mume]
g2129.t1	785	XP_020414931.1	0	1436	86.497	785	1	785	1	785	pentatricopeptide repeat-containing protein At2g22070 [Prunus persica]<>pentatricopeptide repeat-containing protein At2g22070 [Prunus persica]<>pentatricopeptide repeat-containing protein At2g22070 [Prunus persica]<>hypothetical protein PRUPE_3G166700 [Prunus persica]
g2130.t1	446	XP_010906260.1	4.66e-159	470	52.5	480	2	439	35	512	PREDICTED: ATP-dependent zinc metalloprotease FTSH 5, mitochondrial isoform X3 [Elaeis guineensis]<>PREDICTED: ATP-dependent zinc metalloprotease FTSH 5, mitochondrial isoform X3 [Elaeis guineensis]<>PREDICTED: ATP-dependent zinc metalloprotease FTSH 5, mitochondrial isoform X3 [Elaeis guineensis]<>PREDICTED: ATP-dependent zinc metalloprotease FTSH 5, mitochondrial isoform X3 [Elaeis guineensis]
g2131.t1	677	EOY29915.1	1.65e-102	345	41.975	567	132	636	207	744	Cell division protease ftsH isoform 1 [Theobroma cacao]
g2132.t1	458	XP_022001744.1	3.41e-169	501	53.715	471	1	455	191	656	ATP-dependent zinc metalloprotease FTSH 4, mitochondrial-like isoform X2 [Helianthus annuus]<>putative FTSH protease 4 [Helianthus annuus]
g2133.t1	140	XP_016648950.1	7.73e-10	65.9	47.143	70	18	85	315	384	PREDICTED: putative ribonuclease H protein At1g65750 [Prunus mume]
g2134.t1	596	PIN13227.1	1.57e-107	348	50.777	386	216	584	85	470	AAA+-type ATPase containing the peptidase M41 domain [Handroanthus impetiginosus]
g2135.t1	357	XP_004288956.2	4.49e-109	337	56.176	340	22	348	85	421	PREDICTED: ATP-dependent zinc metalloprotease FTSH 4, mitochondrial-like [Fragaria vesca subsp. vesca]
g2136.t1	670	XP_011466758.1	1.15e-94	328	79.208	202	1	201	1	201	PREDICTED: protein TONSOKU [Fragaria vesca subsp. vesca]
g2138.t1	652	XP_011466112.1	0	1060	90.714	560	93	652	22	581	PREDICTED: gamma-glutamyltranspeptidase 1-like isoform X1 [Fragaria vesca subsp. vesca]
g2139.t1	368	XP_004288635.1	6.9e-99	301	80.791	177	1	177	1	177	PREDICTED: uncharacterized protein LOC101313156 [Fragaria vesca subsp. vesca]<>PREDICTED: uncharacterized protein LOC101313156 [Fragaria vesca subsp. vesca]<>PREDICTED: uncharacterized protein LOC101313156 [Fragaria vesca subsp. vesca]
g2140.t1	497	XP_004304846.1	0	902	88.934	497	1	497	1	496	PREDICTED: cytochrome P450 CYP736A12-like [Fragaria vesca subsp. vesca]
g2143.t1	468	XP_004294355.2	0	887	91.737	472	1	468	1	471	PREDICTED: tryptophan synthase beta chain 1 [Fragaria vesca subsp. vesca]
g2144.t1	207	ONH97426.1	9.53e-51	186	87.255	102	79	180	600	701	hypothetical protein PRUPE_7G189500 [Prunus persica]
g2145.t1	138	ABX79950.1	3.31e-17	84	78.182	55	83	137	164	217	R2R3 MYB transcription factor [Rubus idaeus]
g2146.t1	179	XP_011466116.1	6.94e-56	184	68.027	147	30	171	19	165	PREDICTED: uncharacterized protein LOC105352011 [Fragaria vesca subsp. vesca]
g2147.t1	641	XP_011466117.1	0	1139	85.335	641	1	641	1	641	PREDICTED: pentatricopeptide repeat-containing protein At4g19191, mitochondrial [Fragaria vesca subsp. vesca]
g2150.t1	1056	XP_011466118.1	0	1878	90.211	1042	15	1056	24	1064	PREDICTED: probable inactive receptor kinase At5g10020 [Fragaria vesca subsp. vesca]
g2151.t1	685	GAY63648.1	1.45e-44	180	26.829	533	174	654	171	680	hypothetical protein CUMW_227340 [Citrus unshiu]
g2152.t1	764	XP_009333770.1	0	1360	87.435	772	1	764	1	757	PREDICTED: uncharacterized protein LOC103926681 [Pyrus x bretschneideri]<>PREDICTED: uncharacterized protein LOC103926681 [Pyrus x bretschneideri]
g2153.t1	418	XP_004302219.1	0	635	77.103	428	1	417	1	420	PREDICTED: uncharacterized protein LOC101307600 [Fragaria vesca subsp. vesca]<>PREDICTED: uncharacterized protein LOC101307600 [Fragaria vesca subsp. vesca]
g2156.t1	218	XP_004304851.1	1.44e-123	357	84.091	220	1	218	1	217	PREDICTED: nuclear transcription factor Y subunit B-3-like [Fragaria vesca subsp. vesca]
g2157.t1	543	XP_011466121.1	0	724	76.938	503	60	543	90	584	PREDICTED: protein CPR-5 isoform X1 [Fragaria vesca subsp. vesca]
g2158.t1	1228	XP_004302221.1	0	2224	86.431	1275	1	1228	1	1275	PREDICTED: E3 ubiquitin-protein ligase RKP [Fragaria vesca subsp. vesca]
g2159.t1	270	XP_007205783.1	2.28e-121	355	80.579	242	1	239	1	236	uncharacterized protein LOC18773452 isoform X1 [Prunus persica]<>hypothetical protein PRUPE_6G174000 [Prunus persica]
g2160.t1	97	XP_011466127.1	3.57e-24	98.2	61.053	95	18	97	53	146	PREDICTED: uncharacterized protein LOC105352013 [Fragaria vesca subsp. vesca]
g2161.t1	254	XP_004302225.1	2.88e-141	405	78.327	263	1	254	1	263	PREDICTED: protein MIZU-KUSSEI 1 [Fragaria vesca subsp. vesca]
g2162.t1	194	XP_004302226.1	2.05e-92	277	77.889	199	1	194	1	198	PREDICTED: stress enhanced protein 2, chloroplastic [Fragaria vesca subsp. vesca]
g2163.t1	441	XP_004302227.1	2.14e-176	514	91.176	272	1	272	41	311	PREDICTED: 4-alpha-glucanotransferase, chloroplastic/amyloplastic [Fragaria vesca subsp. vesca]
g2164.t1	1186	XP_004302228.1	0	2049	90.556	1186	1	1186	1	1172	PREDICTED: methyltransferase-like protein 1 [Fragaria vesca subsp. vesca]
g2165.t1	251	XP_011458449.1	5.53e-63	219	61.957	184	12	192	457	636	PREDICTED: translation initiation factor eIF-2B subunit epsilon [Fragaria vesca subsp. vesca]
g2166.t1	162	XP_017237992.1	8.18e-11	69.3	55.357	56	8	63	10	65	PREDICTED: WD repeat-containing protein 74 [Daucus carota subsp. sativus]
g2168.t1	149	XP_007225992.1	1.34e-92	273	89.933	149	1	149	1	149	probable prefoldin subunit 2 [Prunus persica]<>hypothetical protein PRUPE_1G014300 [Prunus persica]<>hypothetical protein PRUPE_1G014300 [Prunus persica]
g2169.t1	614	XP_011466129.1	0	1116	87.092	612	1	612	14	625	PREDICTED: cyclic nucleotide-gated ion channel 1-like [Fragaria vesca subsp. vesca]<>PREDICTED: cyclic nucleotide-gated ion channel 1-like [Fragaria vesca subsp. vesca]<>PREDICTED: cyclic nucleotide-gated ion channel 1-like [Fragaria vesca subsp. vesca]
g2170.t1	330	XP_004304856.1	9.55e-174	493	73.743	358	1	330	1	322	PREDICTED: uncharacterized protein LOC101297070 [Fragaria vesca subsp. vesca]
g2171.t1	209	XP_011466132.1	3.07e-45	157	45.946	185	9	191	11	188	PREDICTED: B3 domain-containing protein At2g33720-like [Fragaria vesca subsp. vesca]
g2172.t1	296	XP_011466133.1	4.15e-82	262	71.014	207	99	296	189	393	PREDICTED: F-box protein CPR30-like [Fragaria vesca subsp. vesca]
g2173.t1	368	XP_004304859.1	0	553	79.429	350	19	368	20	367	PREDICTED: F-box/kelch-repeat protein SKIP6 [Fragaria vesca subsp. vesca]<>PREDICTED: F-box/kelch-repeat protein SKIP6 [Fragaria vesca subsp. vesca]
g2174.t1	302	XP_004302231.1	0	560	90.728	302	1	302	1	300	PREDICTED: shikimate kinase 1, chloroplastic [Fragaria vesca subsp. vesca]
g2176.t1	740	XP_011470657.1	2.75e-80	288	51.077	325	26	301	760	1081	PREDICTED: TMV resistance protein N-like [Fragaria vesca subsp. vesca]
g2179.t1	257	XP_011459661.1	1.39e-11	72.8	51.724	58	175	232	1	58	PREDICTED: uncharacterized protein LOC105350023 [Fragaria vesca subsp. vesca]
g2180.t1	339	XP_011457432.1	8.26e-114	362	55.053	376	1	311	610	985	PREDICTED: TMV resistance protein N-like [Fragaria vesca subsp. vesca]
g2181.t1	225	XP_011457432.1	2.41e-47	177	58.974	156	1	156	832	985	PREDICTED: TMV resistance protein N-like [Fragaria vesca subsp. vesca]
g2182.t1	796	XP_004289268.1	0	1385	83.709	798	1	795	1	793	PREDICTED: pentatricopeptide repeat-containing protein At4g39530-like [Fragaria vesca subsp. vesca]
g2184.t1	647	XP_004289267.1	0	962	79.37	635	48	647	45	628	PREDICTED: 2-isopropylmalate synthase 2, chloroplastic-like [Fragaria vesca subsp. vesca]
g2185.t1	368	XP_007205394.1	0	744	98.37	368	1	368	1	368	developmentally-regulated G-protein 3 [Prunus persica]<>PREDICTED: developmentally-regulated G-protein 3 [Prunus mume]<>hypothetical protein PRUPE_6G172300 [Prunus persica]
g2187.t1	496	XP_007205101.1	0	683	71.875	512	1	496	1	498	UBP1-associated protein 2A [Prunus persica]<>UBP1-associated protein 2A [Prunus persica]<>UBP1-associated protein 2A [Prunus persica]<>hypothetical protein PRUPE_6G172000 [Prunus persica]<>hypothetical protein PRUPE_6G172000 [Prunus persica]
g2188.t1	716	XP_020421130.1	0	1306	91.771	717	1	716	1	717	ABC transporter F family member 5 [Prunus persica]<>hypothetical protein PRUPE_6G171800 [Prunus persica]
g2189.t1	401	XP_004289263.2	0	741	89.027	401	1	401	72	471	PREDICTED: polygalacturonase-like [Fragaria vesca subsp. vesca]
g2190.t1	848	XP_021802019.1	0	902	61.5	800	2	792	29	806	probable LRR receptor-like serine/threonine-protein kinase At3g47570 [Prunus avium]
g2191.t1	556	XP_021802019.1	1.74e-179	544	62.702	496	1	471	303	793	probable LRR receptor-like serine/threonine-protein kinase At3g47570 [Prunus avium]
g2192.t1	496	XP_004288096.1	0	965	89.474	532	1	496	174	705	PREDICTED: ABC transporter F family member 5-like [Fragaria vesca subsp. vesca]
g2193.t1	544	XP_004289263.2	0	665	87.978	366	134	499	82	444	PREDICTED: polygalacturonase-like [Fragaria vesca subsp. vesca]
g2194.t1	685	XP_021802019.1	0	738	57.584	712	21	659	8	715	probable LRR receptor-like serine/threonine-protein kinase At3g47570 [Prunus avium]
g2195.t1	840	XP_021802019.1	0	924	64.5	800	2	784	29	806	probable LRR receptor-like serine/threonine-protein kinase At3g47570 [Prunus avium]
g2196.t1	296	KYP46128.1	1.85e-66	234	45.423	284	1	284	143	384	putative LRR receptor-like serine/threonine-protein kinase At3g47570 family [Cajanus cajan]
g2197.t1	1931	KZV57060.1	0	894	35.324	1792	5	1652	58	1812	hypothetical protein F511_05934 [Dorcoceras hygrometricum]
g2199.t1	298	XP_010522330.1	1.3e-18	96.7	53.191	94	138	231	355	444	PREDICTED: LOW QUALITY PROTEIN: homeobox-leucine zipper protein HDG2 [Tarenaya hassleriana]
g2200.t1	1336	XP_021802019.1	0	968	66.327	784	2	777	29	806	probable LRR receptor-like serine/threonine-protein kinase At3g47570 [Prunus avium]
g2201.t1	870	XP_021802019.1	0	766	59.577	757	125	814	56	806	probable LRR receptor-like serine/threonine-protein kinase At3g47570 [Prunus avium]
g2202.t1	207	XP_015870428.1	5.96e-123	355	83.092	207	1	207	1	207	PREDICTED: 60S ribosomal protein L13-1-like [Ziziphus jujuba]<>PREDICTED: 60S ribosomal protein L13-1-like [Ziziphus jujuba]
g2203.t1	398	XP_004289263.2	0	671	80.549	401	1	398	72	471	PREDICTED: polygalacturonase-like [Fragaria vesca subsp. vesca]
g2204.t1	420	XP_004288560.1	0	781	90.284	422	1	420	1	422	PREDICTED: DNA topoisomerase 6 subunit A [Fragaria vesca subsp. vesca]<>PREDICTED: DNA topoisomerase 6 subunit A [Fragaria vesca subsp. vesca]<>PREDICTED: DNA topoisomerase 6 subunit A [Fragaria vesca subsp. vesca]<>PREDICTED: DNA topoisomerase 6 subunit A [Fragaria vesca subsp. vesca]
g2206.t1	142	XP_004287854.1	5.34e-39	142	66.667	138	5	139	24	155	PREDICTED: uncharacterized protein LOC101311508 [Fragaria vesca subsp. vesca]
g2207.t1	161	XP_004288493.1	9.53e-106	310	91.25	160	1	160	71	230	PREDICTED: nudix hydrolase 26, chloroplastic-like [Fragaria vesca subsp. vesca]<>PREDICTED: nudix hydrolase 26, chloroplastic-like [Fragaria vesca subsp. vesca]
g2208.t1	725	XP_008236031.1	4.31e-96	317	48.76	363	4	348	14	356	PREDICTED: F-box protein CPR30-like [Prunus mume]
g2210.t1	417	XP_004302265.1	2.06e-48	170	82.828	99	319	417	27	125	PREDICTED: uncharacterized protein LOC101297066 [Fragaria vesca subsp. vesca]<>PREDICTED: uncharacterized protein LOC101297066 [Fragaria vesca subsp. vesca]<>PREDICTED: uncharacterized protein LOC101297066 [Fragaria vesca subsp. vesca]<>PREDICTED: uncharacterized protein LOC101297066 [Fragaria vesca subsp. vesca]
g2211.t1	1536	XP_004289559.1	0	2745	88.831	1540	1	1536	1	1532	PREDICTED: DNA polymerase alpha catalytic subunit [Fragaria vesca subsp. vesca]
g2212.t1	377	XP_004288558.1	0	572	79.292	367	1	361	8	372	PREDICTED: programmed cell death protein 2-like [Fragaria vesca subsp. vesca]<>PREDICTED: programmed cell death protein 2-like [Fragaria vesca subsp. vesca]
g2213.t1	135	XP_008342840.1	8.72e-91	268	96.377	138	1	135	1	138	PREDICTED: DNA-directed RNA polymerase II subunit 4 [Malus domestica]
g2214.t1	771	XP_021823945.1	1.5e-85	303	48.518	371	1	361	641	1007	TMV resistance protein N-like [Prunus avium]<>TMV resistance protein N-like [Prunus avium]
g2215.t1	209	XP_004288558.1	4.98e-90	278	73.77	183	14	190	191	372	PREDICTED: programmed cell death protein 2-like [Fragaria vesca subsp. vesca]<>PREDICTED: programmed cell death protein 2-like [Fragaria vesca subsp. vesca]
g2216.t1	606	XP_020414146.1	7.34e-133	425	50.395	506	5	498	501	999	TMV resistance protein N isoform X2 [Prunus persica]
g2217.t1	708	XP_011037708.1	2.28e-117	378	34.548	741	18	707	3	720	PREDICTED: homeobox-leucine zipper protein MERISTEM L1-like [Populus euphratica]<>PREDICTED: homeobox-leucine zipper protein MERISTEM L1-like [Populus euphratica]<>PREDICTED: homeobox-leucine zipper protein MERISTEM L1-like [Populus euphratica]<>PREDICTED: homeobox-leucine zipper protein MERISTEM L1-like [Populus euphratica]
g2218.t1	155	XP_021801141.1	5.38e-72	222	72.956	159	1	155	1	159	uncharacterized protein LOC110745367 isoform X2 [Prunus avium]
g2219.t1	126	XP_004288556.1	7.66e-83	247	96.774	124	1	124	1	124	PREDICTED: uncharacterized protein At5g64816 [Fragaria vesca subsp. vesca]
g2222.t1	697	XP_011466133.1	6.8e-90	295	58.9	309	1	293	79	378	PREDICTED: F-box protein CPR30-like [Fragaria vesca subsp. vesca]
g2223.t1	395	XP_004304857.1	6.99e-150	438	62.095	401	1	385	1	397	PREDICTED: F-box protein CPR30-like [Fragaria vesca subsp. vesca]
g2224.t1	123	XP_009361129.1	3.62e-62	195	75	132	1	123	1	132	PREDICTED: DNA polymerase delta subunit 4 [Pyrus x bretschneideri]
g2225.t1	306	XP_004288554.1	0	536	86.471	340	1	306	1	340	PREDICTED: uncharacterized GTP-binding protein At5g64813 isoform X1 [Fragaria vesca subsp. vesca]
g2226.t1	97	XP_021803688.1	2.57e-15	74.7	52.273	88	5	88	3	79	probable WRKY transcription factor 51, partial [Prunus avium]
g2227.t1	97	XP_021803688.1	2.57e-15	74.7	52.273	88	5	88	3	79	probable WRKY transcription factor 51, partial [Prunus avium]
g2229.t1	178	XP_011464793.1	1.61e-121	350	90.374	187	1	178	1	187	PREDICTED: ras-related protein Rab7 [Fragaria vesca subsp. vesca]
g2231.t1	90	XP_004302126.1	3.47e-26	105	50	128	2	90	126	253	PREDICTED: putative F-box protein PP2-B12 [Fragaria vesca subsp. vesca]
g2233.t1	655	XP_009336369.1	4.34e-144	427	92.105	228	428	655	13	240	PREDICTED: probable ATP synthase 24 kDa subunit, mitochondrial [Pyrus x bretschneideri]
g2234.t1	446	XP_011458300.1	1.61e-23	111	34.328	268	169	402	76	316	PREDICTED: uncharacterized protein LOC105349685 [Fragaria vesca subsp. vesca]
g2235.t1	195	XP_008354618.1	5.35e-88	267	87.582	153	43	195	88	240	PREDICTED: probable ATP synthase 24 kDa subunit, mitochondrial [Malus domestica]
g2236.t1	1045	XP_004288093.1	0	1811	89.241	1041	1	1032	1	1019	PREDICTED: UPF0202 protein At1g10490 [Fragaria vesca subsp. vesca]
g2237.t1	361	XP_007205389.1	0	588	78.049	369	1	359	1	369	protein SLOW GREEN 1, chloroplastic [Prunus persica]<>hypothetical protein PRUPE_6G169000 [Prunus persica]
g2238.t1	295	AAF20003.1	2.89e-57	195	45.977	261	5	237	1	243	1-acyl-sn-glycerol-3-phosphate acyltransferase [Prunus dulcis]
g2239.t1	123	XP_021679873.1	7.99e-08	59.3	86.667	30	91	120	395	424	tRNA(His) guanylyltransferase 1-like isoform X2 [Hevea brasiliensis]
g2240.t1	539	XP_004289258.1	0	937	84.346	543	1	539	1	538	PREDICTED: uncharacterized protein LOC101306864 [Fragaria vesca subsp. vesca]
g2242.t1	456	XP_004288098.1	0	659	65.97	526	1	456	1	505	PREDICTED: tRNA(His) guanylyltransferase 1-like [Fragaria vesca subsp. vesca]
g2243.t1	478	XP_021807892.1	0	667	68.333	480	1	477	1	475	glucan endo-1,3-beta-glucosidase 8-like [Prunus avium]
[truncated: 27,566 more rows]

## Sheet: SwissProt
Query	Query Length	Match	E-value	Score	PID	Align Length	Query Start	Query Stop	Match Start	Match Stop	Match 2	Description
g5.t1	220	Q9LT17.1	8.13e-74	585	76.871	147	71	217	191	335	BBR_ARATH	RecName: Full=E3 ubiquitin ligase BIG BROTHER-related; Short=AtBBR; AltName: Full=RING-type E3 ubiquitin transferase BIG BROTHER-related
g10.t1	275	Q12904.2	4.81e-41	369	44.324	185	101	274	138	311	AIMP1_HUMAN	RecName: Full=Aminoacyl tRNA synthase complex-interacting multifunctional protein 1; AltName: Full=Multisynthase complex auxiliary component p43; Contains: RecName: Full=Endothelial monocyte-activating polypeptide 2; Short=EMAP-2; AltName: Full=Endothelial monocyte-activating polypeptide II; Short=EMAP-II; AltName: Full=Small inducible cytokine subfamily E member 1
g11.t1	595	O80585.2	0	2739	82.017	595	1	595	1	594	MTHR2_ARATH	RecName: Full=Methylenetetrahydrofolate reductase 2; Short=AtMTHFR2
g12.t1	192	Q945S8.2	4.21e-37	338	46.835	158	40	190	215	363	ASHH3_ARATH	RecName: Full=Histone-lysine N-methyltransferase ASHH3; AltName: Full=ASH1 homolog 3; AltName: Full=Protein SET DOMAIN GROUP 7
g16.t1	429	O49621.1	7.52e-110	861	48.691	382	127	419	143	522	MLO1_ARATH	RecName: Full=MLO-like protein 1; Short=AtMlo1; AltName: Full=MLO protein homolog 1; Short=AtMlo-H1
g17.t1	444	O24653.1	0	2064	84.685	444	1	444	1	444	GDI2_ARATH	RecName: Full=Guanosine nucleotide diphosphate dissociation inhibitor 2; Short=AtGDI2
g18.t1	627	Q9M1Y3.1	0	2257	72.476	614	9	616	4	606	SKI35_ARATH	RecName: Full=Ankyrin repeat protein SKIP35; AltName: Full=SKP1-interacting partner 35
g19.t1	136	C7SFP6.2	1.28e-11	146	49.231	130	11	136	7	136	ARGOS_BRARP	RecName: Full=Protein AUXIN-REGULATED GENE INVOLVED IN ORGAN SIZE; Short=BrARGOS
g20.t1	323	P46518.1	6.46e-18	202	32.68	153	33	185	4	150	LEA14_GOSHI	RecName: Full=Late embryogenesis abundant protein Lea14-A
g21.t1	886	Q8VZE7.1	0	1941	69.702	571	311	880	102	667	RAP_ARATH	RecName: Full=RAP domain-containing protein, chloroplastic; Short=AtRAP; Flags: Precursor
g22.t1	743	Q9SKB3.2	2.53e-163	1249	47.349	547	292	738	8	542	PARG1_ARATH	RecName: Full=Poly(ADP-ribose) glycohydrolase 1
g23.t1	326	Q9SKB6.1	1.69e-116	879	67.886	246	82	324	104	349	MRL7L_ARATH	RecName: Full=Thioredoxin-like fold domain-containing protein MRL7L, chloroplastic; AltName: Full=Protein MESOPHYLL-CELL RNAI LIBRARY LINE 7-LIKE; Short=AtMRL7-L; AltName: Full=Protein SUPPRESSOR OF VARIEGATION 4-LIKE; Flags: Precursor
g26.t1	599	Q4LDF9.1	4.33e-154	1153	67.601	321	11	321	7	318	OEP37_PEA	RecName: Full=Outer envelope pore protein 37, chloroplastic; AltName: Full=Chloroplastic outer envelope pore protein of 37 kDa; Short=PsOEP37; Flags: Precursor
g28.t1	511	O80567.2	5.2e-117	919	52.58	407	69	430	50	445	LRP6B_ARATH	RecName: Full=La-related protein 6B; Short=AtLARP6b; AltName: Full=VirF-interacting protein FIP1
g29.t1	504	O80568.2	1.6e-178	1320	54.032	496	5	499	3	481	ITPK4_ARATH	RecName: Full=Inositol 1,3,4-trisphosphate 5/6-kinase 4; Short=AtItpk-4; Short=Inositol-triphosphate 5/6-kinase 4; Short=Ins(1,3,4)P(3) 5/6-kinase 4; AltName: Full=Inositol-tetrakisphosphate 1-kinase 4
g30.t1	322	Q8LAC4.1	0	1355	78.882	322	1	322	1	322	URH2_ARATH	RecName: Full=Probable uridine nucleosidase 2; AltName: Full=Uridine ribohydrolase 2
g34.t1	712	A3BPF2.1	5.52e-123	993	35.642	693	63	711	82	737	ROC7_ORYSJ	RecName: Full=Homeobox-leucine zipper protein ROC7; AltName: Full=GLABRA 2-like homeobox protein 7; AltName: Full=HD-ZIP protein ROC7; AltName: Full=Homeodomain transcription factor ROC7; AltName: Full=Protein RICE OUTERMOST CELL-SPECIFIC 7
g38.t1	597	Q9Y5Q8.2	7.42e-26	286	25.948	343	24	336	23	324	TF3C5_HUMAN	RecName: Full=General transcription factor 3C polypeptide 5; AltName: Full=TF3C-epsilon; AltName: Full=Transcription factor IIIC 63 kDa subunit; Short=TFIIIC 63 kDa subunit; Short=TFIIIC63; AltName: Full=Transcription factor IIIC subunit epsilon
g39.t1	174	Q6AWU6.1	2.35e-32	295	64.103	78	44	121	22	99	HOL3_ARATH	RecName: Full=Probable thiol methyltransferase 2; AltName: Full=Protein HARMLESS TO OZONE LAYER 3; Short=AtHOL3
g40.t1	593	Q6AWW5.1	1.97e-161	1220	49.722	539	69	593	9	524	Y5262_ARATH	RecName: Full=Ankyrin repeat-containing protein At5g02620
g41.t1	406	P48979.1	8.38e-155	1144	56.168	381	1	377	12	392	PGLR_PRUPE	RecName: Full=Polygalacturonase; Short=PG; AltName: Full=Pectinase; Flags: Precursor
g42.t1	375	P48979.1	2.23e-137	1026	52.308	390	11	375	7	393	PGLR_PRUPE	RecName: Full=Polygalacturonase; Short=PG; AltName: Full=Pectinase; Flags: Precursor
g43.t1	744	P48979.1	0	1653	80.679	383	1	381	1	383	PGLR_PRUPE	RecName: Full=Polygalacturonase; Short=PG; AltName: Full=Pectinase; Flags: Precursor
g44.t1	409	Q8GXC7.1	2.04e-30	311	27.619	420	21	401	36	427	FBK50_ARATH	RecName: Full=F-box/kelch-repeat protein At3g06240
g45.t1	361	Q9SLN8.1	1.82e-170	1238	65.616	349	11	359	3	343	DBR_TOBAC	RecName: Full=2-alkenal reductase (NADP(+)-dependent); AltName: Full=Alkenal double bound reductase; AltName: Full=Allylic alcohol dehydrogenase 1; Short=allyl-ADH1; AltName: Full=Flavin-free double bond reductase; Short=NtDBR; AltName: Full=Pulegone reductase; Short=NtRed-1
g46.t1	338	Q9SLN8.1	0	1359	75.439	342	5	338	4	343	DBR_TOBAC	RecName: Full=2-alkenal reductase (NADP(+)-dependent); AltName: Full=Alkenal double bound reductase; AltName: Full=Allylic alcohol dehydrogenase 1; Short=allyl-ADH1; AltName: Full=Flavin-free double bond reductase; Short=NtDBR; AltName: Full=Pulegone reductase; Short=NtRed-1
g47.t1	348	Q9SLN8.1	0	1426	76.833	341	8	348	4	343	DBR_TOBAC	RecName: Full=2-alkenal reductase (NADP(+)-dependent); AltName: Full=Alkenal double bound reductase; AltName: Full=Allylic alcohol dehydrogenase 1; Short=allyl-ADH1; AltName: Full=Flavin-free double bond reductase; Short=NtDBR; AltName: Full=Pulegone reductase; Short=NtRed-1
g48.t1	490	Q93YZ7.1	0	1756	73.348	469	25	490	23	489	ILVH2_ARATH	RecName: Full=Acetolactate synthase small subunit 2, chloroplastic; AltName: Full=Acetohydroxy-acid synthase small subunit; Short=AHAS; Short=ALS; Flags: Precursor
g49.t1	399	F4IS56.1	0	1588	70.968	434	1	399	1	434	ILK1_ARATH	RecName: Full=Integrin-linked protein kinase 1; AltName: Full=Ankyrin protein kinase 1
g50.t1	490	Q93YZ7.1	0	1756	73.348	469	25	490	23	489	ILVH2_ARATH	RecName: Full=Acetolactate synthase small subunit 2, chloroplastic; AltName: Full=Acetohydroxy-acid synthase small subunit; Short=AHAS; Short=ALS; Flags: Precursor
g51.t1	468	F4IS56.1	0	1803	71.967	478	1	443	1	478	ILK1_ARATH	RecName: Full=Integrin-linked protein kinase 1; AltName: Full=Ankyrin protein kinase 1
g53.t1	169	Q8LC83.2	1.46e-66	513	86.726	113	52	164	20	132	RS242_ARATH	RecName: Full=40S ribosomal protein S24-2
g54.t1	736	Q5ZK33.1	1.86e-95	807	49.008	353	204	554	154	494	LETM1_CHICK	RecName: Full=Mitochondrial proton/calcium exchanger protein; AltName: Full=Leucine zipper-EF-hand-containing transmembrane protein 1; Flags: Precursor
g55.t1	488	P0C7P7.1	6.54e-156	1166	48.225	479	9	487	1	452	U74E1_ARATH	RecName: Full=UDP-glycosyltransferase 74E1
g57.t1	761	O22822.1	1.67e-157	1202	54.299	442	1	436	1	428	U74F2_ARATH	RecName: Full=UDP-glycosyltransferase 74F2; AltName: Full=AtSGT1; AltName: Full=Salicylic acid glucosyltransferase 1
g58.t1	409	Q9SYL0.2	9.63e-153	1128	60.326	368	47	409	3	364	BT3_ARATH	RecName: Full=BTB/POZ and TAZ domain-containing protein 3; AltName: Full=BTB and TAZ domain protein 3
g59.t1	92	Q9M1Z3.1	3.09e-53	413	88.764	89	4	92	3	91	LSM6A_ARATH	RecName: Full=Sm-like protein LSM6A; Short=AtLSM6A; AltName: Full=U6 snRNA-associated Sm-like protein LSM6A
g60.t1	479	Q9R0X4.1	2.15e-45	422	33.739	329	117	438	74	395	ACOT9_MOUSE	RecName: Full=Acyl-coenzyme A thioesterase 9, mitochondrial; Short=Acyl-CoA thioesterase 9; AltName: Full=Acyl coenzyme A thioester hydrolase 2; Short=MTE-2; AltName: Full=Acyl-CoA thioester hydrolase 9; AltName: Full=Mitochondrial 48 kDa acyl-CoA thioester hydrolase 1; Short=Mt-ACT48.1; AltName: Full=Protein U8; AltName: Full=p48; Flags: Precursor
g61.t1	849	Q9SE97.1	0	1641	72.018	436	408	841	588	1012	FH1_ARATH	RecName: Full=Formin-like protein 1; Short=AtFH1; Short=AtFORMIN-8; Flags: Precursor
g63.t1	381	Q07176.1	0	1881	92.895	380	1	380	13	387	MMK1_MEDSA	RecName: Full=Mitogen-activated protein kinase homolog MMK1; AltName: Full=MAP kinase ERK1; AltName: Full=MAP kinase MSK7
g66.t1	299	Q6UNT2.1	1.08e-165	1195	77.32	291	1	291	1	291	RL5_CUCSA	RecName: Full=60S ribosomal protein L5
g67.t1	316	Q945B6.1	8.52e-69	559	42.808	292	14	297	13	300	AOP1L_ARATH	RecName: Full=Probable 2-oxoglutarate-dependent dioxygenase AOP1.2
g68.t1	1625	Q7XZU0.1	0	5934	67.842	1645	4	1625	5	1630	SAC9_ARATH	RecName: Full=Probable phosphoinositide phosphatase SAC9; Short=AtSAC9; AltName: Full=Protein SUPPRESSOR OF ACTIN 9; AltName: Full=SAC domain protein 9
g69.t1	661	Q9FN48.1	8.61e-11	164	30.882	136	425	550	214	348	CAS_ARATH	RecName: Full=Calcium sensing receptor, chloroplastic; AltName: Full=Sulfurtransferase 3; Short=AtStr3; Flags: Precursor
g70.t1	661	P55748.1	0	1704	72.619	420	44	461	4	423	CBP22_HORVU	RecName: Full=Serine carboxypeptidase II-2; AltName: Full=CP-MII.2; Contains: RecName: Full=Serine carboxypeptidase II-2 chain A; Contains: RecName: Full=Serine carboxypeptidase II-2 chain B; Flags: Precursor
g71.t1	884	O65567.2	0	2990	62.21	905	1	884	1	904	PP342_ARATH	RecName: Full=Pentatricopeptide repeat-containing protein At4g30825, chloroplastic; Flags: Precursor
g72.t1	977	P69242.1	0	3776	71.241	991	5	977	1	977	RPOT3_NICSY;gi	RecName: Full=DNA-directed RNA polymerase 3, chloroplastic; AltName: Full=NsRpoT-C; AltName: Full=T7 bacteriophage-type single subunit RNA polymerase 3; Flags: Precursor<>RecName: Full=DNA-directed RNA polymerase 3A, chloroplastic; AltName: Full=NictaRpoT3-syl; AltName: Full=T7 bacteriophage-type single subunit RNA polymerase 3A; Flags: Precursor
g73.t1	1463	Q9ZUI0.1	0	2978	65.093	911	66	937	51	960	Y2241_ARATH	RecName: Full=Putative leucine-rich repeat receptor-like serine/threonine-protein kinase At2g24130; Flags: Precursor
g74.t1	146	Q9SUH6.1	1.66e-33	317	50.413	121	1	116	1	121	PP341_ARATH	RecName: Full=Pentatricopeptide repeat-containing protein At4g30700; AltName: Full=Protein DYW9
g75.t1	295	Q9ZUI0.1	3.41e-23	255	48.387	93	196	276	868	960	Y2241_ARATH	RecName: Full=Putative leucine-rich repeat receptor-like serine/threonine-protein kinase At2g24130; Flags: Precursor
g76.t1	770	P42322.1	1.82e-31	311	38.415	164	1	159	1	162	CANB1_NAEGR	RecName: Full=Calcineurin subunit B; AltName: Full=Calcineurin regulatory subunit; AltName: Full=Protein phosphatase 2B regulatory subunit
g79.t1	128	P16709.2	6.71e-07	110	36.986	73	28	100	3	72	UBIL_NPVAC	RecName: Full=Ubiquitin-like protein; Flags: Precursor
g80.t1	698	Q05627.2	6.84e-103	839	38.306	496	186	678	71	531	Y202_CLOB8	RecName: Full=Uncharacterized protein Cbei_0202; AltName: Full=ORF1
g81.t1	747	Q9SUH5.1	9.03e-157	1214	53.492	587	17	544	6	572	AUG8_ARATH	RecName: Full=AUGMIN subunit 8; AltName: Full=QWRF motif-containing protein 8; AltName: Full=ROP1 enhancer 2
g82.t1	583	Q9SUH6.1	0	2196	69.948	579	6	583	217	792	PP341_ARATH	RecName: Full=Pentatricopeptide repeat-containing protein At4g30700; AltName: Full=Protein DYW9
g83.t1	1050	Q9SWW6.1	0	4714	83.81	1050	1	1050	1	1026	CESA7_ARATH	RecName: Full=Cellulose synthase A catalytic subunit 7 [UDP-forming]; Short=AtCesA7; AltName: Full=Protein FRAGILE FIBER 5; AltName: Full=Protein IRREGULAR XYLEM 3; Short=AtIRX3
g84.t1	278	Q94B52.1	2.02e-98	748	64.259	263	1	261	1	256	IF34_ARATH	RecName: Full=Translation initiation factor IF3-4, chloroplastic; Short=AtIF3-4; AltName: Full=AtINFC-4; AltName: Full=Protein SVR9-LIKE 1; Flags: Precursor
g85.t1	655	P26413.1	0	2995	85.758	653	3	655	2	645	HSP70_SOYBN	RecName: Full=Heat shock 70 kDa protein
g86.t1	784	Q93ZT6.1	0	2349	61.491	805	1	783	1	780	IF4G1_ARATH	RecName: Full=Eukaryotic translation initiation factor isoform 4G-1; Short=eIF(iso)4G-1
g87.t1	389	F4KDF5.2	3.25e-126	952	51.928	389	11	387	8	370	MPS1_ARATH	RecName: Full=Protein MULTIPOLAR SPINDLE 1; AltName: Full=Protein PUTATIVE RECOMBINATION INITIATION DEFECTS 2; Short=AtPRD2
g90.t1	304	Q9FDX1.1	9.59e-123	913	59.468	301	11	304	2	300	SKIP1_ARATH	RecName: Full=F-box protein SKIP1; AltName: Full=SKP1-interacting partner 1
g91.t1	75	Q9SUI0.1	5.22e-37	303	80.822	73	1	73	1	73	RC24_ARATH	RecName: Full=UPF0057 membrane protein At4g30660
g94.t1	241	P26518.1	3.89e-51	436	50.754	199	2	146	6	199	G3PC_MAGLI	RecName: Full=Glyceraldehyde-3-phosphate dehydrogenase, cytosolic
g99.t1	460	Q9M099.1	0	1835	76.712	438	27	457	26	462	SCP24_ARATH	RecName: Full=Serine carboxypeptidase 24; AltName: Full=Bri1 suppressor 1; AltName: Full=Carboxypeptidase D; AltName: Full=Serine carboxypeptidase II; Contains: RecName: Full=Serine carboxypeptidase 24 chain A; AltName: Full=Serine carboxypeptidase II chain A; Contains: RecName: Full=Serine carboxypeptidase 24 chain B; AltName: Full=Serine carboxypeptidase II chain B; Flags: Precursor
g100.t1	600	Q9DBG7.1	4.4e-144	1116	40.382	681	1	600	1	635	SRPR_MOUSE	RecName: Full=Signal recognition particle receptor subunit alpha; Short=SR-alpha; AltName: Full=Docking protein alpha; Short=DP-alpha
g102.t1	188	Q9SK27.2	1.3e-18	201	38.462	130	8	126	14	136	ENL1_ARATH	RecName: Full=Early nodulin-like protein 1; AltName: Full=Phytocyanin-like protein; Flags: Precursor
g104.t1	555	Q8RWS9.1	0	1869	78.982	452	104	552	276	717	CNGC5_ARATH	RecName: Full=Probable cyclic nucleotide-gated ion channel 5; Short=AtCNGC5; AltName: Full=Cyclic nucleotide- and calmodulin-regulated ion channel 5
g105.t1	923	Q8RWW1.1	0	2526	79.104	603	18	620	17	617	TMN10_ARATH	RecName: Full=Transmembrane 9 superfamily member 10; AltName: Full=Endomembrane protein 3; AltName: Full=Transmembrane nine protein 10; Short=AtTMN10; Flags: Precursor
g106.t1	849	Q944P7.2	0	2155	82.031	512	1	510	57	567	AMPL2_ARATH	RecName: Full=Leucine aminopeptidase 2, chloroplastic; AltName: Full=Leucyl aminopeptidase 2; Short=AtLAP2; AltName: Full=Proline aminopeptidase 2; AltName: Full=Prolyl aminopeptidase 2; Flags: Precursor
g107.t1	231	Q9WTV5.1	3.27e-19	210	30.811	185	13	195	26	194	PSMD9_RAT	RecName: Full=26S proteasome non-ATPase regulatory subunit 9; AltName: Full=26S proteasome regulatory subunit p27; AltName: Full=Transactivating protein Bridge-1
g108.t1	375	Q7VG78.1	1e-49	463	47.368	190	144	330	781	970	GUAA_HELHP	RecName: Full=Probable GMP synthase [glutamine-hydrolyzing]; AltName: Full=GMP synthetase; AltName: Full=Glutamine amidotransferase
g109.t1	522	P59583.1	2.04e-126	975	48.817	465	65	522	42	466	WRK32_ARATH	RecName: Full=Probable WRKY transcription factor 32; AltName: Full=WRKY DNA-binding protein 32
g110.t1	790	Q94F88.2	0	2016	50.733	818	50	770	11	825	CMT3_ARATH	RecName: Full=DNA (cytosine-5)-methyltransferase CMT3; AltName: Full=Chromomethylase 3; AltName: Full=Protein CHROMOMETHYLASE 3
g111.t1	353	Q9ZUH3.2	1.85e-158	1159	74.627	335	4	338	6	340	PUP5_ARATH	RecName: Full=Probable purine permease 5; Short=AtPUP5
g112.t1	132	P24922.1	3.07e-88	653	96.825	126	1	126	1	126	IF5A2_NICPL	RecName: Full=Eukaryotic translation initiation factor 5A-2; Short=eIF-5A-2; AltName: Full=eIF-4D
g113.t1	819	C0LGK9.1	0	3073	74.024	820	1	819	40	852	Y2242_ARATH	RecName: Full=Probable LRR receptor-like serine/threonine-protein kinase At2g24230; Flags: Precursor
g114.t1	74	Q94F87.3	6.57e-08	119	46.552	58	1	54	1225	1279	CMT2_ARATH	RecName: Full=DNA (cytosine-5)-methyltransferase CMT2; AltName: Full=Chromomethylase 2; AltName: Full=Protein CHROMOMETHYLASE 2
g115.t1	353	Q9ZUH3.2	1.03e-157	1155	74.328	335	4	338	6	340	PUP5_ARATH	RecName: Full=Probable purine permease 5; Short=AtPUP5
g116.t1	132	P24922.1	3.07e-88	653	96.825	126	1	126	1	126	IF5A2_NICPL	RecName: Full=Eukaryotic translation initiation factor 5A-2; Short=eIF-5A-2; AltName: Full=eIF-4D
g117.t1	819	C0LGK9.1	0	3083	74.146	820	1	819	40	852	Y2242_ARATH	RecName: Full=Probable LRR receptor-like serine/threonine-protein kinase At2g24230; Flags: Precursor
g118.t1	945	Q9FPS4.2	4.63e-178	1393	61.557	424	19	441	28	438	UBP23_ARATH	RecName: Full=Ubiquitin carboxyl-terminal hydrolase 23; AltName: Full=Deubiquitinating enzyme 23; Short=AtUBP23; AltName: Full=Ubiquitin thioesterase 23; AltName: Full=Ubiquitin-specific-processing protease 23
g119.t1	443	Q9ZUH1.1	0	1990	83.07	443	1	443	1	441	Y2424_ARATH	RecName: Full=BTB/POZ domain-containing protein At2g24240
g121.t1	359	P46312.2	1.87e-144	1076	53.02	447	1	358	1	446	FAD6C_ARATH	RecName: Full=Omega-6 fatty acid desaturase, chloroplastic; Flags: Precursor
g122.t1	1185	Q9LVN1.3	0	1522	58.212	481	1	451	1	471	FH13_ARATH	RecName: Full=Formin-like protein 13; Short=AtFH13
g124.t1	630	Q56X72.2	2.19e-86	718	39.729	443	166	573	32	427	RTNLS_ARATH	RecName: Full=Reticulon-like protein B21; Short=AtRTNLB21
g125.t1	429	O65554.1	0	1720	77.442	430	8	427	12	441	CIPK6_ARATH	RecName: Full=CBL-interacting serine/threonine-protein kinase 6; AltName: Full=SNF1-related kinase 3.14; AltName: Full=SOS2-like protein kinase PKS4; AltName: Full=SOS3-interacting protein 3
g126.t1	344	Q8VZ79.1	1.4e-15	199	29.134	254	110	306	313	560	IDN2_ARATH	RecName: Full=Protein INVOLVED IN DE NOVO 2; AltName: Full=Protein RNA-DIRECTED DNA METHYLATION 12
g127.t1	361	Q9C688.1	2.27e-87	690	54.44	259	32	284	20	274	RAVL3_ARATH	RecName: Full=AP2/ERF and B3 domain-containing transcription factor At1g51120; AltName: Full=RAV1-like ethylene-responsive transcription factor At1g51120
g130.t1	421	Q9ZUG9.1	2.81e-89	708	65.546	238	197	420	124	349	BH066_ARATH	RecName: Full=Transcription factor bHLH66; AltName: Full=Basic helix-loop-helix protein 66; Short=AtbHLH66; Short=bHLH 66; AltName: Full=Transcription factor EN 95; AltName: Full=bHLH transcription factor bHLH066
g131.t1	651	P93338.1	0	2447	90.927	496	159	651	1	496	GAPN_NICPL	RecName: Full=NADP-dependent glyceraldehyde-3-phosphate dehydrogenase; AltName: Full=Glyceraldehyde-3-phosphate dehydrogenase [NADP(+)]; AltName: Full=Non-phosphorylating glyceraldehyde 3-phosphate dehydrogenase; AltName: Full=Triosephosphate dehydrogenase
g132.t1	673	Q9SKZ2.2	9.94e-147	1105	72	275	400	673	1	275	CAF1G_ARATH	RecName: Full=Probable CCR4-associated factor 1 homolog 7
g133.t1	180	Q54YG5.1	4.81e-71	548	60.494	162	13	174	20	181	TPPC5_DICDI	RecName: Full=Trafficking protein particle complex subunit 5
g134.t1	1327	F4KDH9.1	4.49e-128	1101	47.925	530	1	505	1	496	FIPS5_ARATH	RecName: Full=FIP1[V]-like protein; Short=AtFIP1(V); AltName: Full=Factor interacting with poly(A) polymerase 1-like 5; Short=AtFIPS5; AltName: Full=Protein HOMOLOG OF YEAST FIP1 [V]
g136.t1	784	Q9LVN0.1	0	2256	55.28	767	18	781	1	750	GPDL7_ARATH	RecName: Full=Glycerophosphodiester phosphodiesterase GDPDL7; AltName: Full=Glycerophosphodiester phosphodiesterase-like 7; Short=ATGDPDL7; AltName: Full=Glycerophosphodiesterase-like 6; AltName: Full=Protein SHV3-LIKE 5; Flags: Precursor
g137.t1	198	Q9ZRD6.1	2.64e-123	895	88.108	185	1	185	1	185	YKT61_ARATH	RecName: Full=VAMP-like protein YKT61; Short=AtYKT61; AltName: Full=Geranylgeranylated protein 1; Short=AtGP1; Flags: Precursor
g138.t1	384	Q9FGT8.1	1.09e-92	712	75.287	174	3	176	4	176	TIL_ARATH	RecName: Full=Temperature-induced lipocalin-1; Short=AtTIL1
g140.t1	602	F4IPM3.1	0	1826	60.826	605	9	597	1	596	CB60E_ARATH	RecName: Full=Calmodulin-binding protein 60 E
g141.t1	686	B8AEH1.1	5.88e-118	952	53.543	381	6	375	16	389	ORR23_ORYSI	RecName: Full=Two-component response regulator ORR23
g142.t1	292	Q5VST6.1	2.82e-77	611	45.247	263	8	258	22	282	AB17B_HUMAN	RecName: Full=Alpha/beta hydrolase domain-containing protein 17B; Short=Abhydrolase domain-containing protein 17B
g144.t1	374	O81862.1	1.29e-149	1105	59.341	364	11	373	9	366	CHIC_ARATH	RecName: Full=Class V chitinase; Short=AtChiC; Flags: Precursor
g145.t1	623	Q8L7G3.1	1.29e-112	909	48.295	352	277	623	308	659	CRK7_ARATH	RecName: Full=Cysteine-rich receptor-like protein kinase 7; Short=Cysteine-rich RLK7; Flags: Precursor
g146.t1	1854	O64793.3	7.66e-91	815	50	336	1386	1676	457	785	Y1675_ARATH	RecName: Full=G-type lectin S-receptor-like serine/threonine-protein kinase At1g67520; Flags: Precursor
g147.t1	233	Q8CCA0.1	4.48e-33	310	37.696	191	50	233	116	292	DCNL4_MOUSE	RecName: Full=DCN1-like protein 4; AltName: Full=DCUN1 domain-containing protein 4; AltName: Full=Defective in cullin neddylation protein 1-like protein 4
g148.t1	949	Q9M2A0.1	0	4242	84.688	947	3	949	4	948	PMA8_ARATH	RecName: Full=ATPase 8, plasma membrane-type; AltName: Full=Proton pump 8
g149.t1	495	Q4KLQ5.1	1.52e-42	410	24.409	508	5	488	113	578	WDR76_XENLA	RecName: Full=WD repeat-containing protein 76
g151.t1	737	O80786.1	0	3054	77.642	738	1	737	1	727	MCM5_ARATH	RecName: Full=DNA replication licensing factor MCM5; AltName: Full=Minichromosome maintenance protein 5; Short=AtMCM5
g152.t1	1579	P84634.2	0	4406	53.424	1621	25	1575	113	1701	DCL4_ARATH	RecName: Full=Dicer-like protein 4
g154.t1	965	Q9FII5.1	0	1739	41.073	969	47	964	52	1008	TDR_ARATH	RecName: Full=Leucine-rich repeat receptor-like protein kinase TDR; AltName: Full=Protein PHLOEM INTERCALATED WITH XYLEM; AltName: Full=Tracheary element differentiation inhibitory factor receptor; Short=AtTDR; Short=TDIF receptor; Flags: Precursor
g155.t1	760	Q8VZF6.1	6.67e-95	803	29.539	738	48	756	2	712	EDR2L_ARATH	RecName: Full=Protein ENHANCED DISEASE RESISTANCE 2-like
g157.t1	513	O04249.1	0	2223	78.947	513	1	513	1	513	STP7_ARATH	RecName: Full=Sugar transport protein 7; AltName: Full=Hexose transporter 7
g158.t1	539	Q8VYL1.1	0	2121	74.662	517	23	539	71	580	KAD5_ARATH	RecName: Full=Adenylate kinase 5, chloroplastic; AltName: Full=ATP-AMP transphosphorylase 5; AltName: Full=ATP:AMP phosphotransferase; AltName: Full=Adenylate monophosphate kinase 5; Short=AMK5; Flags: Precursor
g159.t1	657	Q9FYQ8.1	0	2957	85.258	658	1	657	1	658	TMN11_ARATH	RecName: Full=Transmembrane 9 superfamily member 11; AltName: Full=Endomembrane protein 6; AltName: Full=Transmembrane nine protein 11; Short=AtTMN11; Flags: Precursor
g160.t1	753	Q7SXW2.1	4.22e-11	169	42.169	83	599	681	296	372	ZGPAT_DANRE	RecName: Full=Zinc finger CCCH-type with G patch domain-containing protein
g164.t1	291	O65220.1	1.93e-99	756	66.397	247	56	287	38	278	CPY28_ARATH	RecName: Full=Peptidyl-prolyl cis-trans isomerase CYP28, chloroplastic; Short=PPIase CYP28; AltName: Full=Cyclophilin of 28 kDa; AltName: Full=Cyclophilin-28; Flags: Precursor
g165.t1	330	P48000.1	1.37e-158	1165	75.168	298	39	329	124	418	KNAT3_ARATH	RecName: Full=Homeobox protein knotted-1-like 3; AltName: Full=Protein KNAT3
g167.t1	2153	Q70Z18.1	3.3e-58	533	47.863	234	478	709	71	300	NAP1B_TOBAC	RecName: Full=Nucleosome assembly protein 1;2; Short=NtNAP1;2; AltName: Full=Nucleosome assembly protein 1-like 2; Short=NtNAP1_L2; Flags: Precursor
g168.t1	186	Q852U6.1	1.57e-12	162	47.541	61	122	182	191	248	RHY1A_ARATH	RecName: Full=Probable E3 ubiquitin-protein ligase RHY1A; AltName: Full=RING-H2 finger Y1a; AltName: Full=RING-H2 zinc finger protein RHY1a; AltName: Full=RING-type E3 ubiquitin transferase RHY1A
g170.t1	369	Q90972.1	2.71e-15	195	53.448	58	295	352	228	285	RNF13_CHICK	RecName: Full=E3 ubiquitin-protein ligase RNF13; AltName: Full=C-RZF; AltName: Full=RING finger protein 13; AltName: Full=RING-type E3 ubiquitin transferase RNF13; Flags: Precursor
g172.t1	499	Q9SL56.2	0	1819	73.684	494	1	492	1	486	GLPT5_ARATH	RecName: Full=Putative glycerol-3-phosphate transporter 5; Short=G-3-P transporter 5; AltName: Full=Glycerol-3-phosphate permease 5; Short=AtG3Pp5; Short=G-3-P permease 5
g173.t1	964	Q5SMK6.1	9.14e-119	949	59.752	323	696	962	35	357	P2C54_ORYSJ	RecName: Full=Probable protein phosphatase 2C 54; Short=OsPP2C54
g176.t1	393	Q7XTV7.2	2.31e-33	338	46.923	130	259	387	538	667	HIP1_ORYSJ	RecName: Full=Probable E3 ubiquitin-protein ligase HIP1; AltName: Full=HAL3-interacting protein 1; Short=OsHIP1; AltName: Full=RING-H2 finger HIP1; AltName: Full=RING-type E3 ubiquitin transferase HIP1
g177.t1	416	Q8GXC7.1	3.84e-19	227	25.826	333	6	307	36	354	FBK50_ARATH	RecName: Full=F-box/kelch-repeat protein At3g06240
g178.t1	378	Q9SU30.2	1.03e-10	160	23.939	330	14	301	4	304	CPR1_ARATH	RecName: Full=F-box protein CPR1; AltName: Full=Protein CONSTITUTIVE EXPRESSER OF PR GENES 1; AltName: Full=Protein CONSTITUTIVE EXPRESSER OF PR GENES 30
g179.t1	251	O82258.1	2.55e-114	846	66.667	243	7	246	19	245	CRR6_ARATH	RecName: Full=Protein CHLORORESPIRATORY REDUCTION 6, chloroplastic; Flags: Precursor
g182.t1	286	Q0WPT7.1	5.07e-148	1083	68.905	283	5	286	70	352	Y2104_ARATH	RecName: Full=Uncharacterized methyltransferase At2g41040, chloroplastic; Flags: Precursor
g183.t1	357	Q0WPT7.1	3.57e-142	1052	64.828	290	69	357	63	352	Y2104_ARATH	RecName: Full=Uncharacterized methyltransferase At2g41040, chloroplastic; Flags: Precursor
g184.t1	549	Q0WPT7.1	1.53e-136	1034	70.144	278	29	297	35	312	Y2104_ARATH	RecName: Full=Uncharacterized methyltransferase At2g41040, chloroplastic; Flags: Precursor
g187.t1	568	F4I9E1.1	2.59e-50	470	29.603	554	12	551	44	565	NFD4_ARATH	RecName: Full=Protein NUCLEAR FUSION DEFECTIVE 4
g188.t1	371	F4KGU4.1	1.81e-15	200	67.925	53	309	361	1010	1061	DEAHC_ARATH	RecName: Full=ATP-dependent RNA helicase DEAH12, chloroplastic; Flags: Precursor
g190.t1	274	Q8GWH3.1	6.57e-34	318	47.333	150	81	227	44	182	OS9_ARATH	RecName: Full=Protein OS-9 homolog; Short=AtOS9; AltName: Full=Protein EMS-MUTAGENIZED BRI1 SUPPRESSOR 6; Flags: Precursor
g192.t1	473	Q9SZ45.1	9.58e-149	1121	59.026	349	116	457	133	481	MICU_ARATH	RecName: Full=Calcium uptake protein, mitochondrial; AltName: Full=Mitochondrial calcium uniporter; Flags: Precursor
g193.t1	441	Q9M2U3.1	1.42e-34	342	32.422	256	158	402	115	365	ALPL_ARATH	RecName: Full=Protein ALP1-like
g194.t1	560	P54729.2	9.73e-29	310	25.571	438	26	453	113	525	NUB1_MOUSE	RecName: Full=NEDD8 ultimate buster 1; AltName: Full=Negative regulator of ubiquitin-like proteins 1; AltName: Full=Protein BS4
g195.t1	271	Q8GWH3.1	7.49e-94	717	51.408	284	3	261	7	282	OS9_ARATH	RecName: Full=Protein OS-9 homolog; Short=AtOS9; AltName: Full=Protein EMS-MUTAGENIZED BRI1 SUPPRESSOR 6; Flags: Precursor
g196.t1	736	F4IRM4.1	0	2094	55.439	763	2	731	1	741	PHOX1_ARATH	RecName: Full=Protein PHOX1; AltName: Full=Protein MADB1; AltName: Full=Putative myosin adapter B1
g197.t1	721	Q9ZRZ8.1	0	1960	56.772	731	38	719	70	787	RH28_ARATH	RecName: Full=DEAD-box ATP-dependent RNA helicase 28
g198.t1	572	Q8N1E6.1	3.8e-18	222	30.854	363	211	554	51	397	FXL14_HUMAN	RecName: Full=F-box/LRR-repeat protein 14; AltName: Full=F-box and leucine-rich repeat protein 14
g199.t1	608	Q52T38.1	0	2354	72.727	638	1	608	1	619	ZDH22_ARATH	RecName: Full=Protein S-acyltransferase 24; AltName: Full=Ankyrin repeat-containing S-palmitoyltransferase; AltName: Full=Palmitoyltransferase TIP1; AltName: Full=Protein TIP GROWTH DEFECTIVE 1; Short=AtTIP1; AltName: Full=Zinc finger DHHC domain-containing protein TIP1
g202.t1	207	Q9SIY3.1	3.48e-55	449	51.429	210	9	206	1	210	TTM3_ARATH	RecName: Full=Triphosphate tunel metalloenzyme 3; AltName: Full=Adenosinetriphosphatase; Short=ATPase; AltName: Full=Triphosphatase; Short=PPPase
g203.t1	252	Q70Z18.1	9.98e-43	383	38.148	270	34	239	43	298	NAP1B_TOBAC	RecName: Full=Nucleosome assembly protein 1;2; Short=NtNAP1;2; AltName: Full=Nucleosome assembly protein 1-like 2; Short=NtNAP1_L2; Flags: Precursor
g205.t1	273	Q5VND6.1	2.64e-19	220	40.426	141	92	209	148	287	NAP1A_ORYSJ	RecName: Full=Nucleosome assembly protein 1;1; Short=OsNAP1;1; AltName: Full=Nucleosome assembly protein 1-like 1; Short=OsNAP1_L1; Flags: Precursor
g209.t1	538	Q9FZP1.2	0	1727	60.269	521	7	523	9	507	HPSE3_ARATH	RecName: Full=Heparanase-like protein 3; Flags: Precursor
g210.t1	476	Q3E9A0.1	0	1641	63.636	528	1	476	1	516	ANTR6_ARATH	RecName: Full=Probable anion transporter 6, chloroplastic; AltName: Full=Phosphate transporter PHT4;5; Flags: Precursor
g211.t1	344	D4N502.1	1.03e-66	551	38.82	322	2	319	17	333	DIOX3_PAPSO	RecName: Full=Codeine O-demethylase
g212.t1	358	D4N500.1	7.08e-63	527	37.539	317	50	358	55	364	DIOX1_PAPSO	RecName: Full=Thebaine 6-O-demethylase
g213.t1	352	Q39224.1	5.66e-72	587	35.833	360	3	352	2	358	SRG1_ARATH	RecName: Full=Protein SRG1; Short=AtSRG1; AltName: Full=Protein SENESCENCE-RELATED GENE 1
g214.t1	349	Q39224.1	3.82e-70	575	34.444	360	3	349	2	358	SRG1_ARATH	RecName: Full=Protein SRG1; Short=AtSRG1; AltName: Full=Protein SENESCENCE-RELATED GENE 1
g215.t1	682	Q944B6.1	0	2167	71.103	571	73	637	53	619	TYRA1_ARATH	RecName: Full=Arogenate dehydrogenase 1, chloroplastic; AltName: Full=TYRATC; AltName: Full=TyrAAT1; Flags: Precursor
g216.t1	765	P21616.4	0	3687	91.765	765	1	765	1	765	AVP_VIGRR	RecName: Full=Pyrophosphate-energized vacuolar membrane proton pump; AltName: Full=Pyrophosphate-energized inorganic pyrophosphatase; Short=H(+)-PPase; AltName: Full=Vacuolar H(+)-pyrophosphatase
g219.t1	519	O82730.1	0	1835	77.778	468	55	519	1	468	MGDG2_ARATH	RecName: Full=Monogalactosyldiacylglycerol synthase 2, chloroplastic; Short=AtMGD2; AltName: Full=MGDG synthase type B; Flags: Precursor
g220.t1	339	F4IXE7.1	2.24e-28	298	36.058	208	152	339	840	1043	IDM1_ARATH	RecName: Full=Increased DNA methylation 1; AltName: Full=Histone H3 acetyltransferase IDM1; AltName: Full=Protein ROS4; AltName: Full=Repressor of silencing 4
g221.t1	587	Q9LEW0.1	4.95e-169	1273	47.684	583	20	583	11	540	UBP22_ARATH	RecName: Full=Ubiquitin carboxyl-terminal hydrolase 22; AltName: Full=Deubiquitinating enzyme 22; Short=AtUBP22; AltName: Full=Ubiquitin thioesterase 22; AltName: Full=Ubiquitin-specific-processing protease 22
g227.t1	393	F4KGU4.1	3.97e-25	277	43.571	140	211	348	1034	1172	DEAHC_ARATH	RecName: Full=ATP-dependent RNA helicase DEAH12, chloroplastic; Flags: Precursor
g230.t1	1073	Q6S5G3.1	0	2117	52.889	796	269	1059	1	773	TOC90_ARATH	RecName: Full=Translocase of chloroplast 90, chloroplastic; Short=AtToc90; AltName: Full=90 kDa chloroplast outer envelope protein; AltName: Full=Plastid protein import 4
g231.t1	588	A2XFC1.2	2.97e-11	168	41.333	75	110	184	167	241	TOP6A_ORYSI;gi	RecName: Full=DNA topoisomerase 6 subunit A3; Short=OsTOP6A3; AltName: Full=DNA topoisomerase 6 subunit A; Short=OsTOP6A; AltName: Full=Meiotic recombination protein SPO11-3<>RecName: Full=Topoisomerase 6 subunit A3; Short=OsTOP6A3; AltName: Full=DNA topoisomerase 6 subunit A; Short=OsTOP6A; AltName: Full=Meiotic recombination protein SPO11-3; Short=OsSPO11-3; AltName: Full=OsSPO11C
g232.t1	306	B8B2R4.1	1.56e-36	345	41.071	224	81	260	79	300	NAP1A_ORYSI	RecName: Full=Nucleosome assembly protein 1;1; Short=OsNAP1;1; AltName: Full=Nucleosome assembly protein 1-like 1; Short=OsNAP1_L1; Flags: Precursor
g233.t1	687	Q949Y3.1	0	2100	82.34	453	229	681	17	469	PPA26_ARATH	RecName: Full=Bifunctional purple acid phosphatase 26; Includes: RecName: Full=Acid phosphatase; Includes: RecName: Full=Peroxidase; Flags: Precursor
g234.t1	586	Q8L706.1	0	2282	72.449	588	1	586	1	560	SYT5_ARATH	RecName: Full=Synaptotagmin-5; AltName: Full=NTMC2T2.1; AltName: Full=Synaptotagmin E
g236.t1	732	P60300.2	0	2865	75.934	723	8	730	3	724	CLCG_ARATH	RecName: Full=Putative chloride channel-like protein CLC-g; AltName: Full=CBS domain-containing protein CBSCLC6
g237.t1	521	Q9ASQ5.1	0	1406	58.627	510	17	516	19	506	CRCK3_ARATH	RecName: Full=Calmodulin-binding receptor-like cytoplasmic kinase 3; Flags: Precursor
g239.t1	1038	O22060.1	0	4610	81.853	1058	7	1037	1	1056	SPSA1_CITUN	RecName: Full=Probable sucrose-phosphate synthase 1; AltName: Full=UDP-glucose-fructose-phosphate glucosyltransferase 1
g240.t1	165	Q93ZH9.1	6.88e-23	236	69.355	62	76	137	46	107	HHP1_ARATH	RecName: Full=Heptahelical transmembrane protein 1; AltName: Full=PAQR family protein HHP1
g241.t1	223	Q93ZH9.1	1.19e-108	814	71.77	209	8	216	127	332	HHP1_ARATH	RecName: Full=Heptahelical transmembrane protein 1; AltName: Full=PAQR family protein HHP1
g242.t1	578	Q3EAR7.2	0	1353	65.482	394	188	576	75	468	GLYT2_ARATH	RecName: Full=Probable glycosyltransferase At3g42180
g243.t1	397	Q3E9A4.3	1.28e-170	1255	58.081	396	6	395	86	465	GLYT5_ARATH	RecName: Full=Probable glycosyltransferase At5g20260
g244.t1	672	Q5ZHV2.1	7.4e-45	441	23.702	751	12	664	15	719	NAA35_CHICK	RecName: Full=N-alpha-acetyltransferase 35, NatC auxiliary subunit; AltName: Full=Protein MAK10 homolog
g245.t1	397	Q3E9A4.3	1.28e-170	1255	58.081	396	6	395	86	465	GLYT5_ARATH	RecName: Full=Probable glycosyltransferase At5g20260
g246.t1	672	Q5ZHV2.1	1.69e-44	438	23.968	751	12	664	15	719	NAA35_CHICK	RecName: Full=N-alpha-acetyltransferase 35, NatC auxiliary subunit; AltName: Full=Protein MAK10 homolog
g247.t1	508	Q9LHS0.1	0	1649	62.295	549	9	504	11	540	CAP10_ARATH	RecName: Full=Putative clathrin assembly protein At5g35200
g249.t1	325	Q9LX51.1	3.73e-13	178	32.258	124	28	150	7	122	FBL64_ARATH	RecName: Full=F-box/LRR-repeat protein At3g59200
g250.t1	272	Q00451.1	2.04e-22	242	66.667	84	188	270	260	343	PRF1_SOLLC	RecName: Full=36.4 kDa proline-rich protein
g251.t1	862	Q5XIA4.1	3.36e-60	564	28.282	838	1	807	1	694	CNO10_RAT	RecName: Full=CCR4-NOT transcription complex subunit 10
g253.t1	759	Q8RX87.2	0	3138	75.686	765	1	759	1	749	RFS6_ARATH	RecName: Full=Probable galactinol--sucrose galactosyltransferase 6; AltName: Full=Protein DARK INDUCIBLE 10; AltName: Full=Raffinose synthase 6
g254.t1	963	Q9M2N5.1	1.13e-154	1223	54.503	433	587	944	45	471	DSLE_ARATH	RecName: Full=Zinc finger BED domain-containing protein DAYSLEEPER; AltName: Full=Transposase-like protein DAYSLEEPER
g255.t1	202	Q9M2N5.1	1.31e-26	272	55.208	96	89	181	49	144	DSLE_ARATH	RecName: Full=Zinc finger BED domain-containing protein DAYSLEEPER; AltName: Full=Transposase-like protein DAYSLEEPER
g256.t1	1203	Q9M2N5.1	2.19e-151	1218	54.11	438	799	1161	45	475	DSLE_ARATH	RecName: Full=Zinc finger BED domain-containing protein DAYSLEEPER; AltName: Full=Transposase-like protein DAYSLEEPER
g257.t1	170	A8MRY9.1	1.08e-55	459	52.217	203	15	164	31	233	NSTU3_ARATH	RecName: Full=Nucleotide-sugar uncharacterized transporter 3
g258.t1	147	Q84WS8.1	1.26e-11	149	40	85	60	141	52	136	U1125_ARATH	RecName: Full=U11/U12 small nuclear ribonucleoprotein 25 kDa protein; Short=U11/U12 snRNP 25 kDa protein; Short=U11/U12-25K
g259.t1	375	Q9LFP7.1	6.28e-128	973	51.117	403	6	342	47	447	PIX7_ARATH	RecName: Full=Probable serine/threonine-protein kinase PIX7
g261.t1	220	Q9LX27.1	2.53e-43	370	43.062	209	6	214	4	189	CML4_ARATH	RecName: Full=Calmodulin-like protein 4
g263.t1	958	Q9CXF4.1	1.13e-91	789	46.333	300	624	923	296	595	TBC15_MOUSE	RecName: Full=TBC1 domain family member 15; AltName: Full=GTPase-activating protein RAB7; Short=GAP for RAB7; Short=Rab7-GAP
g264.t1	309	Q9LTF7.1	1.5e-62	507	82.883	111	10	120	4	114	MYB82_ARATH	RecName: Full=Transcription factor MYB82; AltName: Full=Myb-related protein 82; Short=AtMYB82
g265.t1	226	Q38831.2	2.14e-19	213	35.333	150	103	220	77	224	IAA13_ARATH	RecName: Full=Auxin-responsive protein IAA13; AltName: Full=Indoleacetic acid-induced protein 13
g266.t1	360	Q02527.2	4.41e-21	242	26.837	313	80	354	206	502	MGAT3_RAT	RecName: Full=Beta-1,4-mannosyl-glycoprotein 4-beta-N-acetylglucosaminyltransferase; AltName: Full=N-glycosyl-oligosaccharide-glycoprotein N-acetylglucosaminyltransferase III; Short=GNT-III; Short=GlcNAc-T III; Short=N-acetylglucosaminyltransferase III
g267.t1	1116	Q27GK7.2	0	4653	74.868	1138	1	1116	1	1135	TPR4_ARATH	RecName: Full=Topless-related protein 4; AltName: Full=WUS-interacting protein 2
g268.t1	465	Q7Z569.2	9.7e-79	661	32.826	460	25	454	111	549	BRAP_HUMAN	RecName: Full=BRCA1-associated protein; AltName: Full=BRAP2; AltName: Full=Impedes mitogenic signal propagation; Short=IMP; AltName: Full=RING finger protein 52; AltName: Full=RING-type E3 ubiquitin transferase BRAP2; AltName: Full=Renal carcinoma antigen NY-REN-63
g269.t1	617	Q8LF20.2	0	1767	59.52	667	1	617	1	653	CAP2_ARATH	RecName: Full=Putative clathrin assembly protein At2g25430
g270.t1	298	Q8W034.1	4.68e-47	418	43.216	199	1	188	1	189	RNP1_ARATH	RecName: Full=Heterogeneous nuclear ribonucleoprotein 1; Short=hnRNP1
g271.t1	428	Q8LGE3.1	0	1582	69.838	431	6	428	4	420	ARP6_ARATH	RecName: Full=Actin-related protein 6; AltName: Full=Protein EARLY IN SHORT DAYS 1; AltName: Full=Protein SUPPRESSOR OF FRIGIDA 3
g272.t1	1344	Q9BZH6.1	6.58e-54	535	22.853	1304	21	1288	15	1170	WDR11_HUMAN	RecName: Full=WD repeat-containing protein 11; AltName: Full=Bromodomain and WD repeat-containing protein 2; AltName: Full=WD repeat-containing protein 15
g276.t1	175	P29602.3	2.37e-22	222	42.991	107	42	142	5	111	CPC_CUCSA	RecName: Full=Cucumber peeling cupredoxin; Short=CPC; AltName: Full=Stellacyanin
g277.t1	157	P42849.1	1.17e-22	220	48.352	91	23	111	11	101	UMEC_ARMRU	RecName: Full=Umecyanin; Short=UMC
g278.t1	176	P00302.1	1.07e-21	215	44.66	103	29	129	3	103	STEL_TOXVR	RecName: Full=Stellacyanin
g279.t1	354	P00302.1	3.4e-27	264	50.962	104	174	273	1	104	STEL_TOXVR	RecName: Full=Stellacyanin
g280.t1	398	Q07488.2	8.55e-29	285	40.698	172	243	397	25	196	BCB1_ARATH	RecName: Full=Blue copper protein; AltName: Full=Blue copper-binding protein; Short=AtBCB; AltName: Full=Phytocyanin 1; AltName: Full=Stellacyanin; Flags: Precursor
g282.t1	348	P00302.1	4.66e-27	263	50.962	104	174	273	1	104	STEL_TOXVR	RecName: Full=Stellacyanin
g283.t1	413	P42849.1	3.98e-25	253	51.515	99	278	375	3	101	UMEC_ARMRU	RecName: Full=Umecyanin; Short=UMC
g284.t1	318	Q9SK27.2	4.29e-16	191	38.136	118	17	132	14	131	ENL1_ARATH	RecName: Full=Early nodulin-like protein 1; AltName: Full=Phytocyanin-like protein; Flags: Precursor
g285.t1	169	Q9SK27.2	5.27e-21	215	39.85	133	5	133	14	145	ENL1_ARATH	RecName: Full=Early nodulin-like protein 1; AltName: Full=Phytocyanin-like protein; Flags: Precursor
g286.t1	270	P42849.1	9.11e-12	153	41.176	68	130	197	2	69	UMEC_ARMRU	RecName: Full=Umecyanin; Short=UMC
g287.t1	205	Q07488.2	6.76e-22	225	35.882	170	33	202	32	196	BCB1_ARATH	RecName: Full=Blue copper protein; AltName: Full=Blue copper-binding protein; Short=AtBCB; AltName: Full=Phytocyanin 1; AltName: Full=Stellacyanin; Flags: Precursor
g288.t1	383	Q9ZQG9.2	2.78e-110	848	49.068	322	21	342	30	350	E1314_ARATH	RecName: Full=Glucan endo-1,3-beta-glucosidase 14; AltName: Full=(1->3)-beta-glucan endohydrolase 14; Short=(1->3)-beta-glucanase 14; AltName: Full=Beta-1,3-endoglucanase 14; Short=Beta-1,3-glucanase 14; Flags: Precursor
g290.t1	210	O22773.3	1.15e-72	565	56.306	222	1	210	1	216	TL16_ARATH	RecName: Full=Thylakoid lumenal 16.5 kDa protein, chloroplastic; Flags: Precursor
g291.t1	314	Q9LW00.1	4.85e-46	401	70.093	107	8	113	5	111	MBD11_ARATH	RecName: Full=Methyl-CpG-binding domain-containing protein 11; Short=AtMBD11; Short=MBD11; AltName: Full=Methyl-CpG-binding protein MBD11
g292.t1	188	Q8GW46.1	5.5e-87	652	77.301	163	10	172	9	163	YAB5_ARATH	RecName: Full=Axial regulator YABBY 5
g293.t1	674	Q9CAF4.1	1.02e-12	184	30.435	253	115	347	144	370	NUP1_ARATH	RecName: Full=Nuclear pore complex protein NUP1; AltName: Full=Nuclear pore complex protein NUP136; AltName: Full=Nucleoporin 1; AltName: Full=Nucleoporin 136
g294.t1	395	Q84XI3.1	0	1382	66.667	387	11	395	10	389	ENT8_ARATH	RecName: Full=Equilibrative nucleotide transporter 8; Short=AtENT8; AltName: Full=Nucleoside transporter ENT8
g295.t1	555	Q94A34.1	0	1680	61.667	540	13	541	14	531	SFH12_ARATH	RecName: Full=Phosphatidylinositol/phosphatidylcholine transfer protein SFH12; AltName: Full=Protein SEC FOURTEEN HOMOLOGS 12; Short=AtSFH12
g298.t1	547	Q9LDI3.1	0	1666	67.789	475	2	476	1	444	CIPKO_ARATH	RecName: Full=CBL-interacting serine/threonine-protein kinase 24; AltName: Full=Protein SALT OVERLY SENSITIVE 2; AltName: Full=SNF1-related kinase 3.11
g299.t1	627	Q9SKK0.1	0	1820	58.946	626	2	627	25	628	EBF1_ARATH	RecName: Full=EIN3-binding F-box protein 1; AltName: Full=F-box/LRR-repeat protein 6
g300.t1	182	P73300.1	7.18e-14	158	76.316	38	1	38	1	38	RL36_SYNY3	RecName: Full=50S ribosomal protein L36
g302.t1	809	Q41142.1	0	3308	73.924	813	1	809	1	808	PLDA1_RICCO	RecName: Full=Phospholipase D alpha 1; Short=PLD 1; AltName: Full=Choline phosphatase 1; AltName: Full=Phosphatidylcholine-hydrolyzing phospholipase D 1; Flags: Precursor
g304.t1	1303	Q41142.1	0	3237	74.392	781	524	1303	32	808	PLDA1_RICCO	RecName: Full=Phospholipase D alpha 1; Short=PLD 1; AltName: Full=Choline phosphatase 1; AltName: Full=Phosphatidylcholine-hydrolyzing phospholipase D 1; Flags: Precursor
g305.t1	217	Q9XI33.1	1.71e-65	517	57.895	209	1	197	1	199	WIN1_ARATH	RecName: Full=Ethylene-responsive transcription factor WIN1; AltName: Full=Protein SHINE 1; AltName: Full=Protein WAX INDUCER 1
g306.t1	270	Q8LBH4.2	1.53e-119	884	67.845	283	1	270	1	256	SPX1_ARATH	RecName: Full=SPX domain-containing protein 1; AltName: Full=Protein SPX DOMAIN GENE 1; Short=AtSPX1
g307.t1	308	O80822.2	8.18e-179	1285	78.333	300	9	308	29	328	PER25_ARATH	RecName: Full=Peroxidase 25; Short=Atperox P25; Flags: Precursor
g308.t1	284	O48782.2	2.7e-144	1051	70.07	284	1	284	1	282	HMOX1_ARATH	RecName: Full=Heme oxygenase 1, chloroplastic; Short=AtHO1; AltName: Full=Protein GENOMES UNCOUPLED 2; AltName: Full=Protein REVERSAL OF THE DET PHENOTYPE 4; Flags: Precursor
g312.t1	515	Q94AJ5.1	1.47e-98	787	41.026	390	124	513	38	424	PGLR5_ARATH	RecName: Full=Probable polygalacturonase At1g80170; Short=PG; AltName: Full=Pectinase At1g80170; Flags: Precursor
g313.t1	2162	F4KBW6.1	0	6310	65.36	1862	1	1829	2	1815	NU205_ARATH	RecName: Full=Nuclear pore complex protein NUP205; AltName: Full=Nucleoporin 205; AltName: Full=Protein EMBRYO DEFECTIVE 3142
g314.t1	314	Q9SJZ3.1	9.42e-79	652	41.333	300	12	311	371	667	PP169_ARATH	RecName: Full=Pentatricopeptide repeat-containing protein At2g22410, mitochondrial; Flags: Precursor
g315.t1	419	Q9LFQ0.1	0	1383	64.183	416	10	418	20	433	GT14B_ARATH	RecName: Full=Beta-glucuronosyltransferase GlcAT14B; AltName: Full=GT14 family glucuronic acid transferase 2; Short=AtGlcAT14B
g316.t1	86	Q3E6T0.1	6.03e-40	344	77.907	86	1	86	264	349	PT525_ARATH	RecName: Full=Probable sugar phosphate/phosphate translocator At5g25400
g317.t1	809	Q9SZY4.1	0	2099	73.129	588	33	618	2	576	PTR27_ARATH	RecName: Full=Protein NRT1/ PTR FAMILY 6.2; Short=AtNPF6.2; AltName: Full=Nitrate transporter 1.4
g320.t1	245	Q9FFH6.1	2.22e-63	510	54.595	185	36	216	35	218	FLA13_ARATH	RecName: Full=Fasciclin-like arabinogalactan protein 13; Flags: Precursor
g321.t1	790	Q84MA3.1	0	2219	55.631	737	26	760	19	755	PP345_ARATH	RecName: Full=Pentatricopeptide repeat-containing protein At4g32430, mitochondrial; Flags: Precursor
g323.t1	163	Q5XH16.1	3.12e-70	536	82.927	123	41	163	6	128	NH2L1_XENLA	RecName: Full=NHP2-like protein 1; AltName: Full=High mobility group-like nuclear protein 2 homolog 1; AltName: Full=U4/U6.U5 small nuclear ribonucleoprotein SNU13; AltName: Full=U4/U6.U5 tri-snRNP 15.5 kDa protein
g324.t1	168	Q9BY50.3	3.07e-55	443	52.632	171	11	168	22	191	SC11C_HUMAN;gi	RecName: Full=Signal peptidase complex catalytic subunit SEC11C; AltName: Full=Microsomal signal peptidase 21 kDa subunit; Short=SPase 21 kDa subunit; AltName: Full=SEC11 homolog C; AltName: Full=SEC11-like protein 3; AltName: Full=SPC21<>RecName: Full=Signal peptidase complex catalytic subunit SEC11C; AltName: Full=Microsomal signal peptidase 21 kDa subunit; Short=SPase 21 kDa subunit; AltName: …
g325.t1	474	Q9M2S6.1	2.67e-10	155	30.435	138	344	470	124	259	SDIR1_ARATH	RecName: Full=E3 ubiquitin-protein ligase SDIR1; AltName: Full=Protein SALT- AND DROUGHT-INDUCED RING FINGER 1; AltName: Full=RING-type E3 ubiquitin transferase SDIR1
g326.t1	358	Q9FH28.2	5.85e-69	567	40.71	366	1	352	1	343	DNJ49_ARATH	RecName: Full=Chaperone protein dnaJ 49; Short=AtDjC49; Short=AtJ49
g327.t1	403	Q9SH88.2	1.54e-147	1089	64.907	322	50	371	3	317	RRS1_ARATH	RecName: Full=Ribosome biogenesis regulatory protein homolog
g328.t1	406	Q9SUV1.1	7.11e-140	1046	69.072	291	119	404	102	391	BRT1_ARATH	RecName: Full=Adenine nucleotide transporter BT1, chloroplastic/mitochondrial; AltName: Full=Protein BRITTLE 1 homolog; Short=AtBT1; AltName: Full=Protein EMBRYO DEFECTIVE 104; AltName: Full=Protein EMBRYO DEFECTIVE 42; AltName: Full=Protein SODIUM HYPERSENSITIVE 1; Flags: Precursor
g329.t1	654	Q75HJ0.1	0	1738	63.212	579	18	571	33	594	RH37_ORYSJ	RecName: Full=DEAD-box ATP-dependent RNA helicase 37; AltName: Full=OsPL10a
g333.t1	408	O81024.1	6.43e-179	1301	61.707	410	1	408	1	371	EKI_ARATH	RecName: Full=Probable ethanolamine kinase; AltName: Full=Protein EMBRYO DEFECTIVE 1187
g334.t1	453	Q93W93.1	0	1715	73.585	424	30	453	18	434	FBK22_ARATH	RecName: Full=F-box/kelch-repeat protein At1g55270
g335.t1	1048	F4K460.1	0	1696	54.299	663	1	614	1	646	MED17_ARATH	RecName: Full=Mediator of RNA polymerase II transcription subunit 17
g336.t1	408	O81024.1	2.31e-178	1298	61.765	408	1	408	1	371	EKI_ARATH	RecName: Full=Probable ethanolamine kinase; AltName: Full=Protein EMBRYO DEFECTIVE 1187
g337.t1	453	Q93W93.1	0	1715	73.585	424	30	453	18	434	FBK22_ARATH	RecName: Full=F-box/kelch-repeat protein At1g55270
g338.t1	1030	F4K460.1	0	1695	54.299	663	1	614	1	646	MED17_ARATH	RecName: Full=Mediator of RNA polymerase II transcription subunit 17
g339.t1	195	Q86A88.1	1.74e-19	200	46.429	84	104	187	8	89	DYL_DICDI	RecName: Full=Dynein light chain, cytoplasmic; AltName: Full=Dynein light chain LC8-type 2
g340.t1	109	Q9SSC1.1	8.27e-15	165	38.849	139	1	109	1	138	Y1801_ARATH	RecName: Full=MAPK kinase substrate protein At1g80180
g341.t1	800	P83291.2	1.43e-146	1120	67.492	323	3	295	4	324	NB5R2_ARATH	RecName: Full=NADH-cytochrome b5 reductase-like protein; Short=B5R
g343.t1	406	Q94A82.1	0	1615	75.443	395	1	395	36	428	NUD19_ARATH	RecName: Full=Nudix hydrolase 19, chloroplastic; Short=AtNUDT19; AltName: Full=NADH pyrophosphatase NUDT19; Flags: Precursor
g344.t1	330	Q9LT81.1	2.18e-93	730	47.989	373	1	327	11	376	C3H39_ARATH	RecName: Full=Zinc finger CCCH domain-containing protein 39; Short=AtC3H39
g346.t1	738	Q9LN01.1	0	2593	64.499	738	6	738	4	741	PPR21_ARATH	RecName: Full=Pentatricopeptide repeat-containing protein At1g08070, chloroplastic; AltName: Full=Protein ORGANELLE TRANSCRIPT PROCESSING 82; Flags: Precursor
g347.t1	105	Q02921.1	6.72e-39	321	75.701	107	1	105	1	105	NO93_SOYBN	RecName: Full=Early nodulin-93; Short=N-93
g348.t1	491	Q64FQ2.1	0	1477	61.089	496	10	474	13	482	PID2_ARATH	RecName: Full=Protein kinase PINOID 2; AltName: Full=Protein kinase AGC1-10
g350.t1	491	Q64FQ2.1	0	1477	61.089	496	10	474	13	482	PID2_ARATH	RecName: Full=Protein kinase PINOID 2; AltName: Full=Protein kinase AGC1-10
g354.t1	208	F4IXW2.2	2.53e-40	376	71.845	103	79	181	586	687	BIG5_ARATH	RecName: Full=Brefeldin A-inhibited guanine nucleotide-exchange protein 5; Short=BIG5; AltName: Full=ARF guanine-nucleotide exchange factor BIG5; AltName: Full=Protein BFA-VISUALIZED ENDOCYTIC TRAFFICKING DEFECTIVE 1; Short=Protein BEN1; AltName: Full=Protein HOPM INTERACTOR 7
g356.t1	910	Q9FPR3.1	3.78e-46	462	36.585	287	621	904	668	925	EDR1_ARATH	RecName: Full=Serine/threonine-protein kinase EDR1; AltName: Full=MAPKK kinase EDR1; AltName: Full=Protein ENHANCED DISEASE RESISTANCE 1; Short=AtEDR1; AltName: Full=Serine/threonine/tyrosine-protein kinase 10
g357.t1	1012	Q9C9U5.1	1.59e-52	517	41.199	267	742	1005	752	1003	SIS8_ARATH	RecName: Full=Probable serine/threonine-protein kinase SIS8; AltName: Full=MAPKK kinase SIS8; AltName: Full=Protein SUGAR INSENSITIVE 8
g359.t1	225	Q93VG8.1	6.41e-75	582	63.462	156	22	177	26	181	PPDEX_ARATH	RecName: Full=DeSI-like protein At4g17486
g360.t1	530	Q94C25.1	2.73e-37	368	58.197	122	1	122	1	122	Y5005_ARATH	RecName: Full=Probable receptor-like protein kinase At5g20050; Flags: Precursor
g361.t1	382	Q9MAT5.1	0	1464	71.745	361	22	382	23	383	ANM10_ARATH	RecName: Full=Protein arginine N-methyltransferase PRMT10
g363.t1	395	Q9C7C4.1	8.05e-07	128	43.75	64	331	393	1	63	EML1_ARATH	RecName: Full=Protein EMSY-LIKE 1; Short=AtEML1
g364.t1	502	O48786.1	0	1998	72.674	516	5	496	7	515	C734A_ARATH	RecName: Full=Cytochrome P450 734A1; AltName: Full=Protein PHYB ACTIVATION-TAGGED SUPPRESSOR 1
g365.t1	284	Q8H156.2	1.72e-158	1138	96.729	214	71	284	8	221	RAN3_ARATH	RecName: Full=GTP-binding nuclear protein Ran-3; AltName: Full=Ras-related nuclear protein 3
g367.t1	921	Q38998.2	0	3301	68.889	900	8	901	7	855	AKT1_ARATH	RecName: Full=Potassium channel AKT1
g369.t1	540	Q9C5U3.1	0	2070	93.78	418	1	417	1	418	PRS8A_ARATH	RecName: Full=26S proteasome regulatory subunit 8 homolog A; AltName: Full=26S proteasome AAA-ATPase subunit RPT6a; AltName: Full=26S proteasome subunit 8 homolog A; AltName: Full=Regulatory particle triple-A ATPase subunit 6a
g370.t1	405	Q54LT8.1	1.43e-95	743	45.322	342	9	349	4	291	STRAP_DICDI	RecName: Full=Serine-threonine kinase receptor-associated protein; AltName: Full=WD40 repeat-containing protein strap
g371.t1	134	Q84MP7.1	1.15e-76	575	86.131	137	1	134	1	137	H2AV3_ORYSJ	RecName: Full=Probable histone H2A variant 3
g372.t1	872	O48780.1	0	2348	84.661	502	370	871	8	508	KCS11_ARATH	RecName: Full=3-ketoacyl-CoA synthase 11; Short=KCS-11; AltName: Full=Very long-chain fatty acid condensing enzyme 11; Short=VLCFA condensing enzyme 11
g374.t1	461	Q9C866.1	1.2e-130	1007	57.402	331	45	375	3	333	PPR65_ARATH	RecName: Full=Pentatricopeptide repeat-containing protein At1g31430
g375.t1	344	Q84L08.1	3.08e-169	1227	70.238	336	1	336	1	328	GFT1_ARATH	RecName: Full=GDP-fucose transporter 1; AltName: Full=GDP-mannose transporter GONST4; AltName: Full=Protein GOLGI NUCLEOTIDE SUGAR TRANSPORTER 4
g376.t1	521	Q9SJZ3.1	2.68e-88	737	36.896	393	46	401	51	443	PP169_ARATH	RecName: Full=Pentatricopeptide repeat-containing protein At2g22410, mitochondrial; Flags: Precursor
g377.t1	545	Q9LQT8.1	4.82e-151	1147	47.913	503	43	521	42	530	GAI_ARATH	RecName: Full=DELLA protein GAI; AltName: Full=GRAS family protein 3; Short=AtGRAS-3; AltName: Full=Gibberellic acid-insensitive mutant protein; AltName: Full=Restoration of growth on ammonia protein 2
g378.t1	330	Q28IQ9.1	2.59e-16	192	48.101	79	5	82	4	82	CIRBP_XENTR	RecName: Full=Cold-inducible RNA-binding protein; AltName: Full=Glycine-rich RNA-binding protein CIRP
g379.t1	470	Q9ZQ85.2	1.51e-121	935	48.297	499	4	470	2	432	EFM_ARATH	RecName: Full=Myb family transcription factor EFM; AltName: Full=MYB-domain transcription factor HHO4; AltName: Full=Protein EARLY FLOWERING MYB; AltName: Full=Protein HRS1 HOMOLOG 4
g380.t1	843	Q9FM64.1	0	2608	58.134	836	7	837	1	825	PP431_ARATH	RecName: Full=Pentatricopeptide repeat-containing protein At5g55740, chloroplastic; AltName: Full=Protein CHLORORESPIRATORY REDUCTION 21; Flags: Precursor
g381.t1	527	O48788.1	0	1566	75.117	426	113	525	233	658	Y2267_ARATH	RecName: Full=Probable inactive receptor kinase At2g26730; Flags: Precursor
g382.t1	326	Q1EBV7.1	7.68e-131	979	70.134	298	1	291	1	291	BASS2_ARATH	RecName: Full=Sodium/pyruvate cotransporter BASS2, chloroplastic; AltName: Full=Bile acid transporter 1; AltName: Full=Bile acid-sodium symporter family protein 2; Flags: Precursor
g383.t1	578	Q1EBV7.1	0	1383	84.848	330	251	578	80	409	BASS2_ARATH	RecName: Full=Sodium/pyruvate cotransporter BASS2, chloroplastic; AltName: Full=Bile acid transporter 1; AltName: Full=Bile acid-sodium symporter family protein 2; Flags: Precursor
g384.t1	727	Q9FUY2.2	0	2095	59.178	730	60	727	210	931	LEUNG_ARATH	RecName: Full=Transcriptional corepressor LEUNIG; AltName: Full=Protein ROTUNDA2
g385.t1	329	Q9SVS8.1	1.38e-94	734	46.286	350	4	319	7	348	G3OX3_ARATH	RecName: Full=Gibberellin 3-beta-dioxygenase 3; AltName: Full=GA 3-oxidase 3; Short=AtGA3ox3; Short=AtGA3ox4; AltName: Full=Gibberellin 3 beta-hydroxylase 3
g386.t1	1420	O81016.1	0	6143	78.803	1420	1	1420	1	1420	AB32G_ARATH	RecName: Full=ABC transporter G family member 32; Short=ABC transporter ABCG.32; Short=AtABCG32; AltName: Full=Pleiotropic drug resistance protein 4; AltName: Full=Protein PERMEABLE CUTICLE 1
g388.t1	512	Q5ZMS6.1	3.51e-18	225	30.256	195	6	198	2	184	TDRD3_CHICK	RecName: Full=Tudor domain-containing protein 3
g389.t1	287	Q0WP96.1	4.03e-146	1064	73.835	279	9	287	10	288	PGR_ARATH	RecName: Full=Protein PGR; Short=AtPGR; AltName: Full=Plasma membrane glucose-responsive regulator; AltName: Full=Transmembrane protein 19-like protein; AltName: Full=VTE6-related protein; Short=VTE6R
g390.t1	502	Q93YV6.1	0	1720	62.891	512	1	502	1	500	2A5K_ARATH	RecName: Full=Serine/threonine protein phosphatase 2A 57 kDa regulatory subunit B' kappa isoform; Short=AtB' kappa; Short=PP2A, B' subunit, kappa isoform
g391.t1	197	O24407.1	2.23e-49	412	42.553	235	2	190	1	221	IAA16_ARATH	RecName: Full=Auxin-responsive protein IAA16; AltName: Full=Indoleacetic acid-induced protein 16
g393.t1	419	Q9SQI3.1	0	1621	73.159	421	1	419	1	413	FATB_GOSHI	RecName: Full=Palmitoyl-acyl carrier protein thioesterase, chloroplastic; AltName: Full=16:0-acyl-carrier protein thioesterase; Short=16:0-ACP thioesterase; AltName: Full=Acyl-[acyl-carrier-protein] hydrolase; AltName: Full=PATE; Flags: Precursor
g394.t1	168	O64864.1	6.23e-36	317	43.151	146	2	146	24	169	YLS3_ARATH	RecName: Full=Protein YLS3; AltName: Full=Protein YELLOW-LEAF-SPECIFIC GENE 3; AltName: Full=Xylogen-like protein 9; Short=AtXYLP9; Flags: Precursor
g395.t1	3567	F4IVL6.1	0	10018	77.342	2551	1001	3544	17	2550	GRV2_ARATH	RecName: Full=DnaJ homolog subfamily C GRV2; AltName: Full=Protein GRAVITROPISM DEFECTIVE 2; AltName: Full=Protein GREEN FLUORESCENT SEED 2; AltName: Full=Protein KATAMARI2
g396.t1	377	Q92804.1	1.24e-07	136	65.517	29	167	195	353	381	RBP56_HUMAN	RecName: Full=TATA-binding protein-associated factor 2N; AltName: Full=68 kDa TATA-binding protein-associated factor; Short=TAF(II)68; Short=TAFII68; AltName: Full=RNA-binding protein 56
g397.t1	414	Q9C6D2.1	0	1726	73.445	418	1	412	1	418	MTK_ARATH	RecName: Full=Methylthioribose kinase; Short=AtMTK; Short=MTR kinase
g398.t1	1087	Q9SZD1.1	0	1447	57.331	532	610	1074	22	531	TCX5_ARATH	RecName: Full=Protein tesmin/TSO1-like CXC 5; Short=AtTCX5
g400.t1	1590	Q9ZPI6.1	0	2869	75.485	722	3	724	4	721	AIM1_ARATH	RecName: Full=Peroxisomal fatty acid beta-oxidation multifunctional protein AIM1; AltName: Full=Protein ABNORMAL INFLORESCENCE MERISTEM 1; Short=AtAIM1; Includes: RecName: Full=Enoyl-CoA hydratase/3-2-trans-enoyl-CoA isomerase/3-hydroxybutyryl-CoA epimerase; Includes: RecName: Full=3-hydroxyacyl-CoA dehydrogenase
g401.t1	191	Q5JMF2.1	5.16e-27	263	42.735	117	22	138	36	152	ABIL5_ORYSJ	RecName: Full=Probable protein ABIL5; AltName: Full=Abl interactor-like protein 5
g403.t1	948	Q66GI4.1	6.05e-124	1003	50.361	415	467	838	157	571	PRRP1_ARATH	RecName: Full=Proteinaceous RNase P 1, chloroplastic/mitochondrial; AltName: Full=Pentatricopeptide repeat-containing protein At2g32230; Flags: Precursor
g404.t1	238	Q5JMF2.1	6.13e-27	266	43.103	116	23	138	37	152	ABIL5_ORYSJ	RecName: Full=Probable protein ABIL5; AltName: Full=Abl interactor-like protein 5
g408.t1	525	Q9SVQ3.1	0	1447	56.685	531	14	525	12	517	ROGF9_ARATH	RecName: Full=Rop guanine nucleotide exchange factor 9; Short=AtRopGEF9; AltName: Full=Rho of plants guanine nucleotide exchange factor 9
g410.t1	94	Q22799.1	8.41e-24	220	47.253	91	1	91	1	88	DYL1_CAEEL	RecName: Full=Dynein light chain 1, cytoplasmic
g411.t1	245	F4IUE7.2	3.57e-104	781	62.593	270	1	244	1	263	COV1_ARATH	RecName: Full=Protein CONTINUOUS VASCULAR RING 1
g413.t1	295	Q8H0W1.2	7.44e-111	833	69.528	233	48	280	98	291	PLSP1_ARATH	RecName: Full=Chloroplast processing peptidase; AltName: Full=Signal peptidase I-3; Flags: Precursor
g414.t1	424	Q3ECP0.1	2.33e-66	572	38.259	494	1	412	1	474	TFB1A_ARATH	RecName: Full=General transcription and DNA repair factor IIH subunit TFB1-1; Short=AtTFB1-1; Short=TFIIH subunit TFB1-1; AltName: Full=RNA polymerase II transcription factor B subunit 1-1
g415.t1	556	Q8S9D1.1	0	1586	64.977	434	1	432	326	759	PP395_ARATH	RecName: Full=Pentatricopeptide repeat-containing protein At5g21222; AltName: Full=SNF1-like protein kinase AtC401
g416.t1	212	Q54XX9.1	1e-30	285	32.821	195	2	196	1	182	PX24B_DICDI	RecName: Full=PXMP2/4 family protein 2
g417.t1	691	Q73FR9.1	1.05e-30	322	29.503	322	70	386	18	309	TILS_WOLPM	RecName: Full=tRNA(Ile)-lysidine synthase; AltName: Full=tRNA(Ile)-2-lysyl-cytidine synthase; AltName: Full=tRNA(Ile)-lysidine synthetase
g418.t1	1003	Q0WUG6.1	0	4008	77.042	967	15	973	57	1011	SBT61_ARATH	RecName: Full=Subtilisin-like protease SBT6.1; AltName: Full=Site-1 protease; Short=AtS1P; AltName: Full=Subtilase subfamily 6 member 1; Short=AtSBT6.1; Flags: Precursor
g419.t1	455	Q9LV48.1	0	1667	77.97	404	50	453	258	651	PERK1_ARATH	RecName: Full=Proline-rich receptor-like protein kinase PERK1; AltName: Full=Proline-rich extensin-like receptor kinase 1; Short=AtPERK1
g421.t1	511	Q5N800.1	0	1832	72.458	472	53	511	34	504	NYC1_ORYSJ	RecName: Full=Probable chlorophyll(ide) b reductase NYC1, chloroplastic; AltName: Full=Protein NON-YELLOW COLORING 1; Short=OsNYC1; Flags: Precursor
g422.t1	479	O22025.2	6.99e-45	408	39.91	223	182	396	4	219	CFXQ_CYAM1	RecName: Full=Protein CfxQ homolog
g424.t1	1110	Q8VZ80.2	1.29e-175	1361	55.158	475	638	1105	33	507	PLT5_ARATH	RecName: Full=Polyol transporter 5; AltName: Full=Protein POLYOL TRANSPORTER 5; Short=AtPLT5; AltName: Full=Sugar-proton symporter PLT5
g425.t1	491	Q8VZ80.2	1.5e-180	1337	54.451	483	11	480	26	508	PLT5_ARATH	RecName: Full=Polyol transporter 5; AltName: Full=Protein POLYOL TRANSPORTER 5; Short=AtPLT5; AltName: Full=Sugar-proton symporter PLT5
g426.t1	288	Q3E9B4.1	6.28e-26	261	70.149	67	218	284	154	220	OFP8_ARATH	RecName: Full=Transcription repressor OFP8; AltName: Full=Ovate family protein 8; Short=AtOFP8
g433.t1	460	Q9SVQ1.1	0	1505	71.429	385	4	388	17	401	YUC2_ARATH	RecName: Full=Indole-3-pyruvate monooxygenase YUCCA2; AltName: Full=Flavin-containing monooxygenase YUCCA2
g434.t1	999	Q940Y8.1	0	2156	59.766	768	5	744	3	678	KN13B_ARATH	RecName: Full=Kinesin-like protein KIN-13B; AltName: Full=AtKINESIN-13B; Short=AtKIN13B
g435.t1	581	Q941B6.2	1.45e-76	641	67.978	178	1	171	1	176	UBC37_ARATH	RecName: Full=Probable ubiquitin-conjugating enzyme E2 37; AltName: Full=E2 ubiquitin-conjugating enzyme 37; AltName: Full=Ubiquitin carrier protein 37
g436.t1	980	O64793.3	5.51e-169	1332	40.768	807	1	767	27	792	Y1675_ARATH	RecName: Full=G-type lectin S-receptor-like serine/threonine-protein kinase At1g67520; Flags: Precursor
g439.t1	226	P31583.1	4.15e-83	634	76	150	1	150	19	168	RHN1_NICPL	RecName: Full=Ras-related protein RHN1
g441.t1	368	Q84MZ4.1	3.3e-145	1079	54.479	413	9	365	10	410	TF3A_ARATH	RecName: Full=Transcription factor IIIA; Short=AtTFIIIA
g445.t1	1348	Q852L0.1	0	2488	68.966	696	1	656	1	688	HD16N_ORYSJ	RecName: Full=Casein kinase 1-like protein HD16; AltName: Full=Os03g0793500 protein; AltName: Full=Protein EARLY FLOWERING 1; AltName: Full=Protein HEADING DATE 16
g446.t1	504	Q56YU0.2	0	2002	73.6	500	6	504	3	501	AL2C4_ARATH	RecName: Full=Aldehyde dehydrogenase family 2 member C4; AltName: Full=ALDH1a; AltName: Full=Protein REDUCED EPIDERMAL FLUORESCENCE 1
g447.t1	502	Q56YU0.2	0	1967	72.655	501	3	502	4	501	AL2C4_ARATH	RecName: Full=Aldehyde dehydrogenase family 2 member C4; AltName: Full=ALDH1a; AltName: Full=Protein REDUCED EPIDERMAL FLUORESCENCE 1
g448.t1	144	Q9LV58.1	3.57e-61	476	66.216	148	1	144	1	148	MBF1C_ARATH	RecName: Full=Multiprotein-bridging factor 1c
g449.t1	1030	Q9SMV7.1	0	3314	59.339	1119	1	1027	1	1109	MSH7_ARATH	RecName: Full=DNA mismatch repair protein MSH7; Short=AtMSH7; AltName: Full=MutS protein homolog 7
g450.t1	1383	F4K2K3.1	0	4901	66.235	1389	10	1383	2	1375	GNL2_ARATH	RecName: Full=ARF guanine-nucleotide exchange factor GNL2; AltName: Full=Protein GNOM-like 2
g452.t1	362	Q9SYG2.1	5.27e-18	216	29.389	262	125	341	94	349	ASIL1_ARATH	RecName: Full=Trihelix transcription factor ASIL1; AltName: Full=6B-interacting protein 1-like 1; AltName: Full=Trihelix DNA-binding protein ASIL1
g453.t1	576	Q94LW6.1	0	1898	61.031	621	11	561	17	630	SUT35_ARATH	RecName: Full=Probable sulfate transporter 3.5
g455.t1	648	Q94LW6.1	0	2174	65.354	635	1	634	5	631	SUT35_ARATH	RecName: Full=Probable sulfate transporter 3.5
g456.t1	906	Q9C827.1	0	3933	79.016	915	12	906	2	914	COB22_ARATH	RecName: Full=Coatomer subunit beta'-2; AltName: Full=Beta'-coat protein 2; Short=Beta'-COP 2
g458.t1	725	Q9SN46.2	0	1625	72.705	403	1	402	1	400	LRX5_ARATH	RecName: Full=Leucine-rich repeat extensin-like protein 5; Short=AtLRX5; Short=LRR/EXTENSIN5; AltName: Full=Cell wall hydroxyproline-rich glycoprotein; Flags: Precursor
g459.t1	838	Q9SMV7.1	0	3113	69.841	819	26	835	291	1109	MSH7_ARATH	RecName: Full=DNA mismatch repair protein MSH7; Short=AtMSH7; AltName: Full=MutS protein homolog 7
g460.t1	1365	F4K2K3.1	0	4820	65.227	1389	10	1365	2	1375	GNL2_ARATH	RecName: Full=ARF guanine-nucleotide exchange factor GNL2; AltName: Full=Protein GNOM-like 2
g462.t1	363	Q9SYG2.1	1.59e-17	212	29.389	262	125	341	94	349	ASIL1_ARATH	RecName: Full=Trihelix transcription factor ASIL1; AltName: Full=6B-interacting protein 1-like 1; AltName: Full=Trihelix DNA-binding protein ASIL1
g464.t1	645	Q94LW6.1	0	2206	66.989	621	11	630	17	630	SUT35_ARATH	RecName: Full=Probable sulfate transporter 3.5
g465.t1	648	Q94LW6.1	0	2174	65.354	635	1	634	5	631	SUT35_ARATH	RecName: Full=Probable sulfate transporter 3.5
g466.t1	906	Q9C827.1	0	3935	79.126	915	12	906	2	914	COB22_ARATH	RecName: Full=Coatomer subunit beta'-2; AltName: Full=Beta'-coat protein 2; Short=Beta'-COP 2
g467.t1	722	Q9SN46.2	0	1628	72.953	403	1	402	6	400	LRX5_ARATH	RecName: Full=Leucine-rich repeat extensin-like protein 5; Short=AtLRX5; Short=LRR/EXTENSIN5; AltName: Full=Cell wall hydroxyproline-rich glycoprotein; Flags: Precursor
g470.t1	1116	Q8RXE7.2	2.08e-61	574	61.538	169	274	438	1	169	AGD14_ARATH	RecName: Full=Probable ADP-ribosylation factor GTPase-activating protein AGD14; Short=ARF GAP AGD14; AltName: Full=Protein ARF-GAP DOMAIN 14; Short=AtAGD14; AltName: Full=Protein ZIGA4
g471.t1	134	Q58FZ0.1	6.19e-21	216	46.753	77	58	134	171	247	NAKR2_ARATH	RecName: Full=Protein SODIUM POTASSIUM ROOT DEFECTIVE 2; Short=NaKR2; AltName: Full=Heavy metal-associated plant protein 3; Short=AtHPP03
g473.t1	1196	Q6STH5.1	0	1984	75.096	522	701	1192	16	527	HF101_ARATH	RecName: Full=Fe-S cluster assembly factor HCF101, chloroplastic; AltName: Full=Protein HIGH CHLOROPHYLL FLUORESCENCE 101; Flags: Precursor
g474.t1	294	Q9SQR3.1	5.44e-72	574	40.824	267	11	277	9	265	D14_ARATH	RecName: Full=Strigolactone esterase D14; AltName: Full=Protein DWARF 14; Short=AtD14
g475.t1	454	Q9T0K7.2	0	1565	69.212	419	38	454	36	421	HIBC6_ARATH	RecName: Full=3-hydroxyisobutyryl-CoA hydrolase-like protein 3, mitochondrial; Flags: Precursor
g476.t1	320	Q8VXZ0.1	4.05e-120	905	59.667	300	46	315	57	353	NUD20_ARATH	RecName: Full=Nudix hydrolase 20, chloroplastic; Short=AtNUDT20; Flags: Precursor
g478.t1	956	F6HH45.1	0	1660	66.18	479	1	452	2	480	TRM52_VITVI	RecName: Full=tRNA (guanine(37)-N1)-methyltransferase 2; AltName: Full=M1G-methyltransferase 2; AltName: Full=tRNA [GM37] methyltransferase 2; AltName: Full=tRNA methyltransferase 5 homolog 2
g482.t1	1017	Q39214.1	5.47e-78	710	29.603	831	68	828	68	876	RPM1_ARATH	RecName: Full=Disease resistance protein RPM1; AltName: Full=Resistance to Pseudomonas syringae protein 3
g483.t1	1000	Q39214.1	1.21e-80	728	28.756	772	161	907	170	910	RPM1_ARATH	RecName: Full=Disease resistance protein RPM1; AltName: Full=Resistance to Pseudomonas syringae protein 3
g485.t1	465	O80345.1	0	1543	63.071	482	1	464	1	478	CDKF1_ARATH	RecName: Full=Cyclin-dependent kinase F-1; Short=CDKF;1; AltName: Full=CDK-activating kinase 1-At; Short=CAK1-At
g486.t1	248	O82480.1	6.86e-133	964	90	200	1	199	1	198	RAC7_ARATH	RecName: Full=Rac-like GTP-binding protein ARAC7; AltName: Full=GTPase protein ROP9
g487.t1	162	A9PCL4.1	2.35e-102	750	86.42	162	1	162	1	162	PRX2_POPTR	RecName: Full=Peroxiredoxin-2; Short=Prx; AltName: Full=1-Cys D-peroxiredoxin; AltName: Full=Peroxiredoxin II; AltName: Full=Thioredoxin peroxidase
g488.t1	593	Q8LPL2.2	0	1577	50.859	582	3	580	6	585	PTR32_ARATH	RecName: Full=Protein NRT1/ PTR FAMILY 1.1; Short=AtNPF1.1; AltName: Full=Nitrate transporter 1.12
g489.t1	596	Q8LPL2.2	0	1654	53.608	582	11	586	8	589	PTR32_ARATH	RecName: Full=Protein NRT1/ PTR FAMILY 1.1; Short=AtNPF1.1; AltName: Full=Nitrate transporter 1.12
g490.t1	1509	C6L7U1.2	0	2048	44.256	1001	379	1334	497	1483	LIN1_LOTJA	RecName: Full=Putative E3 ubiquitin-protein ligase LIN-1; AltName: Full=Protein cerberus; AltName: Full=RING-type E3 ubiquitin transferase LIN-1
g491.t1	349	Q07469.1	1.02e-43	393	34.333	300	46	340	29	304	BSPA_POPDE	RecName: Full=Bark storage protein A; Flags: Precursor
g492.t1	361	Q8S3D1.2	1.94e-85	682	46.119	438	1	360	1	406	BH068_ARATH	RecName: Full=Transcription factor bHLH68; AltName: Full=Basic helix-loop-helix protein 68; Short=AtbHLH68; Short=bHLH 68; AltName: Full=Transcription factor EN 60; AltName: Full=bHLH transcription factor bHLH068
g493.t1	160	Q8W3L1.1	2.8e-50	431	80	100	58	157	125	224	MFDR_ARATH	RecName: Full=NADPH:adrenodoxin oxidoreductase, mitochondrial; Short=Adrenodoxin reductase; AltName: Full=Mitochondrial ferredoxin reductase; Short=AtMFDR; Flags: Precursor
g494.t1	193	Q8W3L1.1	2.88e-60	502	52.074	217	1	193	254	468	MFDR_ARATH	RecName: Full=NADPH:adrenodoxin oxidoreductase, mitochondrial; Short=Adrenodoxin reductase; AltName: Full=Mitochondrial ferredoxin reductase; Short=AtMFDR; Flags: Precursor
g496.t1	479	Q9LS04.2	6.55e-08	138	25.707	389	46	423	4	328	FB187_ARATH	RecName: Full=Putative F-box protein At3g25750
g498.t1	492	Q43291.2	6.69e-32	308	81.429	70	216	285	46	114	RL211_ARATH	RecName: Full=60S ribosomal protein L21-1
g499.t1	1023	B7K735.1	6.59e-89	740	60.166	241	591	830	2	234	EFTS_CYAP7	RecName: Full=Elongation factor Ts; Short=EF-Ts
g500.t1	145	Q84X40.1	1.95e-24	236	40.722	194	1	145	1	178	SPER1_ARATH	RecName: Full=Protein SPEAR1; AltName: Full=SPL-like, EAR-containing protein 1; AltName: Full=TCP interactor containing EAR motif protein 2
g501.t1	601	Q9FYG4.1	0	1358	53.78	463	138	599	153	614	GLOX1_ARATH	RecName: Full=Aldehyde oxidase GLOX1; AltName: Full=Glyoxal oxidase 1; Flags: Precursor
g502.t1	289	Q9SVV2.1	3.09e-132	973	58.503	294	1	289	1	292	XTH26_ARATH	RecName: Full=Probable xyloglucan endotransglucosylase/hydrolase protein 26; Short=At-XTH26; Short=XTH-26; Flags: Precursor
g503.t1	135	Q54ZG7.1	3.55e-17	183	31.818	132	4	135	5	125	TM234_DICDI	RecName: Full=Transmembrane protein 234 homolog
g504.t1	552	Q9FT92.2	2.19e-41	403	44.792	192	358	547	146	333	Y5843_ARATH	RecName: Full=Uncharacterized protein At5g08430
g505.t1	431	Q93Z18.1	0	1712	75.177	423	1	421	1	411	CKL3_ARATH	RecName: Full=Casein kinase 1-like protein 3; AltName: Full=Protein CASEIN KINASE I-LIKE 3; Short=CK1.3
g506.t1	650	Q8W593.1	0	1475	79.494	356	1	356	7	350	LGUC_ARATH	RecName: Full=Probable lactoylglutathione lyase, chloroplastic; AltName: Full=Glyoxalase I; Flags: Precursor
g507.t1	1081	Q9SL76.2	0	4017	69.336	1099	1	1081	1	1094	P2C19_ARATH	RecName: Full=Protein phosphatase 2C and cyclic nucleotide-binding/kinase domain-containing protein; Includes: RecName: Full=Probable protein phosphatase 2C 19; Short=AtPP2C19; Includes: RecName: Full=Probable inactive cyclic nucleotide-dependent protein kinase At2g20050
g508.t1	410	Q5XF85.2	6.73e-112	865	50.125	401	37	402	31	422	ATL42_ARATH	RecName: Full=E3 ubiquitin-protein ligase ATL42; AltName: Full=RING-H2 finger protein ATL42; AltName: Full=RING-type E3 ubiquitin transferase ATL42; Flags: Precursor
g509.t1	499	Q53HY2.1	4.53e-174	1293	54.669	514	3	499	2	510	NINJA_TOBAC	RecName: Full=Ninja-family protein mc410
g510.t1	473	Q1KS79.1	1.3e-08	143	23.853	327	72	363	11	305	FB116_ARATH	RecName: Full=F-box protein At2g23160
g512.t1	517	Q8GW61.2	0	2056	76.423	492	13	504	13	504	STP14_ARATH	RecName: Full=Sugar transport protein 14; AltName: Full=Hexose transporter 14
g513.t1	802	Q9SL79.2	0	1705	64.919	496	1	487	1	481	CAF1P_ARATH	RecName: Full=CRS2-associated factor 1, chloroplastic; AltName: Full=Chloroplastic group IIA intron splicing facilitator CRS2-associated factor 1; Flags: Precursor
g514.t1	1086	Q9FFN2.2	4.78e-68	614	44.245	278	294	565	172	444	GLYT3_ARATH	RecName: Full=Probable glycosyltransferase At5g03795
g517.t1	253	Q9LYD3.1	5.86e-61	494	57.36	197	39	230	31	222	DREB3_ARATH	RecName: Full=Dehydration-responsive element-binding protein 3; AltName: Full=Protein TINY 2
g519.t1	777	Q93ZY3.1	0	3456	84.19	778	1	776	4	778	STT3A_ARATH	RecName: Full=Dolichyl-diphosphooligosaccharide--protein glycosyltransferase subunit STT3A; Short=Oligosaccharyl transferase subunit STT3A; Short=STT3-A; AltName: Full=Integral membrane protein 1; AltName: Full=Protein STAUROSPORIN AND TEMPERATURE SENSITIVE 3-LIKE A
g520.t1	606	O80653.1	0	2009	70.033	614	1	604	1	609	SKIP_ARATH	RecName: Full=SNW/SKI-interacting protein; Short=AtSKIP; AltName: Full=Protein EARLY FLOWERING AND INSENSITIVE TO PHOTOPERIOD 1; AltName: Full=SNW domain-containing protein
g521.t1	338	Q84WJ9.1	2.83e-170	1232	78.947	304	12	315	2	303	PP1R7_ARATH	RecName: Full=Protein phosphatase 1 regulatory inhibitor subunit PPP1R7 homolog
g522.t1	866	Q8LGU6.1	0	2616	68.622	733	137	865	35	743	CD27B_ARATH	RecName: Full=Cell division cycle protein 27 homolog B; Short=CDC27 homolog B; AltName: Full=Protein HOBBIT
g525.t1	724	Q8S8N9.2	0	2000	60.49	734	1	713	1	698	GOGC1_ARATH	RecName: Full=Golgin candidate 1; Short=AtGC1; AltName: Full=Golgin-84
g526.t1	1577	P51615.1	0	2074	73.013	541	1117	1577	51	591	MAOX_VITVI	RecName: Full=NADP-dependent malic enzyme; Short=NADP-ME
g527.t1	407	C8VK14.1	2.31e-54	473	38.065	310	108	404	32	328	HXNY_EMENI	RecName: Full=2-oxoglutarate-Fe(II) type oxidoreductase hxnY; AltName: Full=Nicotinate catabolism cluster protein hxnY
g529.t1	122	Q7ZW78.2	2.71e-10	137	32.609	92	31	117	36	123	RN181_DANRE	RecName: Full=E3 ubiquitin-protein ligase RNF181; AltName: Full=RING finger protein 181; AltName: Full=RING-type E3 ubiquitin transferase RNF181
g530.t1	377	P49597.2	3.27e-102	797	51.125	311	81	376	129	431	P2C56_ARATH	RecName: Full=Protein phosphatase 2C 56; Short=AtPP2C56; AltName: Full=Protein ABSCISIC ACID-INSENSITIVE 1; AltName: Full=Protein phosphatase 2C ABI1; Short=PP2C ABI1
g531.t1	112	Q6F303.1	1.68e-29	264	44.762	105	7	111	6	110	PHP5_ORYSJ	RecName: Full=Pseudo histidine-containing phosphotransfer protein 5; AltName: Full=OsHpt5
g532.t1	1249	Q9LHK4.1	0	4184	64.568	1239	16	1245	12	1234	AB8B_ARATH	PUTATIVE PSEUDOGENE: RecName: Full=Putative ABC transporter B family member 8; Short=ABC transporter ABCB.8; Short=AtABCB8; AltName: Full=P-glycoprotein 8; AltName: Full=Putative multidrug resistance protein 22
g533.t1	527	Q10181.1	1.92e-49	454	36.093	302	15	314	9	278	YAW6_SCHPO	RecName: Full=Uncharacterized protein C3F10.06c
g534.t1	386	F4JNX2.1	5.01e-70	584	33.766	385	45	384	69	442	SDEH4_ARATH	RecName: Full=Senescence/dehydration-associated protein At4g35985, chloroplastic; Flags: Precursor
g535.t1	422	O22704.1	4.92e-21	225	73.077	52	364	415	69	120	CYP5F_ARATH	RecName: Full=Cytochrome B5-like protein; Short=AtCb5LP; AltName: Full=Cytochrome b5 isoform F; Short=AtCb5-F
g537.t1	256	O22704.1	1.13e-21	222	73.077	52	198	249	69	120	CYP5F_ARATH	RecName: Full=Cytochrome B5-like protein; Short=AtCb5LP; AltName: Full=Cytochrome b5 isoform F; Short=AtCb5-F
g539.t1	341	Q9SZE1.1	5.21e-168	1218	71.473	319	24	340	16	334	3HID1_ARATH	RecName: Full=Probable 3-hydroxyisobutyrate dehydrogenase-like 1, mitochondrial; Short=HIBADH-like; Flags: Precursor
g540.t1	1011	Q9SGP2.1	0	1725	41.481	945	46	971	37	959	HSL1_ARATH	RecName: Full=Receptor-like protein kinase HSL1; AltName: Full=Protein HAESA-LIKE1; Flags: Precursor
g541.t1	481	Q9SEK3.1	0	1954	76.715	481	1	481	38	498	HXK1_SPIOL	RecName: Full=Hexokinase-1; AltName: Full=SoHxK1
g545.t1	447	Q9SZE2.1	0	1737	71.938	449	1	443	82	530	DTX51_ARATH	RecName: Full=Protein DETOXIFICATION 51; Short=AtDTX51; AltName: Full=Multidrug and toxic compound extrusion protein 51; Short=MATE protein 51; AltName: Full=Protein ABNORMAL SHOOT 3; AltName: Full=Protein ACTIVATED DISEASE SUSCEPTIBILITY 1; Short=Protein ADS1; AltName: Full=Protein ALTERED DEVELOPMENT PROGRAM 1; Short=Protein ADP1; AltName: Full=Protein NOVEL ION CARRIER 4; Short=Protein NIC4
g546.t1	438	Q8L4D8.1	7.58e-14	188	52.174	69	133	201	115	183	IQD31_ARATH	RecName: Full=Protein IQ-DOMAIN 31
g547.t1	381	Q8VYZ3.1	0	1553	77.808	365	19	381	23	383	PME53_ARATH	RecName: Full=Probable pectinesterase 53; Short=PE 53; AltName: Full=Pectin methylesterase 53; Short=AtPME53; Flags: Precursor
g548.t1	1310	O23247.1	0	2525	75.081	614	700	1310	30	642	SYRM_ARATH	RecName: Full=Arginine--tRNA ligase, chloroplastic/mitochondrial; AltName: Full=Arginyl-tRNA synthetase; Short=ArgRS; AltName: Full=Protein EMBRYO DEFECTIVE 1027; Flags: Precursor
g549.t1	603	Q9FJV0.1	0	1611	87.755	343	11	352	9	351	M2K6_ARATH	RecName: Full=Mitogen-activated protein kinase kinase 6; Short=AtMKK6; Short=MAP kinase kinase 6; AltName: Full=Protein Arabidopsis NQK1 homolog
g550.t1	890	Q9LSL9.1	0	2325	51.395	860	32	886	61	910	PP445_ARATH	RecName: Full=Pentatricopeptide repeat-containing protein At5g65560
g551.t1	490	Q9M3B7.2	2.82e-12	176	27.158	475	8	449	14	436	FBL54_ARATH	RecName: Full=Putative F-box/LRR-repeat protein At3g49150
g552.t1	488	Q9FJU9.1	0	1858	72.041	490	1	488	1	490	E1313_ARATH	RecName: Full=Glucan endo-1,3-beta-glucosidase 13; AltName: Full=(1->3)-beta-glucan endohydrolase 13; Short=(1->3)-beta-glucanase 13; AltName: Full=Beta-1,3-endoglucanase 13; Short=Beta-1,3-glucanase 13; Flags: Precursor
g553.t1	582	F4I2J8.1	0	1575	52.688	651	35	582	90	716	CATIN_ARATH	RecName: Full=Cactin
g554.t1	249	Q9C942.1	5.75e-29	285	30.769	221	7	226	35	253	CSE_ARATH	RecName: Full=Caffeoylshikimate esterase; AltName: Full=Lysophospholipase 2; Short=LysoPL2
g555.t1	131	Q8GT39.1	1.22e-91	673	96.183	131	1	131	1	131	PROF_PRUPE	RecName: Full=Profilin; AltName: Allergen=Pru p 4.02
g556.t1	133	A4K9Z8.1	4.64e-89	656	91.729	133	1	133	1	133	PROF2_BETPN	RecName: Full=Profilin-2; AltName: Full=Allergen Bet v II; AltName: Full=Pollen allergen Bet v 2; AltName: Allergen=Bet v 2
g557.t1	227	Q8VZU9.1	1.02e-108	809	79.397	199	20	218	6	204	DERL1_ARATH	RecName: Full=Derlin-1; AltName: Full=AtDerlin1-1
g561.t1	258	P27061.1	4.49e-86	662	51.293	232	26	257	23	254	PPA1_SOLLC	RecName: Full=Acid phosphatase 1; AltName: Full=Apase-1(1); Flags: Precursor
g562.t1	404	Q9LHF1.1	8.57e-104	816	50.799	313	62	373	74	381	LRX4_ARATH	RecName: Full=Leucine-rich repeat extensin-like protein 4; Short=AtLRX4; Short=LRR/EXTENSIN4; AltName: Full=Cell wall hydroxyproline-rich glycoprotein; Flags: Precursor
g563.t1	294	Q9ZQP1.2	3.56e-96	740	53.459	318	2	276	13	315	DSP8_ARATH	RecName: Full=Putative dual specificity protein phosphatase DSP8
g564.t1	489	Q9M0F8.1	0	1354	59.51	531	1	489	1	498	NAC75_ARATH	RecName: Full=NAC domain-containing protein 75; Short=ANAC075
g565.t1	536	P29677.1	0	1651	62.193	529	1	529	1	501	MPPA_SOLTU	RecName: Full=Mitochondrial-processing peptidase subunit alpha; AltName: Full=Alpha-MPP; AltName: Full=Ubiquinol-cytochrome-c reductase subunit II; Flags: Precursor
g566.t1	318	Q8L7W2.2	2.7e-105	806	55	280	49	316	71	350	NUDT8_ARATH	RecName: Full=Nudix hydrolase 8; Short=AtNUDT8
g567.t1	659	Q94AA4.1	0	2007	78.692	474	52	525	4	461	PFKA3_ARATH	RecName: Full=ATP-dependent 6-phosphofructokinase 3; Short=ATP-PFK 3; Short=Phosphofructokinase 3; AltName: Full=Phosphohexokinase 3
g568.t1	111	Q9P7E1.1	1.44e-11	151	43.243	74	48	111	506	579	YOF7_SCHPO	RecName: Full=Uncharacterized RING finger protein P4H10.07
g569.t1	2087	Q9M0G0.1	0	2024	66.314	567	1533	2087	73	637	GAGT3_ARATH	RecName: Full=Glutathione hydrolase 3; AltName: Full=Gamma-glutamyltransferase 3; AltName: Full=Gamma-glutamyltranspeptidase 3; AltName: Full=Gamma-glutamyltranspeptidase 4
g570.t1	334	O82200.2	7.58e-179	1287	72.107	337	1	334	1	317	MIOX2_ARATH	RecName: Full=Inositol oxygenase 2; AltName: Full=Myo-inositol oxygenase 2; Short=AtMIOX2; Short=MI oxygenase 2
g571.t1	382	Q9M0G2.1	2.41e-135	1010	57.881	387	1	381	1	355	C3H49_ARATH	RecName: Full=Zinc finger CCCH domain-containing protein 49; Short=AtC3H49
g572.t1	156	P55876.1	2.84e-40	360	73.913	92	3	94	38	126	IF5_MAIZE	RecName: Full=Eukaryotic translation initiation factor 5; Short=eIF-5
g573.t1	283	Q9FKL2.1	2.48e-62	514	69.173	133	1	133	1	122	MYB36_ARATH	RecName: Full=Transcription factor MYB36; AltName: Full=Myb-related protein 36; Short=AtMYB36
g574.t1	889	C0LGR6.2	0	2397	54.545	880	6	866	7	882	Y4291_ARATH	RecName: Full=Probable LRR receptor-like serine/threonine-protein kinase At4g29180; Flags: Precursor
g575.t1	298	Q8GYD2.1	7.59e-124	913	80.374	214	60	273	2	215	MND1_ARATH	RecName: Full=Meiotic nuclear division protein 1 homolog; Short=AtMND1; AltName: Full=Meiotic nuclear division 1-like protein
g576.t1	218	Q9SZE4.1	4.07e-114	839	85.845	219	1	218	1	219	VP322_ARATH	RecName: Full=Vacuolar protein sorting-associated protein 32 homolog 2; Short=AtVPS32-2; AltName: Full=Charged multivesicular body protein 4 homolog 2; AltName: Full=ESCRT-III complex subunit VPS32 homolog 2
g578.t1	684	O04373.2	0	1586	73.3	397	17	413	28	424	ILL4_ARATH	RecName: Full=IAA-amino acid hydrolase ILR1-like 4; AltName: Full=jasmonoyl-L-amino acid hydrolase; Flags: Precursor
g579.t1	994	Q8VY00.1	0	3434	72.203	885	119	994	172	1043	ESP3_ARATH	RecName: Full=Pre-mRNA-splicing factor ATP-dependent RNA helicase DEAH1; AltName: Full=DEAH RNA helicase homolog PRP2; AltName: Full=Protein EMBRYO DEFECTIVE 2733; AltName: Full=Protein ENHANCED SILENCING PHENOTYPE 3
g580.t1	81	Q9SLL7.1	5.45e-34	288	55.462	119	2	81	1	119	RL311_ARATH	RecName: Full=60S ribosomal protein L31-1
g581.t1	960	Q9FJT9.1	0	3921	73.478	969	1	955	11	955	PQQL_ARATH	RecName: Full=Zinc protease PQQL-like
g584.t1	625	Q9FJT8.1	0	1474	58.442	462	165	616	3	460	HATB_ARATH	RecName: Full=Histone acetyltransferase type B catalytic subunit; Short=HAT B
g585.t1	292	Q9FI94.1	1.65e-88	692	78.182	165	1	163	1	165	DHYS_ARATH	RecName: Full=Deoxyhypusine synthase
g586.t1	360	Q9C5D7.1	4.9e-97	743	65.421	214	5	218	2	214	CAMT3_ARATH	RecName: Full=Probable caffeoyl-CoA O-methyltransferase At4g26220; AltName: Full=Trans-caffeoyl-CoA 3-O-methyltransferase; Short=CCoAMT; Short=CCoAOMT
g587.t1	1445	Q9LK40.1	0	4283	67.96	1186	43	1212	22	1171	NRPD2_ARATH	RecName: Full=DNA-directed RNA polymerases IV and V subunit 2; AltName: Full=DNA-directed RNA polymerase D subunit 2a; Short=AtNRPD2a; Short=Nuclear RNA polymerase D 2a; AltName: Full=Nuclear RNA polymerase E 2; AltName: Full=Protein DEFECTIVE IN MERISTEM SILENCING 2; AltName: Full=Protein DEFECTIVE IN RNA-DIRECTED DNA METHYLATION 2; AltName: Full=RNA polymerase IV subunit 2a; Short=POL IV 2a
g588.t1	183	Q9C5D7.1	3.51e-73	567	54.884	215	1	182	20	231	CAMT3_ARATH	RecName: Full=Probable caffeoyl-CoA O-methyltransferase At4g26220; AltName: Full=Trans-caffeoyl-CoA 3-O-methyltransferase; Short=CCoAMT; Short=CCoAOMT
g589.t1	1220	Q54I39.1	7.68e-29	308	37.952	166	9	174	14	177	IST1L_DICDI	RecName: Full=IST1-like protein
g591.t1	146	Q9XG80.1	6.87e-52	414	66.038	106	41	146	33	138	PLA21_ORYSJ	RecName: Full=Probable phospholipase A2 homolog 1; Flags: Precursor
g593.t1	826	Q9STR4.1	0	1688	78.293	410	13	417	16	425	1A17_ARATH	RecName: Full=1-aminocyclopropane-1-carboxylate synthase 7; Short=ACC synthase 7; AltName: Full=S-adenosyl-L-methionine methylthioadenosine-lyase 7
g594.t1	438	Q9STR4.1	0	1766	77.546	432	11	437	15	446	1A17_ARATH	RecName: Full=1-aminocyclopropane-1-carboxylate synthase 7; Short=ACC synthase 7; AltName: Full=S-adenosyl-L-methionine methylthioadenosine-lyase 7
g595.t1	106	O48557.1	3.7e-47	381	75	96	13	106	11	106	RL17_MAIZE	RecName: Full=60S ribosomal protein L17
g596.t1	488	P12955.3	0	1381	55.72	472	12	482	18	482	PEPD_HUMAN	RecName: Full=Xaa-Pro dipeptidase; Short=X-Pro dipeptidase; AltName: Full=Imidodipeptidase; AltName: Full=Peptidase D; AltName: Full=Proline dipeptidase; Short=Prolidase
g597.t1	393	Q0J2C6.1	0	1555	84.545	330	64	393	58	387	ANM1_ORYSJ;gi	RecName: Full=Probable protein arginine N-methyltransferase 1<>RecName: Full=Probable protein arginine N-methyltransferase 1
g600.t1	952	Q9ZUW3.1	5.83e-165	1306	35.456	801	193	952	72	868	PP172_ARATH	RecName: Full=Pentatricopeptide repeat-containing protein At2g27610
g601.t1	317	Q9FJT7.1	7.69e-137	1012	62.5	344	1	314	1	344	NDL1_ARATH	RecName: Full=Protein NDL1; AltName: Full=Protein N-MYC DOWNREGULATED-LIKE 1
g602.t1	236	Q9SU92.1	1.81e-102	767	59.322	236	1	235	1	236	PPSP3_ARATH	RecName: Full=Thiamine phosphate phosphatase-like protein
g603.t1	335	F4JU70.1	3.19e-175	1265	73.765	324	4	326	8	327	COAC2_ARATH	RecName: Full=Mitochondrial carrier protein CoAc2; AltName: Full=AtCoAc2; AltName: Full=Mitochondrial coenzyme A transporter CoAc2
g604.t1	496	Q9ZQE5.2	4.49e-150	1140	55.764	373	124	496	211	579	PP153_ARATH	RecName: Full=Pentatricopeptide repeat-containing protein At2g15690, mitochondrial; Flags: Precursor
g605.t1	286	Q42538.1	1.81e-173	1246	88.433	268	20	286	45	312	SAT5_ARATH	RecName: Full=Serine acetyltransferase 5; Short=AtSAT-5; AltName: Full=AtSERAT1;1; AltName: Full=SAT-c
g606.t1	404	F4K933.1	1.95e-89	719	38.288	444	3	400	17	431	ET2_ARATH	RecName: Full=Protein EFFECTOR OF TRANSCRIPTION 2; Short=AtET2
g607.t1	394	F4K933.1	4.4e-96	762	42.469	405	6	389	9	387	ET2_ARATH	RecName: Full=Protein EFFECTOR OF TRANSCRIPTION 2; Short=AtET2
g608.t1	592	P0DH62.1	7.7e-71	615	47.273	275	350	582	207	479	Y4407_SELML	RecName: Full=Inactive protein kinase SELMODRAFT_444075
g609.t1	306	Q9SU91.1	7.01e-95	733	78.659	164	36	199	40	203	LPXA_ARATH	RecName: Full=Probable acyl-[acyl-carrier-protein]--UDP-N-acetylglucosamine O-acyltransferase, mitochondrial; Short=UDP-N-acetylglucosamine acyltransferase; AltName: Full=Protein LIPID X A; Short=AtLpxA; Flags: Precursor
g610.t1	312	Q7XC57.1	3.58e-24	256	39.241	158	1	154	1	126	MYBS3_ORYSJ	RecName: Full=Transcription factor MYBS3; AltName: Full=Myb-related protein S3; Short=OsMYBS3
g611.t1	540	Q9ZUN3.2	0	1987	74.291	564	27	537	34	590	KEA4_ARATH	RecName: Full=K(+) efflux antiporter 4; Short=AtKEA4; Flags: Precursor
g612.t1	305	Q9ZUN4.1	1.46e-174	1255	72.517	302	1	302	9	310	ACCO1_ARATH	RecName: Full=1-aminocyclopropane-1-carboxylate oxidase 1; Short=ACC oxidase 1; Short=AtACO1
g614.t1	259	Q9ZUN5.1	7.27e-82	636	70	190	1	189	1	190	TET2_ARATH	RecName: Full=Tetraspanin-2
g616.t1	297	O65896.1	2.39e-131	969	62.458	301	1	296	1	298	CDA1_ARATH	RecName: Full=Cytidine deaminase 1; Short=At-CDA1
g617.t1	286	Q9C889.1	1.76e-47	403	41.758	182	88	267	1	182	PR1F2_ARATH	RecName: Full=PRA1 family protein F2; Short=AtPRA1.F2; AltName: Full=Prenylated Rab acceptor 7
g618.t1	797	P13708.2	0	3257	76.633	796	11	795	11	805	SUSY_SOYBN	RecName: Full=Sucrose synthase; AltName: Full=Nodulin-100; Short=N-100; AltName: Full=Sucrose-UDP glucosyltransferase
g619.t1	222	Q5TKD8.1	3.46e-85	649	72.189	169	54	220	52	214	TRL2_ORYSJ	RecName: Full=Thioredoxin-like 2, chloroplastic; AltName: Full=Lilium-type thioredoxin 2; AltName: Full=OsTrx19; Flags: Precursor
g620.t1	491	P22413.2	2.87e-82	706	40.404	396	97	479	205	587	ENPP1_HUMAN	RecName: Full=Ectonucleotide pyrophosphatase/phosphodiesterase family member 1; Short=E-NPP 1; AltName: Full=Membrane component chromosome 6 surface marker 1; AltName: Full=Phosphodiesterase I/nucleotide pyrophosphatase 1; AltName: Full=Plasma-cell membrane glycoprotein PC-1; Includes: RecName: Full=Alkaline phosphodiesterase I; Includes: RecName: Full=Nucleotide pyrophosphatase; Short=NPPase; Al…
g621.t1	413	Q8GWE6.1	0	1827	80.872	413	1	413	1	413	EER5_ARATH	RecName: Full=Enhanced ethylene response protein 5; AltName: Full=Nuclear mRNA export protein THP1; Short=AtTHP1
g622.t1	410	Q54ED4.1	2.3e-115	892	44.444	423	33	400	68	479	GRWD1_DICDI	RecName: Full=Glutamate-rich WD repeat-containing protein 1
g623.t1	362	Q9LD40.2	9.28e-45	420	37.288	295	81	361	356	637	CNG13_ARATH	RecName: Full=Putative cyclic nucleotide-gated ion channel 13; AltName: Full=Cyclic nucleotide- and calmodulin-regulated ion channel 13
g625.t1	309	O82226.2	1.13e-19	229	35.714	182	132	300	504	673	CNGC6_ARATH	RecName: Full=Probable cyclic nucleotide-gated ion channel 6; Short=AtCNGC6; AltName: Full=Cyclic nucleotide- and calmodulin-regulated ion channel 6
g626.t1	246	B4K934.1	1.62e-10	152	26.437	174	24	187	113	279	WRNXO_DROMO	RecName: Full=Werner Syndrome-like exonuclease; AltName: Full=3'-5' exonuclease
g628.t1	298	Q9SZI6.1	1.16e-30	302	37.815	238	83	298	147	352	GAT22_ARATH	RecName: Full=Putative GATA transcription factor 22
g630.t1	254	Q9ZRA4.1	8.63e-73	570	59.239	184	71	254	27	209	AB19A_PRUPE	RecName: Full=Auxin-binding protein ABP19a; Flags: Precursor
g632.t1	1430	P48981.1	0	3092	80.737	706	707	1410	17	722	BGAL_MALDO	RecName: Full=Beta-galactosidase; AltName: Full=Acid beta-galactosidase; Short=Lactase; AltName: Full=Exo-(1-->4)-beta-D-galactanase; Flags: Precursor
g634.t1	567	Q9SU79.1	0	1708	60.424	566	2	561	1	529	PAO5_ARATH	RecName: Full=Probable polyamine oxidase 5; Short=AtPAO5
g637.t1	1102	Q9LIC2.1	0	2251	69.601	602	503	1102	41	641	TMN7_ARATH	RecName: Full=Transmembrane 9 superfamily member 7; AltName: Full=Endomembrane protein 5; AltName: Full=Transmembrane nine protein 7; Short=AtTMN7; Flags: Precursor
g638.t1	1293	Q8RWW0.1	0	1490	57.576	528	590	1068	104	625	ALE2_ARATH	RecName: Full=Receptor-like serine/threonine-protein kinase ALE2; AltName: Full=Protein ABNORMAL LEAF SHAPE 2; Flags: Precursor
g640.t1	599	Q84WU9.1	0	2005	63.621	602	4	597	3	594	C3H64_ARATH	RecName: Full=Zinc finger CCCH domain-containing protein 64; Short=AtC3H64
g645.t1	226	Q9LRW1.1	2.53e-34	316	47.619	126	11	129	35	160	LBD22_ARATH	RecName: Full=LOB domain-containing protein 22; AltName: Full=ASYMMETRIC LEAVES 2-like protein 30; Short=AS2-like protein 30
g646.t1	179	O42929.1	4.55e-35	311	38.503	187	5	174	7	185	DENR_SCHPO	RecName: Full=Translation machinery-associated protein 22; AltName: Full=Density-regulated protein homolog
g647.t1	363	Q9FUJ3.2	3.07e-112	868	44.226	407	13	363	10	405	CKX2_ARATH	RecName: Full=Cytokinin dehydrogenase 2; AltName: Full=Cytokinin oxidase 2; Short=AtCKX2; Short=CKO 2; Flags: Precursor
g649.t1	422	Q9LTS3.1	5.44e-164	1219	57.868	394	29	422	47	423	CKX3_ARATH	RecName: Full=Cytokinin dehydrogenase 3; AltName: Full=Cytokinin oxidase 3; Short=AtCKX3; Short=CKO 3; Flags: Precursor
g650.t1	934	A7XN92.1	0	1533	51.459	651	287	927	140	781	CFM3_MAIZE	RecName: Full=CRM-domain containing factor CFM3, chloroplastic/mitochondrial; AltName: Full=Protein CRM FAMILY MEMBER 3; Short=ZmCFM3; Flags: Precursor
g658.t1	578	Q9LTS4.1	3.09e-64	561	35.789	570	26	576	6	465	BH041_ARATH	RecName: Full=Putative transcription factor bHLH041; AltName: Full=Basic helix-loop-helix protein 41; Short=AtbHLH41; Short=bHLH 41; AltName: Full=Transcription factor EN 51; AltName: Full=bHLH transcription factor bHLH041
g659.t1	806	Q9ZUP2.2	0	1443	75.946	370	432	800	46	415	RECA3_ARATH	RecName: Full=DNA repair protein recA homolog 3, mitochondrial; AltName: Full=Recombinase A homolog 3; Flags: Precursor
g660.t1	164	Q9LTS6.1	2.67e-70	537	75.912	137	1	136	1	135	RS16B_ARATH	RecName: Full=30S ribosomal protein S16-2, chloroplastic/mitochondrial; Flags: Precursor
g661.t1	961	Q9LTS7.1	2.95e-52	503	35.182	523	459	955	237	670	C3H65_ARATH	RecName: Full=Zinc finger CCCH domain-containing protein 65; Short=AtC3H65; AltName: Full=Protein EMBRYO DEFECTIVE 1789
g662.t1	352	Q7XR84.1	1.15e-45	408	31.615	291	50	333	23	307	FL3H3_ORYSJ	RecName: Full=Flavanone 3-dioxygenase 3; AltName: Full=Flavanone 3-beta-hydroxylase 3; AltName: Full=Flavanone 3-hydroxylase 3; Short=OsF3H-3; AltName: Full=Flavonoid 3-hydroxylase; Short=OsF3H
g663.t1	351	Q1H096.1	2.85e-27	275	37.755	196	52	246	3	176	SURE_METFK	RecName: Full=5'-nucleotidase SurE; AltName: Full=Nucleoside 5'-monophosphate phosphohydrolase
g664.t1	342	O80982.1	2.32e-39	365	37.079	267	79	342	104	345	HSFA2_ARATH	RecName: Full=Heat stress transcription factor A-2; Short=AtHsfA2; AltName: Full=AtHsf-04
g665.t1	509	Q5D0W8.1	3.26e-113	896	58.702	339	199	504	254	581	NPR1_ORYSI	RecName: Full=BTB/POZ domain and ankyrin repeat-containing protein NPR1; Short=OsNPR1; AltName: Full=NPR1 homolog 1; Short=OsNH1
g666.t1	511	O82645.1	0	1399	57.341	504	33	504	13	484	IQM1_ARATH	RecName: Full=IQ domain-containing protein IQM1; AltName: Full=IQ motif-containing protein 1
g667.t1	101	C4B8C4.1	2.18e-13	153	38.272	81	16	94	24	104	EPFL3_ARATH	RecName: Full=EPIDERMAL PATTERNING FACTOR-like protein 3; Short=EPF-like protein 3; Contains: RecName: Full=MEPFL3; Flags: Precursor
g668.t1	471	P42158.2	0	1777	73.418	474	1	470	1	450	CKL1_ARATH	RecName: Full=Casein kinase 1-like protein 1; AltName: Full=Casein kinase 1; AltName: Full=Casein kinase I isoform delta-like; Short=CKI-delta; AltName: Full=Protein CASEIN KINASE I-LIKE 1
g669.t1	617	P93008.1	0	2261	74.579	594	56	614	144	730	RH21_ARATH	RecName: Full=DEAD-box ATP-dependent RNA helicase 21
g671.t1	433	A0A161IUT7.1	1.95e-119	927	61.357	339	1	316	1	333	DGAT1_CORAE	RecName: Full=Diacylglycerol O-acyltransferase 1; Short=CaDGAT1
g672.t1	679	P41381.1	7.13e-164	1233	64.01	414	347	679	5	413	IF4A8_TOBAC	RecName: Full=Eukaryotic initiation factor 4A-8; Short=eIF-4A-8; AltName: Full=ATP-dependent RNA helicase eIF4A-8
g673.t1	433	Q9LTR9.2	0	2050	86.406	434	1	433	1	434	NMT1_ARATH	RecName: Full=Glycylpeptide N-tetradecanoyltransferase 1; AltName: Full=Myristoyl-CoA:protein N-myristoyltransferase 1; Short=NMT 1; Short=Type I N-myristoyltransferase 1; AltName: Full=Peptide N-myristoyltransferase 1
g674.t1	305	Q6WLH4.1	1.16e-56	474	42.345	307	1	304	1	270	SMH3_MAIZE	RecName: Full=Single myb histone 3; AltName: Full=Protein SINGLE MYB HISTONE3
g675.t1	542	Q38932.2	0	2078	75	540	1	536	1	524	LCYE_ARATH	RecName: Full=Lycopene epsilon cyclase, chloroplastic; AltName: Full=Protein LUTEIN DEFICIENT 2; Flags: Precursor
g676.t1	468	Q9LTA3.1	7.41e-154	1151	48.069	466	1	462	1	453	U91C1_ARATH	RecName: Full=UDP-glycosyltransferase 91C1
g678.t1	763	Q8S8S7.1	0	1989	51.053	807	5	761	24	799	PUB34_ARATH	RecName: Full=U-box domain-containing protein 34; AltName: Full=Plant U-box protein 34; Includes: RecName: Full=E3 ubiquitin ligase; AltName: Full=RING-type E3 ubiquitin transferase; Includes: RecName: Full=Serine/threonine-protein kinase
g680.t1	349	Q94AP3.1	7.34e-142	1053	59.882	339	19	338	14	352	WAT1_ARATH	RecName: Full=Protein WALLS ARE THIN 1
g682.t1	406	Q9M2U3.1	1.81e-29	303	30.159	252	173	398	50	288	ALPL_ARATH	RecName: Full=Protein ALP1-like
g683.t1	530	Q54Y26.1	1.71e-141	1082	44.511	501	34	505	39	518	NDRA_DICDI	RecName: Full=Probable serine/threonine-protein kinase ndrA; AltName: Full=Nuclear DBF2-related kinase A
g685.t1	470	Q9CAJ0.1	1.24e-150	1135	63.964	333	142	470	181	511	P2C16_ARATH	RecName: Full=Protein phosphatase 2C 16; Short=AtPP2C16; AltName: Full=AtP2C-HA; AltName: Full=Protein HYPERSENSITIVE TO ABA 1; AltName: Full=Protein phosphatase 2C HAB1; Short=PP2C HAB1; Flags: Precursor
g686.t1	293	Q9S7U9.2	6.38e-101	774	48.315	356	1	293	1	354	M2K2_ARATH	RecName: Full=Mitogen-activated protein kinase kinase 2; Short=AtMAP2Kbeta; Short=AtMKK2; Short=MAP kinase kinase 2
g687.t1	486	O80488.1	0	1609	60.251	478	7	483	2	479	PPR23_ARATH	RecName: Full=Pentatricopeptide repeat-containing protein At1g09190
g688.t1	221	Q94AF0.1	7.41e-98	733	61.991	221	1	220	1	221	CFIS1_ARATH	RecName: Full=Pre-mRNA cleavage factor Im 25 kDa subunit 1; AltName: Full=Cleavage and polyadenylation specificity factor 25 kDa subunit; Short=AtCFI-25; Short=CFIm-25; Short=CPSF 25 kDa subunit; AltName: Full=Cleavage and polyadenylation specificity factor subunit 25
g689.t1	315	O64571.2	1.91e-37	361	49.007	151	1	148	1	141	UBA1C_ARATH	RecName: Full=UBP1-associated proteins 1C
g694.t1	317	Q9SZQ5.1	6.71e-177	1273	74.766	321	1	317	1	321	VIP3_ARATH	RecName: Full=WD repeat-containing protein VIP3; AltName: Full=Protein BOUQUET-1; Short=boq-1; AltName: Full=Protein SKI8 homolog; AltName: Full=Protein VERNALIZATION INDEPENDENCE 3; AltName: Full=Protein ZWERGERL; Short=zwg
g695.t1	528	Q9S7B5.1	0	2285	81.614	533	1	526	1	521	THRC1_ARATH	RecName: Full=Threonine synthase 1, chloroplastic; AltName: Full=Protein METHIONINE OVER-ACCUMULATOR 2; Flags: Precursor
g696.t1	1531	F4K5J1.2	0	5918	74.227	1552	66	1531	4	1527	MYO17_ARATH	RecName: Full=Myosin-17; AltName: Full=Myosin XI K; Short=AtXIK
g697.t1	395	O94673.2	7.02e-29	298	25.97	335	26	351	61	376	YG75_SCHPO	RecName: Full=Uncharacterized membrane protein C776.05
g698.t1	1149	F4K5K6.1	0	2588	51.438	1217	15	1142	10	1163	PMIR1_ARATH	RecName: Full=Protein PLASTID MOVEMENT IMPAIRED 1-RELATED 1
g699.t1	500	Q8GYH5.1	5.49e-31	319	32.806	253	3	248	12	263	BAD1_ARATH	RecName: Full=Ankyrin repeat-containing protein BDA1; AltName: Full=Protein BIAN DA 1
g700.t1	497	Q8GYH5.1	5.44e-32	327	32.806	253	3	248	12	263	BAD1_ARATH	RecName: Full=Ankyrin repeat-containing protein BDA1; AltName: Full=Protein BIAN DA 1
g701.t1	151	Q9ZVQ6.1	3.18e-36	322	41.463	164	1	151	108	271	P2B10_ARATH	RecName: Full=F-box protein PP2-B10; AltName: Full=Protein PHLOEM PROTEIN 2-LIKE B10; Short=AtPP2-B10
g702.t1	589	Q5XEM9.1	1.63e-115	889	67.803	264	335	589	1	260	ALFL5_ARATH	RecName: Full=PHD finger protein ALFIN-LIKE 5; Short=Protein AL5
g703.t1	336	Q93ZH2.2	3.24e-45	404	39.344	305	36	327	38	330	NFYA3_ARATH	RecName: Full=Nuclear transcription factor Y subunit A-3; Short=AtNF-YA-3; AltName: Full=Transcriptional activator HAP2C
g704.t1	1061	Q9FNA9.1	0	2575	72.549	663	1	642	1	663	PDAT1_ARATH	RecName: Full=Phospholipid:diacylglycerol acyltransferase 1; Short=AtPDAT
g705.t1	355	Q8GZ92.1	2.86e-160	1174	67.647	374	1	354	1	358	BRXL4_ARATH	RecName: Full=Protein Brevis radix-like 4; Short=AtBRXL4
g706.t1	344	Q9M2B3.1	1.81e-42	386	36.364	363	13	344	3	341	BIG1C_ARATH	RecName: Full=Protein BIG GRAIN 1-like C
g707.t1	223	Q9SKI2.2	4.52e-126	918	87.054	224	1	223	2	225	VPS2A_ARATH	RecName: Full=Vacuolar protein sorting-associated protein 2 homolog 1; Short=AtVPS2-1; AltName: Full=Charged multivesicular body protein 2 homolog 1; AltName: Full=ESCRT-III complex subunit VPS2 homolog 1; AltName: Full=SNF7-like protein
g708.t1	192	Q9LF64.1	3.14e-23	242	40.458	131	33	162	61	191	ATL52_ARATH	RecName: Full=RING-H2 finger protein ATL52; AltName: Full=RING-type E3 ubiquitin transferase ATL52
g710.t1	767	Q9LYG9.1	0	1813	51.195	711	53	754	44	732	MSL10_ARATH	RecName: Full=Mechanosensitive ion channel protein 10; AltName: Full=Mechanosensitive channel of small conductance-like 10; AltName: Full=MscS-Like protein 10; Short=AtMSL10
g712.t1	670	Q9SKI4.1	0	2368	67.162	673	1	667	1	640	RFA1A_ARATH	RecName: Full=Replication protein A 70 kDa DNA-binding subunit A; Short=AtRPA70A; AltName: Full=AtRPA1-3; AltName: Full=Replication factor A protein 1A; AltName: Full=Replication protein A 1A; Short=AtRPA1A
g713.t1	385	Q9SU30.2	6.77e-25	269	27.981	411	5	385	4	380	CPR1_ARATH	RecName: Full=F-box protein CPR1; AltName: Full=Protein CONSTITUTIVE EXPRESSER OF PR GENES 1; AltName: Full=Protein CONSTITUTIVE EXPRESSER OF PR GENES 30
g714.t1	340	Q9S7X6.1	2.43e-148	1089	63.667	300	32	331	35	334	ACL5_ARATH	RecName: Full=Thermospermine synthase ACAULIS5
g715.t1	247	Q9FJA6.1	7.42e-146	1053	81.048	248	1	247	1	248	RS33_ARATH	RecName: Full=40S ribosomal protein S3-3
g716.t1	115	Q8S8F5.1	1.42e-52	413	71.304	115	1	115	1	109	EF4L3_ARATH	RecName: Full=Protein ELF4-LIKE 3
g718.t1	276	Q9SIP1.1	3.18e-69	553	47.791	249	17	257	9	254	UP3_ARATH	RecName: Full=Stress-response A/B barrel domain-containing protein UP3; AltName: Full=Unknown protein 3
g719.t1	255	Q9SIP1.1	3.34e-92	703	57.456	228	24	248	29	255	UP3_ARATH	RecName: Full=Stress-response A/B barrel domain-containing protein UP3; AltName: Full=Unknown protein 3
g720.t1	412	P38094.1	4.02e-21	246	29.268	246	68	281	316	557	FLUG_EMENI	RecName: Full=Protein fluG
g721.t1	311	P10290.1	2.78e-59	491	74.107	112	1	112	1	112	MYBC_MAIZE	RecName: Full=Anthocyanin regulatory C1 protein
g723.t1	290	P10290.1	4.24e-62	508	79.464	112	1	112	1	112	MYBC_MAIZE	RecName: Full=Anthocyanin regulatory C1 protein
g724.t1	523	Q9LUC5.1	0	1422	52.314	497	27	523	28	512	C7A15_ARATH	RecName: Full=Cytochrome P450 72A15
g725.t1	511	Q6NPF4.1	1.08e-117	892	72.35	217	1	217	1	217	MD20A_ARATH	RecName: Full=Mediator of RNA polymerase II transcription subunit 20a
g726.t1	1009	B5X0I6.1	0	3659	66.881	1087	1	1000	1	1080	VIP6_ARATH	RecName: Full=Protein CTR9 homolog; AltName: Full=Protein EARLY FLOWERING 8; AltName: Full=Protein VERNALIZATION INDEPENDENCE 6
g727.t1	369	Q8L8A6.1	3.28e-55	479	69.6	125	1	121	1	124	GRF5_ARATH	RecName: Full=Growth-regulating factor 5; Short=AtGRF5; AltName: Full=Transcription activator GRF5
g728.t1	757	Q6NXD8.2	1.12e-09	159	27.273	187	509	684	255	423	DEN5B_DANRE	RecName: Full=DENN domain-containing protein 5B; AltName: Full=Rab6IP1-like protein
g729.t1	743	Q9FEW9.1	0	1566	76.55	371	373	743	27	396	OPR3_SOLLC	RecName: Full=12-oxophytodienoate reductase 3; AltName: Full=12-oxophytodienoate-10,11-reductase 3; Short=OPDA-reductase 3; AltName: Full=LeOPR3
g730.t1	339	O49353.1	1.76e-125	940	53.704	324	19	339	32	354	BG5_ARATH	RecName: Full=Probable glucan endo-1,3-beta-glucosidase BG5; AltName: Full=Beta-1,3-glucanase 5; Flags: Precursor
g731.t1	247	O49353.1	5.29e-73	583	44.681	282	1	242	72	351	BG5_ARATH	RecName: Full=Probable glucan endo-1,3-beta-glucosidase BG5; AltName: Full=Beta-1,3-glucanase 5; Flags: Precursor
g732.t1	337	O49353.1	2.73e-116	879	51.429	315	22	334	39	353	BG5_ARATH	RecName: Full=Probable glucan endo-1,3-beta-glucosidase BG5; AltName: Full=Beta-1,3-glucanase 5; Flags: Precursor
g733.t1	749	Q9FEW9.1	0	1571	76.55	371	379	749	27	396	OPR3_SOLLC	RecName: Full=12-oxophytodienoate reductase 3; AltName: Full=12-oxophytodienoate-10,11-reductase 3; Short=OPDA-reductase 3; AltName: Full=LeOPR3
g734.t1	339	O49353.1	1.76e-125	940	53.704	324	19	339	32	354	BG5_ARATH	RecName: Full=Probable glucan endo-1,3-beta-glucosidase BG5; AltName: Full=Beta-1,3-glucanase 5; Flags: Precursor
g735.t1	247	O49353.1	1.78e-72	580	44.326	282	1	242	72	351	BG5_ARATH	RecName: Full=Probable glucan endo-1,3-beta-glucosidase BG5; AltName: Full=Beta-1,3-glucanase 5; Flags: Precursor
g736.t1	337	O49353.1	2.73e-116	879	51.429	315	22	334	39	353	BG5_ARATH	RecName: Full=Probable glucan endo-1,3-beta-glucosidase BG5; AltName: Full=Beta-1,3-glucanase 5; Flags: Precursor
g737.t1	209	Q9ZRA4.1	3.77e-132	955	86.124	209	1	209	1	209	AB19A_PRUPE	RecName: Full=Auxin-binding protein ABP19a; Flags: Precursor
g738.t1	210	Q9ZRA4.1	1.63e-130	945	88.517	209	2	210	1	209	AB19A_PRUPE	RecName: Full=Auxin-binding protein ABP19a; Flags: Precursor
g739.t1	233	P34091.1	5.03e-131	953	81.897	232	2	233	3	234	RL6_MESCR	RecName: Full=60S ribosomal protein L6; AltName: Full=YL16-like
g740.t1	210	Q9ZRA4.1	3.33e-109	805	72.249	209	2	210	1	209	AB19A_PRUPE	RecName: Full=Auxin-binding protein ABP19a; Flags: Precursor
g741.t1	310	Q9ZRA4.1	2.2e-100	757	68.447	206	2	207	1	206	AB19A_PRUPE	RecName: Full=Auxin-binding protein ABP19a; Flags: Precursor
g742.t1	85	Q9ZRA4.1	5.68e-35	302	77.5	80	6	85	130	209	AB19A_PRUPE	RecName: Full=Auxin-binding protein ABP19a; Flags: Precursor
g743.t1	503	Q9ZRA4.1	2.55e-95	742	69.417	206	2	207	1	206	AB19A_PRUPE	RecName: Full=Auxin-binding protein ABP19a; Flags: Precursor
g745.t1	210	Q9ZRA4.1	1.15e-96	722	65.072	209	2	210	1	209	AB19A_PRUPE	RecName: Full=Auxin-binding protein ABP19a; Flags: Precursor
g746.t1	232	Q949G5.2	8.31e-145	1041	84.348	230	1	230	1	214	MOB1A_MEDSF	RecName: Full=MOB kinase activator-like 1A; AltName: Full=Mob1 homolog 1A; AltName: Full=Mps one binder kinase activator-like 1A; AltName: Full=MsMob1-1; AltName: Full=MsMob1-2; AltName: Full=MsMob1-3; AltName: Full=MsMob1-A
g747.t1	605	Q94BY4.1	0	2187	66.258	652	1	604	1	644	OFT35_ARATH	RecName: Full=O-fucosyltransferase 35; Short=O-FucT-35; AltName: Full=O-fucosyltransferase family protein
g748.t1	878	Q9LPL4.1	5.41e-15	198	30.275	218	632	847	61	275	SKP2A_ARATH	RecName: Full=F-box protein SKP2A; AltName: Full=FBL5-like protein; Short=AtFBL5; AltName: Full=SKP2-like protein 1; Short=AtSKP2;1
g749.t1	654	Q9C7A2.1	1.26e-15	206	27.371	369	305	622	195	535	ITN1_ARATH	RecName: Full=Ankyrin repeat-containing protein ITN1; AltName: Full=Protein INCREASED TOLERANCE TO NACL
g755.t1	933	Q3UDE2.1	2.44e-93	797	37.059	510	459	931	161	636	TTL12_MOUSE	RecName: Full=Tubulin--tyrosine ligase-like protein 12
g757.t1	590	Q9ZUE9.1	0	1415	53.089	518	53	565	3	515	PP149_ARATH	RecName: Full=Pentatricopeptide repeat-containing protein At2g06000
g758.t1	356	Q8RWQ9.1	0	1484	74.93	359	1	356	1	358	ALEUL_ARATH	RecName: Full=Thiol protease aleurain-like; Flags: Precursor
[truncated: 21,650 more rows]
[truncated: 27 more columns]

## Sheet: RefSeq
Query	Query Length	Match	Exp	Score	PID	Align Length	Query Start	Query Stop	Match Start	Match Stop	Description
[truncated: 29,484 more rows]

[truncated: 2 more sheets: TrEMBL, Araport11]
