# Supplementary material for: A chromosome-level genome sequence assembly of the red raspberry (Rubus idaeus L.)
Source: PLoS One. 2022 Mar 16;17(3):e0265096. doi: 10.1371/journal.pone.0265096 (PMC8926247; doi:10.1371/journal.pone.0265096)
Supplement: S2 Table — (XLSX) [file pone.0265096.s002.xlsx]

## Sheet: Interproscan
Protein_ID	Match	Description
g5.t1	IPR013083	Zinc finger, RING/FYVE/PHD-type
g5.t1	IPR001841	Zinc finger, RING-type
g10.t1	IPR012340	Nucleic acid-binding, OB-fold
g10.t1	IPR002547	tRNA-binding domain
g11.t1	IPR004621	Eukaryotic-type methylenetetrahydrofolate reductase
g11.t1	IPR029041	FAD-linked oxidoreductase-like
g11.t1	IPR003171	Methylenetetrahydrofolate reductase
g12.t1	IPR006560	AWS domain
g12.t1	IPR003616	Post-SET domain
g16.t1	IPR004326	Mlo-related protein
g17.t1	IPR036188	FAD/NAD(P)-binding domain superfamily
g17.t1	IPR018203	GDP dissociation inhibitor
g17.t1	IPR000806	Rab GDI protein
g18.t1	IPR036770	Ankyrin repeat-containing domain superfamily
g19.t1	IPR037468	ARGOS/ARL/OSR1
g20.t1	IPR004864	Late embryogenesis abundant protein, LEA_2 subgroup
g20.t1	IPR013990	Water stress and hypersensitive response domain
g21.t1	IPR034964	Lumazine synthase
g21.t1	IPR002180	Lumazine/riboflavin synthase
g21.t1	IPR036467	Lumazine/riboflavin synthase superfamily
g21.t1	IPR013584	RAP domain
g22.t1	IPR022663	Dihydrodipicolinate reductase, C-terminal
g22.t1	IPR000846	Dihydrodipicolinate reductase, N-terminal
g22.t1	IPR036291	NAD(P)-binding domain superfamily
g22.t1	IPR007724	Poly(ADP-ribose) glycohydrolase
g26.t1	IPR038951	Outer envelope pore protein 37-like
g28.t1	IPR006630	La-type HTH domain
g28.t1	IPR002344	Lupus La protein
g28.t1	IPR012677	Nucleotide-binding alpha-beta plait domain superfamily
g28.t1	IPR000504	RNA recognition motif domain
g28.t1	IPR035979	RNA-binding domain superfamily
g28.t1	IPR036390	Winged helix DNA-binding domain superfamily
g28.t1	IPR036388	Winged helix-like DNA-binding domain superfamily
g29.t1	IPR040464	Inositol 1,3,4-trisphosphate 5/6-kinase, ATP-grasp domain
g29.t1	IPR008656	Inositol-tetrakisphosphate 1-kinase
g30.t1	IPR023186	Inosine/uridine-preferring nucleoside hydrolase
g30.t1	IPR001910	Inosine/uridine-preferring nucleoside hydrolase domain
g30.t1	IPR036452	Ribonucleoside hydrolase-like
g34.t1	IPR001356	Homeobox domain
g34.t1	IPR042160	Homeobox-leucine zipper protein GLABRA2/ANL2/PDF2/ATML1-like
g34.t1	IPR009057	Homeobox-like domain superfamily
g34.t1	IPR002913	START domain
g34.t1	IPR023393	START-like domain superfamily
g38.t1	IPR042536	TFIIIC, subcomplex tauA subunit Sfc1, triple barrel domain superfamily
g38.t1	IPR040454	Transcription factor IIIC subunit Tfc1/Sfc1
g38.t1	IPR019136	Transcription factor IIIC subunit 5, HTH domain
g38.t1	IPR041499	Transcription factor IIIC subunit Tfc1/Sfc1, triple barrel domain
g39.t1	IPR029063	S-adenosyl-L-methionine-dependent methyltransferase
g39.t1	IPR008854	TPMT family
g40.t1	IPR002110	Ankyrin repeat
g40.t1	IPR020683	Ankyrin repeat-containing domain
g40.t1	IPR036770	Ankyrin repeat-containing domain superfamily
g40.t1	IPR026961	PGG domain
g41.t1	IPR000743	Glycoside hydrolase, family 28
g41.t1	IPR006626	Parallel beta-helix repeat
g41.t1	IPR012334	Pectin lyase fold
g41.t1	IPR011050	Pectin lyase fold/virulence factor
g42.t1	IPR000743	Glycoside hydrolase, family 28
g42.t1	IPR006626	Parallel beta-helix repeat
g42.t1	IPR012334	Pectin lyase fold
g42.t1	IPR011050	Pectin lyase fold/virulence factor
g43.t1	IPR013149	Alcohol dehydrogenase, C-terminal
g43.t1	IPR000743	Glycoside hydrolase, family 28
g43.t1	IPR011032	GroES-like superfamily
g43.t1	IPR036291	NAD(P)-binding domain superfamily
g43.t1	IPR041694	Oxidoreductase, N-terminal domain
g43.t1	IPR006626	Parallel beta-helix repeat
g43.t1	IPR012334	Pectin lyase fold
g43.t1	IPR011050	Pectin lyase fold/virulence factor
g43.t1	IPR020843	Polyketide synthase, enoylreductase domain
g44.t1	IPR006527	F-box associated domain, type 1
g44.t1	IPR017451	F-box associated interaction domain
g44.t1	IPR001810	F-box domain
g44.t1	IPR036047	F-box-like domain superfamily
g45.t1	IPR013149	Alcohol dehydrogenase, C-terminal
g45.t1	IPR011032	GroES-like superfamily
g45.t1	IPR036291	NAD(P)-binding domain superfamily
g45.t1	IPR041694	Oxidoreductase, N-terminal domain
g45.t1	IPR020843	Polyketide synthase, enoylreductase domain
g46.t1	IPR013149	Alcohol dehydrogenase, C-terminal
g46.t1	IPR011032	GroES-like superfamily
g46.t1	IPR036291	NAD(P)-binding domain superfamily
g46.t1	IPR041694	Oxidoreductase, N-terminal domain
g46.t1	IPR020843	Polyketide synthase, enoylreductase domain
g47.t1	IPR013149	Alcohol dehydrogenase, C-terminal
g47.t1	IPR011032	GroES-like superfamily
g47.t1	IPR036291	NAD(P)-binding domain superfamily
g47.t1	IPR041694	Oxidoreductase, N-terminal domain
g47.t1	IPR020843	Polyketide synthase, enoylreductase domain
g48.t1	IPR004789	Acetolactate synthase, small subunit
g48.t1	IPR019455	Acetolactate synthase, small subunit, C-terminal
g48.t1	IPR027271	Acetolactate synthase/Transcription factor NikR, C-terminal
g48.t1	IPR002912	ACT domain
g49.t1	IPR002110	Ankyrin repeat
g49.t1	IPR020683	Ankyrin repeat-containing domain
g49.t1	IPR036770	Ankyrin repeat-containing domain superfamily
g49.t1	IPR000719	Protein kinase domain
g49.t1	IPR011009	Protein kinase-like domain superfamily
g49.t1	IPR001245	Serine-threonine/tyrosine-protein kinase, catalytic domain
g50.t1	IPR004789	Acetolactate synthase, small subunit
g50.t1	IPR019455	Acetolactate synthase, small subunit, C-terminal
g50.t1	IPR027271	Acetolactate synthase/Transcription factor NikR, C-terminal
g50.t1	IPR002912	ACT domain
g51.t1	IPR002110	Ankyrin repeat
g51.t1	IPR020683	Ankyrin repeat-containing domain
g51.t1	IPR036770	Ankyrin repeat-containing domain superfamily
g51.t1	IPR000719	Protein kinase domain
g51.t1	IPR011009	Protein kinase-like domain superfamily
g51.t1	IPR001245	Serine-threonine/tyrosine-protein kinase, catalytic domain
g53.t1	IPR012678	Ribosomal protein L23/L15e core domain superfamily
g53.t1	IPR001976	Ribosomal protein S24e
g53.t1	IPR018098	Ribosomal S24e conserved site
g54.t1	IPR002048	EF-hand domain
g54.t1	IPR011992	EF-hand domain pair
g54.t1	IPR033122	Letm1 ribosome-binding domain
g54.t1	IPR011685	LETM1-like
g55.t1	IPR002213	UDP-glucuronosyl/UDP-glucosyltransferase
g55.t1	IPR035595	UDP-glycosyltransferase family, conserved site
g57.t1	IPR002213	UDP-glucuronosyl/UDP-glucosyltransferase
g58.t1	IPR000210	BTB/POZ domain
g58.t1	IPR011333	SKP1/BTB/POZ domain superfamily
g58.t1	IPR035898	TAZ domain superfamily
g58.t1	IPR000197	Zinc finger, TAZ-type
g59.t1	IPR010920	LSM domain superfamily
g59.t1	IPR001163	LSM domain, eukaryotic/archaea-type
g59.t1	IPR016487	Sm-like protein Lsm6/SmF
g60.t1	IPR033120	Hotdog acyl-CoA thioesterase (ACOT)-type domain
g60.t1	IPR029069	HotDog domain superfamily
g61.t1	IPR015425	Formin, FH2 domain
g61.t1	IPR042201	Formin, FH2 domain superfamily
g63.t1	IPR003527	Mitogen-activated protein (MAP) kinase, conserved site
g63.t1	IPR000719	Protein kinase domain
g63.t1	IPR017441	Protein kinase, ATP binding site
g63.t1	IPR011009	Protein kinase-like domain superfamily
g63.t1	IPR008271	Serine/threonine-protein kinase, active site
g64.t1	IPR023214	HAD superfamily
g64.t1	IPR036412	HAD-like superfamily
g64.t1	IPR006357	HAD-superfamily hydrolase, subfamily IIA
g64.t1	IPR006356	HAD-superfamily hydrolase, subfamily IIA, hypothetical 3
g66.t1	IPR005485	Ribosomal protein L5 eukaryotic/L18 archaeal
g66.t1	IPR025607	Ribosomal protein L5 eukaryotic/L18 archaeal, C-terminal
g67.t1	IPR027443	Isopenicillin N synthase-like
g67.t1	IPR026992	Non-haem dioxygenase N-terminal domain
g67.t1	IPR005123	Oxoglutarate/iron-dependent dioxygenase
g68.t1	IPR002013	SAC domain
g68.t1	IPR001202	WW domain
g68.t1	IPR036020	WW domain superfamily
g69.t1	IPR001763	Rhodanese-like domain
g69.t1	IPR036873	Rhodanese-like domain superfamily
g70.t1	IPR029058	Alpha/Beta hydrolase fold
g70.t1	IPR015877	Cdk-activating kinase assembly factor MAT1, centre
g70.t1	IPR001563	Peptidase S10, serine carboxypeptidase
g70.t1	IPR018202	Serine carboxypeptidase, serine active site
g70.t1	IPR033124	Serine carboxypeptidases, histidine active site
g71.t1	IPR002885	Pentatricopeptide repeat
g71.t1	IPR011990	Tetratricopeptide-like helical domain superfamily
g72.t1	IPR024075	DNA-directed RNA polymerase, helix hairpin domain superfamily
g72.t1	IPR029262	DNA-directed RNA polymerase, N-terminal
g72.t1	IPR037159	DNA-directed RNA polymerase, N-terminal domain superfamily
g72.t1	IPR002092	DNA-directed RNA polymerase, phage-type
g73.t1	IPR001752	Kinesin motor domain
g73.t1	IPR036961	Kinesin motor domain superfamily
g73.t1	IPR001611	Leucine-rich repeat
g73.t1	IPR032675	Leucine-rich repeat domain superfamily
g73.t1	IPR003591	Leucine-rich repeat, typical subtype
g73.t1	IPR013210	Leucine-rich repeat-containing N-terminal, plant-type
g73.t1	IPR027417	P-loop containing nucleoside triphosphate hydrolase
g73.t1	IPR000719	Protein kinase domain
g73.t1	IPR017441	Protein kinase, ATP binding site
g73.t1	IPR011009	Protein kinase-like domain superfamily
g73.t1	IPR008271	Serine/threonine-protein kinase, active site
g75.t1	IPR011009	Protein kinase-like domain superfamily
g76.t1	IPR018247	EF-Hand 1, calcium-binding site
g76.t1	IPR002048	EF-hand domain
g76.t1	IPR011992	EF-hand domain pair
g76.t1	IPR007656	GTD-binding domain
g77.t1	IPR019557	Aminotransferase-like, plant mobile domain
g79.t1	IPR000626	Ubiquitin domain
g79.t1	IPR029071	Ubiquitin-like domain superfamily
g80.t1	IPR028348	FAD dependent protein
g80.t1	IPR036188	FAD/NAD(P)-binding domain superfamily
g80.t1	IPR002938	FAD-binding domain
g81.t1	IPR007573	QWRF family
g81.t1	IPR011990	Tetratricopeptide-like helical domain superfamily
g82.t1	IPR032867	DYW domain
g82.t1	IPR002885	Pentatricopeptide repeat
g82.t1	IPR011990	Tetratricopeptide-like helical domain superfamily
g83.t1	IPR005150	Cellulose synthase
g83.t1	IPR027934	Cellulose synthase, RING-type zinc finger
g83.t1	IPR029044	Nucleotide-diphospho-sugar transferases
g83.t1	IPR013083	Zinc finger, RING/FYVE/PHD-type
g83.t1	IPR001841	Zinc finger, RING-type
g84.t1	IPR001288	Translation initiation factor 3
g84.t1	IPR036788	Translation initiation factor 3 (IF-3), C-terminal domain superfamily
g84.t1	IPR036787	Translation initiation factor 3 (IF-3), N-terminal domain superfamily
g84.t1	IPR019813	Translation initiation factor 3, conserved site
g84.t1	IPR019815	Translation initiation factor 3, C-terminal
g84.t1	IPR019814	Translation initiation factor 3, N-terminal
g85.t1	IPR013126	Heat shock protein 70 family
g85.t1	IPR018181	Heat shock protein 70, conserved site
g85.t1	IPR029048	Heat shock protein 70kD, C-terminal domain superfamily
g85.t1	IPR029047	Heat shock protein 70kD, peptide-binding domain superfamily
g86.t1	IPR016024	Armadillo-type fold
g86.t1	IPR003891	Initiation factor eIF-4 gamma, MA3
g86.t1	IPR016021	MIF4G-like domain superfamily
g86.t1	IPR003890	MIF4G-like, type 3
g87.t1	IPR037500	Protein MULTIPOLAR SPINDLE 1
g90.t1	IPR001810	F-box domain
g90.t1	IPR036047	F-box-like domain superfamily
g90.t1	IPR001611	Leucine-rich repeat
g90.t1	IPR032675	Leucine-rich repeat domain superfamily
g90.t1	IPR006553	Leucine-rich repeat, cysteine-containing subtype
g91.t1	IPR000612	Proteolipid membrane potential modulator
g92.t1	IPR003604	Matrin/U1-C-like, C2H2-type zinc finger
g92.t1	IPR036236	Zinc finger C2H2 superfamily
g92.t1	IPR013087	Zinc finger C2H2-type
g93.t1	IPR003604	Matrin/U1-C-like, C2H2-type zinc finger
g93.t1	IPR036236	Zinc finger C2H2 superfamily
g93.t1	IPR013087	Zinc finger C2H2-type
g94.t1	IPR020828	Glyceraldehyde 3-phosphate dehydrogenase, NAD(P) binding domain
g94.t1	IPR020831	Glyceraldehyde/Erythrose phosphate dehydrogenase family
g94.t1	IPR036291	NAD(P)-binding domain superfamily
g97.t1	IPR003604	Matrin/U1-C-like, C2H2-type zinc finger
g97.t1	IPR036236	Zinc finger C2H2 superfamily
g99.t1	IPR029058	Alpha/Beta hydrolase fold
g99.t1	IPR001563	Peptidase S10, serine carboxypeptidase
g99.t1	IPR018202	Serine carboxypeptidase, serine active site
g99.t1	IPR033124	Serine carboxypeptidases, histidine active site
g100.t1	IPR003593	AAA+ ATPase domain
g100.t1	IPR011012	Longin-like domain superfamily
g100.t1	IPR027417	P-loop containing nucleoside triphosphate hydrolase
g100.t1	IPR007222	Signal recognition particle receptor, alpha subunit, N-terminal
g100.t1	IPR013822	Signal recognition particle SRP54, helical bundle
g100.t1	IPR042101	Signal recognition particle SRP54, N-terminal domain superfamily
g100.t1	IPR000897	Signal recognition particle, SRP54 subunit, GTPase domain
g100.t1	IPR036225	SRP/SRP receptor, N-terminal
g102.t1	IPR008972	Cupredoxin
g102.t1	IPR039391	Phytocyanin
g102.t1	IPR003245	Phytocyanin domain
g104.t1	IPR000595	Cyclic nucleotide-binding domain
g104.t1	IPR018490	Cyclic nucleotide-binding-like
g104.t1	IPR005821	Ion transport domain
g104.t1	IPR014710	RmlC-like jelly roll fold
g105.t1	IPR004552	1-acyl-sn-glycerol-3-phosphate acyltransferase
g105.t1	IPR004240	Nonaspanin (TM9SF)
g105.t1	IPR002123	Phospholipid/glycerol acyltransferase
g106.t1	IPR036691	Endonuclease/exonuclease/phosphatase superfamily
g106.t1	IPR023042	Peptidase M17, leucine aminopeptidase
g106.t1	IPR011356	Peptidase M17, leucine aminopeptidase/peptidase B
g106.t1	IPR000819	Peptidase M17, leucyl aminopeptidase, C-terminal
g106.t1	IPR008283	Peptidase M17, leucyl aminopeptidase, N-terminal
g107.t1	IPR035269	26S Proteasome non-ATPase regulatory subunit 9
g107.t1	IPR040815	Nas2, N-terminal
g107.t1	IPR036034	PDZ superfamily
g108.t1	IPR011257	DNA glycosylase
g108.t1	IPR005019	Methyladenine glycosylase
g109.t1	IPR003657	WRKY domain
g109.t1	IPR036576	WRKY domain superfamily
g110.t1	IPR001025	Bromo adjacent homology (BAH) domain
g110.t1	IPR001525	C-5 cytosine methyltransferase
g110.t1	IPR023780	Chromo domain
g110.t1	IPR023779	Chromo domain, conserved site
g110.t1	IPR000953	Chromo/chromo shadow domain
g110.t1	IPR016197	Chromo-like domain superfamily
g110.t1	IPR018117	DNA methylase, C-5 cytosine-specific, active site
g110.t1	IPR029063	S-adenosyl-L-methionine-dependent methyltransferase
g111.t1	IPR030182	Purine permease, plant
g112.t1	IPR012340	Nucleic acid-binding, OB-fold
g112.t1	IPR014722	Ribosomal protein L2, domain 2
g112.t1	IPR001884	Translation elongation factor IF5A-like
g112.t1	IPR020189	Translation elongation factor, IF5A C-terminal
g112.t1	IPR019769	Translation elongation factor, IF5A, hypusine site
g112.t1	IPR008991	Translation protein SH3-like domain superfamily
g113.t1	IPR001611	Leucine-rich repeat
g113.t1	IPR032675	Leucine-rich repeat domain superfamily
g113.t1	IPR003591	Leucine-rich repeat, typical subtype
g113.t1	IPR000719	Protein kinase domain
g113.t1	IPR011009	Protein kinase-like domain superfamily
g113.t1	IPR001245	Serine-threonine/tyrosine-protein kinase, catalytic domain
g115.t1	IPR030182	Purine permease, plant
g116.t1	IPR012340	Nucleic acid-binding, OB-fold
g116.t1	IPR014722	Ribosomal protein L2, domain 2
g116.t1	IPR001884	Translation elongation factor IF5A-like
g116.t1	IPR020189	Translation elongation factor, IF5A C-terminal
g116.t1	IPR019769	Translation elongation factor, IF5A, hypusine site
g116.t1	IPR008991	Translation protein SH3-like domain superfamily
g117.t1	IPR001611	Leucine-rich repeat
g117.t1	IPR032675	Leucine-rich repeat domain superfamily
g117.t1	IPR003591	Leucine-rich repeat, typical subtype
g117.t1	IPR000719	Protein kinase domain
g117.t1	IPR011009	Protein kinase-like domain superfamily
g117.t1	IPR001245	Serine-threonine/tyrosine-protein kinase, catalytic domain
g118.t1	IPR038765	Papain-like cysteine peptidase superfamily
g118.t1	IPR001394	Peptidase C19, ubiquitin carboxyl-terminal hydrolase
g118.t1	IPR028889	Ubiquitin specific protease domain
g118.t1	IPR018200	Ubiquitin specific protease, conserved site
g119.t1	IPR000210	BTB/POZ domain
g119.t1	IPR003131	Potassium channel tetramerisation-type BTB domain
g119.t1	IPR011333	SKP1/BTB/POZ domain superfamily
g119.t1	IPR036322	WD40-repeat-containing domain superfamily
g121.t1	IPR005804	Fatty acid desaturase domain
g122.t1	IPR015425	Formin, FH2 domain
g122.t1	IPR042201	Formin, FH2 domain superfamily
g122.t1	IPR029021	Protein-tyrosine phosphatase-like
g122.t1	IPR014020	Tensin phosphatase, C2 domain
g122.t1	IPR029023	Tensin-type phosphatase domain
g124.t1	IPR003388	Reticulon
g125.t1	IPR004041	NAF domain
g125.t1	IPR018451	NAF/FISL domain
g125.t1	IPR000719	Protein kinase domain
g125.t1	IPR017441	Protein kinase, ATP binding site
g125.t1	IPR011009	Protein kinase-like domain superfamily
g125.t1	IPR008271	Serine/threonine-protein kinase, active site
g126.t1	IPR014720	Double-stranded RNA-binding domain
g126.t1	IPR005379	Uncharacterised domain XH
g127.t1	IPR001471	AP2/ERF domain
g127.t1	IPR036955	AP2/ERF domain superfamily
g127.t1	IPR003340	B3 DNA binding domain
g127.t1	IPR016177	DNA-binding domain superfamily
g127.t1	IPR015300	DNA-binding pseudobarrel domain superfamily
g128.t1	IPR029466	No apical meristem-associated, C-terminal domain
g129.t1	IPR003213	Cytochrome c oxidase, subunit VIb
g129.t1	IPR036549	Cytochrome c oxidase, subunit VIb superfamily
g130.t1	IPR036638	Helix-loop-helix DNA-binding domain superfamily
g130.t1	IPR011598	Myc-type, basic helix-loop-helix (bHLH) domain
g131.t1	IPR029064	50S ribosomal protein L30e-like
g131.t1	IPR015590	Aldehyde dehydrogenase domain
g131.t1	IPR016163	Aldehyde dehydrogenase, C-terminal
g131.t1	IPR016160	Aldehyde dehydrogenase, cysteine active site
g131.t1	IPR029510	Aldehyde dehydrogenase, glutamic acid active site
g131.t1	IPR016162	Aldehyde dehydrogenase, N-terminal
g131.t1	IPR016161	Aldehyde/histidinol dehydrogenase
g131.t1	IPR004038	Ribosomal protein L7Ae/L30e/S12e/Gadd45
g131.t1	IPR000530	Ribosomal protein S12e
g132.t1	IPR039637	CCR4-NOT transcription complex subunit 7/8/Pop2
g132.t1	IPR027799	Replication termination factor 2, RING-finger
g132.t1	IPR006941	Ribonuclease CAF1
g132.t1	IPR036397	Ribonuclease H superfamily
g132.t1	IPR012337	Ribonuclease H-like superfamily
g133.t1	IPR024096	NO signalling/Golgi transport ligand-binding domain superfamily
g133.t1	IPR007194	Transport protein particle (TRAPP) component
g133.t1	IPR016696	TRAPP I complex, subunit 5
g134.t1	IPR007854	Pre-mRNA polyadenylation factor Fip1 domain
g135.t1	IPR029052	Metallo-dependent phosphatase-like
g136.t1	IPR030395	Glycerophosphodiester phosphodiesterase domain
g136.t1	IPR017946	PLC-like phosphodiesterase, TIM beta/alpha-barrel domain superfamily
g137.t1	IPR010908	Longin domain
g137.t1	IPR011012	Longin-like domain superfamily
g137.t1	IPR001388	Synaptobrevin
g138.t1	IPR012674	Calycin
g138.t1	IPR022272	Lipocalin family conserved site
g138.t1	IPR002446	Lipocalin, bacterial
g138.t1	IPR000566	Lipocalin/cytosolic fatty-acid binding domain
g138.t1	IPR036052	Tryptophan synthase beta subunit-like PLP-dependent enzyme
g139.t1	IPR010471	Protein of unknown function DUF1068
g140.t1	IPR012416	CALMODULIN-BINDING PROTEIN60
g141.t1	IPR011006	CheY-like superfamily
g141.t1	IPR009057	Homeobox-like domain superfamily
g141.t1	IPR017930	Myb domain
g141.t1	IPR006447	Myb domain, plants
g141.t1	IPR017053	Response regulator B-type, plant
g141.t1	IPR001005	SANT/Myb domain
g141.t1	IPR001789	Signal transduction response regulator, receiver domain
g142.t1	IPR029058	Alpha/Beta hydrolase fold
g142.t1	IPR022742	Serine aminopeptidase, S33
g143.t1	IPR027629	Putative protein phosphatase DevT-like
g144.t1	IPR011583	Chitinase II
g144.t1	IPR029070	Chitinase insertion domain superfamily
g144.t1	IPR001223	Glycoside hydrolase family 18, catalytic domain
g144.t1	IPR017853	Glycoside hydrolase superfamily
g145.t1	IPR011583	Chitinase II
g145.t1	IPR029070	Chitinase insertion domain superfamily
g145.t1	IPR001223	Glycoside hydrolase family 18, catalytic domain
g145.t1	IPR017853	Glycoside hydrolase superfamily
g145.t1	IPR000719	Protein kinase domain
g145.t1	IPR011009	Protein kinase-like domain superfamily
g145.t1	IPR008271	Serine/threonine-protein kinase, active site
g146.t1	IPR011583	Chitinase II
g146.t1	IPR029070	Chitinase insertion domain superfamily
g146.t1	IPR001223	Glycoside hydrolase family 18, catalytic domain
g146.t1	IPR017853	Glycoside hydrolase superfamily
g146.t1	IPR001579	Glycoside hydrolase, chitinase active site
g146.t1	IPR000719	Protein kinase domain
g146.t1	IPR011009	Protein kinase-like domain superfamily
g146.t1	IPR008271	Serine/threonine-protein kinase, active site
g146.t1	IPR001245	Serine-threonine/tyrosine-protein kinase, catalytic domain
g147.t1	IPR042460	DCN1-like, PONY binding domain
g147.t1	IPR014764	Defective-in-cullin neddylation protein
g147.t1	IPR005176	Potentiating neddylation domain
g148.t1	IPR004014	Cation-transporting P-type ATPase, N-terminal
g148.t1	IPR036412	HAD-like superfamily
g148.t1	IPR001757	P-type ATPase
g148.t1	IPR008250	P-type ATPase, A domain superfamily
g148.t1	IPR023299	P-type ATPase, cytoplasmic domain N
g148.t1	IPR018303	P-type ATPase, phosphorylation site
g148.t1	IPR006534	P-type ATPase, subfamily IIIA
g148.t1	IPR023298	P-type ATPase, transmembrane domain superfamily
g149.t1	IPR001680	WD40 repeat
g149.t1	IPR019775	WD40 repeat, conserved site
g149.t1	IPR015943	WD40/YVTN repeat-like-containing domain superfamily
g149.t1	IPR017986	WD40-repeat-containing domain
g149.t1	IPR036322	WD40-repeat-containing domain superfamily
g150.t1	IPR006076	FAD dependent oxidoreductase
g150.t1	IPR036188	FAD/NAD(P)-binding domain superfamily
g151.t1	IPR008048	DNA replication licensing factor Mcm5
g151.t1	IPR001208	MCM domain
g151.t1	IPR027925	MCM N-terminal domain
g151.t1	IPR033762	MCM OB domain
g151.t1	IPR041562	MCM, AAA-lid domain
g151.t1	IPR031327	Mini-chromosome maintenance protein
g151.t1	IPR018525	Mini-chromosome maintenance, conserved site
g151.t1	IPR012340	Nucleic acid-binding, OB-fold
g151.t1	IPR027417	P-loop containing nucleoside triphosphate hydrolase
g152.t1	IPR011545	DEAD/DEAH box helicase domain
g152.t1	IPR005034	Dicer dimerisation domain
g152.t1	IPR038248	Dicer dimerisation domain superfamily
g152.t1	IPR014720	Double-stranded RNA-binding domain
g152.t1	IPR014001	Helicase superfamily 1/2, ATP-binding domain
g152.t1	IPR001650	Helicase, C-terminal
g152.t1	IPR003100	PAZ domain
g152.t1	IPR027417	P-loop containing nucleoside triphosphate hydrolase
g152.t1	IPR000999	Ribonuclease III domain
g152.t1	IPR036389	Ribonuclease III, endonuclease domain superfamily
g153.t1	IPR003754	Tetrapyrrole biosynthesis, uroporphyrinogen III synthase
g153.t1	IPR036108	Tetrapyrrole biosynthesis, uroporphyrinogen III synthase superfamily
g154.t1	IPR001611	Leucine-rich repeat
g154.t1	IPR032675	Leucine-rich repeat domain superfamily
g154.t1	IPR003591	Leucine-rich repeat, typical subtype
g154.t1	IPR013210	Leucine-rich repeat-containing N-terminal, plant-type
g154.t1	IPR000719	Protein kinase domain
g154.t1	IPR011009	Protein kinase-like domain superfamily
g154.t1	IPR001245	Serine-threonine/tyrosine-protein kinase, catalytic domain
g155.t1	IPR009769	Protein ENHANCED DISEASE RESISTANCE 2, C-terminal
g155.t1	IPR002913	START domain
g155.t1	IPR023393	START-like domain superfamily
g157.t1	IPR020846	Major facilitator superfamily domain
g157.t1	IPR005828	Major facilitator, sugar transporter-like
g157.t1	IPR036259	MFS transporter superfamily
g157.t1	IPR005829	Sugar transporter, conserved site
g157.t1	IPR003663	Sugar/inositol transporter
g158.t1	IPR006259	Adenylate kinase subfamily
g158.t1	IPR036193	Adenylate kinase, active site lid domain superfamily
g158.t1	IPR033690	Adenylate kinase, conserved site
g158.t1	IPR000850	Adenylate kinase/UMP-CMP kinase
g158.t1	IPR018962	Domain of unknown function DUF1995
g158.t1	IPR027417	P-loop containing nucleoside triphosphate hydrolase
g159.t1	IPR004240	Nonaspanin (TM9SF)
g160.t1	IPR000467	G-patch domain
g164.t1	IPR029000	Cyclophilin-like domain superfamily
g164.t1	IPR002130	Cyclophilin-type peptidyl-prolyl cis-trans isomerase domain
g165.t1	IPR005539	ELK domain
g165.t1	IPR001356	Homeobox domain
g165.t1	IPR008422	Homeobox KN domain
g165.t1	IPR009057	Homeobox-like domain superfamily
g165.t1	IPR005540	KNOX1
g165.t1	IPR005541	KNOX2
g167.t1	IPR037231	NAP-like superfamily
g167.t1	IPR002164	Nucleosome assembly protein (NAP)
g167.t1	IPR000270	PB1 domain
g167.t1	IPR000719	Protein kinase domain
g167.t1	IPR017441	Protein kinase, ATP binding site
g167.t1	IPR011009	Protein kinase-like domain superfamily
g167.t1	IPR008271	Serine/threonine-protein kinase, active site
g167.t1	IPR001245	Serine-threonine/tyrosine-protein kinase, catalytic domain
g168.t1	IPR013083	Zinc finger, RING/FYVE/PHD-type
g168.t1	IPR001841	Zinc finger, RING-type
g170.t1	IPR013083	Zinc finger, RING/FYVE/PHD-type
g170.t1	IPR001841	Zinc finger, RING-type
g172.t1	IPR011701	Major facilitator superfamily
g172.t1	IPR020846	Major facilitator superfamily domain
g172.t1	IPR036259	MFS transporter superfamily
g172.t1	IPR000849	Sugar phosphate transporter
g173.t1	IPR001932	PPM-type phosphatase domain
g173.t1	IPR036457	PPM-type phosphatase domain superfamily
g173.t1	IPR000626	Ubiquitin domain
g173.t1	IPR029071	Ubiquitin-like domain superfamily
g175.t1	IPR039337	Root meristem growth factor 9
g176.t1	IPR013083	Zinc finger, RING/FYVE/PHD-type
g176.t1	IPR001841	Zinc finger, RING-type
g177.t1	IPR013187	F-box associated domain, type 3
g177.t1	IPR017451	F-box associated interaction domain
g177.t1	IPR001810	F-box domain
g177.t1	IPR036047	F-box-like domain superfamily
g178.t1	IPR013187	F-box associated domain, type 3
g178.t1	IPR017451	F-box associated interaction domain
g178.t1	IPR001810	F-box domain
g178.t1	IPR036047	F-box-like domain superfamily
g179.t1	IPR014946	Protein chlororespiratory reduction 6
g181.t1	IPR040283	Transmembrane protein DDB_G0292058-like
g182.t1	IPR013216	Methyltransferase type 11
g182.t1	IPR029063	S-adenosyl-L-methionine-dependent methyltransferase
g183.t1	IPR013216	Methyltransferase type 11
g183.t1	IPR029063	S-adenosyl-L-methionine-dependent methyltransferase
g184.t1	IPR000315	B-box-type zinc finger
g184.t1	IPR013216	Methyltransferase type 11
g184.t1	IPR006734	Protein of unknown function DUF597
g184.t1	IPR029063	S-adenosyl-L-methionine-dependent methyltransferase
g185.t1	IPR040283	Transmembrane protein DDB_G0292058-like
g187.t1	IPR036259	MFS transporter superfamily
g187.t1	IPR010658	Nodulin-like
g190.t1	IPR012913	Protein OS9-like
g191.t1	IPR013761	Sterile alpha motif/pointed domain superfamily
g192.t1	IPR039800	Calcium uptake protein 1/2/3
g192.t1	IPR018247	EF-Hand 1, calcium-binding site
g192.t1	IPR002048	EF-hand domain
g192.t1	IPR011992	EF-hand domain pair
g193.t1	IPR027806	Harbinger transposase-derived nuclease domain
g194.t1	IPR039749	NEDD8 ultimate buster 1
g194.t1	IPR009060	UBA-like superfamily
g194.t1	IPR000626	Ubiquitin domain
g194.t1	IPR015940	Ubiquitin-associated domain
g194.t1	IPR029071	Ubiquitin-like domain superfamily
g195.t1	IPR009011	Mannose-6-phosphate receptor binding domain superfamily
g196.t1	IPR000270	PB1 domain
g196.t1	IPR019734	Tetratricopeptide repeat
g196.t1	IPR013026	Tetratricopeptide repeat-containing domain
g196.t1	IPR011990	Tetratricopeptide-like helical domain superfamily
g197.t1	IPR000629	ATP-dependent RNA helicase DEAD-box, conserved site
g197.t1	IPR011545	DEAD/DEAH box helicase domain
g197.t1	IPR014001	Helicase superfamily 1/2, ATP-binding domain
g197.t1	IPR001650	Helicase, C-terminal
g197.t1	IPR027417	P-loop containing nucleoside triphosphate hydrolase
g197.t1	IPR014014	RNA helicase, DEAD-box type, Q motif
g198.t1	IPR001611	Leucine-rich repeat
g198.t1	IPR032675	Leucine-rich repeat domain superfamily
g198.t1	IPR006553	Leucine-rich repeat, cysteine-containing subtype
g199.t1	IPR002110	Ankyrin repeat
g199.t1	IPR020683	Ankyrin repeat-containing domain
g199.t1	IPR036770	Ankyrin repeat-containing domain superfamily
g199.t1	IPR001594	Palmitoyltransferase, DHHC domain
g202.t1	IPR023577	CYTH domain
g202.t1	IPR033469	CYTH-like domain superfamily
g202.t1	IPR033245	Triphosphate tunnel metalloenzyme 3
g203.t1	IPR037231	NAP-like superfamily
g203.t1	IPR002164	Nucleosome assembly protein (NAP)
g204.t1	IPR002156	Ribonuclease H domain
g204.t1	IPR036397	Ribonuclease H superfamily
g204.t1	IPR012337	Ribonuclease H-like superfamily
g205.t1	IPR037231	NAP-like superfamily
g205.t1	IPR002164	Nucleosome assembly protein (NAP)
g208.t1	IPR008502	Prolamin-like domain
g209.t1	IPR017853	Glycoside hydrolase superfamily
g209.t1	IPR005199	Glycoside hydrolase, family 79
g210.t1	IPR011701	Major facilitator superfamily
g210.t1	IPR036259	MFS transporter superfamily
g211.t1	IPR027443	Isopenicillin N synthase-like
g211.t1	IPR026992	Non-haem dioxygenase N-terminal domain
g211.t1	IPR005123	Oxoglutarate/iron-dependent dioxygenase
g212.t1	IPR027443	Isopenicillin N synthase-like
g212.t1	IPR026992	Non-haem dioxygenase N-terminal domain
g212.t1	IPR005123	Oxoglutarate/iron-dependent dioxygenase
g213.t1	IPR027443	Isopenicillin N synthase-like
g213.t1	IPR026992	Non-haem dioxygenase N-terminal domain
g213.t1	IPR005123	Oxoglutarate/iron-dependent dioxygenase
g214.t1	IPR027443	Isopenicillin N synthase-like
g214.t1	IPR026992	Non-haem dioxygenase N-terminal domain
g214.t1	IPR005123	Oxoglutarate/iron-dependent dioxygenase
g215.t1	IPR008927	6-phosphogluconate dehydrogenase-like, C-terminal domain superfamily
g215.t1	IPR036291	NAD(P)-binding domain superfamily
g215.t1	IPR003099	Prephenate dehydrogenase
g216.t1	IPR004131	Pyrophosphate-energised proton pump
g217.t1	IPR027370	RING-type zinc-finger, LisH dimerisation motif
g217.t1	IPR013083	Zinc finger, RING/FYVE/PHD-type
g217.t1	IPR001841	Zinc finger, RING-type
g218.t1	IPR000270	PB1 domain
g218.t1	IPR004332	Transposase, MuDR, plant
g218.t1	IPR006564	Zinc finger, PMZ-type
g218.t1	IPR007527	Zinc finger, SWIM-type
g219.t1	IPR009695	Diacylglycerol glucosyltransferase, N-terminal
g219.t1	IPR007235	Glycosyl transferase, family 28, C-terminal
g220.t1	IPR016181	Acyl-CoA N-acyltransferase
g220.t1	IPR000182	GNAT domain
g221.t1	IPR038765	Papain-like cysteine peptidase superfamily
g221.t1	IPR001394	Peptidase C19, ubiquitin carboxyl-terminal hydrolase
g221.t1	IPR028889	Ubiquitin specific protease domain
g221.t1	IPR018200	Ubiquitin specific protease, conserved site
g221.t1	IPR013083	Zinc finger, RING/FYVE/PHD-type
g221.t1	IPR001607	Zinc finger, UBP-type
g222.t1	IPR004864	Late embryogenesis abundant protein, LEA_2 subgroup
g223.t1	IPR030934	Intein C-terminal splicing region
g225.t1	IPR015915	Kelch-type beta propeller
g229.t1	IPR015915	Kelch-type beta propeller
g230.t1	IPR006703	AIG1-type guanine nucleotide-binding (G) domain
g230.t1	IPR015915	Kelch-type beta propeller
g230.t1	IPR027417	P-loop containing nucleoside triphosphate hydrolase
g230.t1	IPR024283	Translocase of chloroplast 159/132, membrane anchor domain
g231.t1	IPR011989	Armadillo-like helical
g231.t1	IPR016024	Armadillo-type fold
g231.t1	IPR036078	Spo11/DNA topoisomerase VI subunit A superfamily
g231.t1	IPR013049	Spo11/DNA topoisomerase VI, subunit A, N-terminal
g232.t1	IPR037231	NAP-like superfamily
g232.t1	IPR002164	Nucleosome assembly protein (NAP)
g233.t1	IPR004843	Calcineurin-like phosphoesterase domain, ApaH type
g233.t1	IPR025733	Iron/zinc purple acid phosphatase-like C-terminal domain
g233.t1	IPR029052	Metallo-dependent phosphatase-like
g233.t1	IPR037231	NAP-like superfamily
g233.t1	IPR002164	Nucleosome assembly protein (NAP)
g233.t1	IPR015914	Purple acid phosphatase, N-terminal
g233.t1	IPR039331	Purple acid phosphatase-like
g233.t1	IPR008963	Purple acid phosphatase-like, N-terminal
g234.t1	IPR000008	C2 domain
g234.t1	IPR035892	C2 domain superfamily
g234.t1	IPR039010	Synaptotagmin, SMP domain
g234.t1	IPR031468	Synaptotagmin-like mitochondrial-lipid-binding domain
g236.t1	IPR002251	Chloride channel ClC-plant
g236.t1	IPR014743	Chloride channel, core
g236.t1	IPR001807	Chloride channel, voltage gated
g237.t1	IPR000719	Protein kinase domain
g237.t1	IPR017441	Protein kinase, ATP binding site
g237.t1	IPR011009	Protein kinase-like domain superfamily
g237.t1	IPR008271	Serine/threonine-protein kinase, active site
g237.t1	IPR001245	Serine-threonine/tyrosine-protein kinase, catalytic domain
g239.t1	IPR001296	Glycosyl transferase, family 1
g239.t1	IPR012819	Sucrose phosphate synthase, plant
g239.t1	IPR000368	Sucrose synthase
g239.t1	IPR006380	Sucrose-phosphatase-like, N-terminal
g240.t1	IPR004254	AdipoR/Haemolysin-III-related
g241.t1	IPR004254	AdipoR/Haemolysin-III-related
g242.t1	IPR040911	Exostosin, GT47 domain
g242.t1	IPR004263	Exostosin-like
g243.t1	IPR040911	Exostosin, GT47 domain
g243.t1	IPR004263	Exostosin-like
g244.t1	IPR007244	-alpha-acetyltransferase 35, NatC auxiliary subunit
g245.t1	IPR040911	Exostosin, GT47 domain
g245.t1	IPR004263	Exostosin-like
g246.t1	IPR007244	-alpha-acetyltransferase 35, NatC auxiliary subunit
g247.t1	IPR011417	AP180 N-terminal homology (ANTH) domain
g247.t1	IPR013809	ENTH domain
g247.t1	IPR008942	ENTH/VHS
g247.t1	IPR014712	Phosphoinositide-binding clathrin adaptor, domain 2
g248.t1	IPR005607	BSD domain
g249.t1	IPR001810	F-box domain
g249.t1	IPR036047	F-box-like domain superfamily
g249.t1	IPR032675	Leucine-rich repeat domain superfamily
g250.t1	IPR016140	Bifunctional inhibitor/plant lipid transfer protein/seed storage helical domain
g250.t1	IPR036312	Bifunctional inhibitor/plant lipid transfer protein/seed storage helical domain superfamily
g250.t1	IPR027923	Hydrophobic seed protein domain
g251.t1	IPR039740	CCR4-NOT transcription complex subunit 10
g251.t1	IPR019734	Tetratricopeptide repeat
g251.t1	IPR013026	Tetratricopeptide repeat-containing domain
g251.t1	IPR011990	Tetratricopeptide-like helical domain superfamily
g252.t1	IPR022031	Telomere-associated protein Rif1, N-terminal
g253.t1	IPR013785	Aldolase-type TIM barrel
g253.t1	IPR017853	Glycoside hydrolase superfamily
g253.t1	IPR008811	Glycosyl hydrolases 36
g254.t1	IPR012337	Ribonuclease H-like superfamily
g254.t1	IPR036236	Zinc finger C2H2 superfamily
g254.t1	IPR003656	Zinc finger, BED-type
g255.t1	IPR036236	Zinc finger C2H2 superfamily
g255.t1	IPR003656	Zinc finger, BED-type
g256.t1	IPR012337	Ribonuclease H-like superfamily
g256.t1	IPR036236	Zinc finger C2H2 superfamily
g256.t1	IPR003656	Zinc finger, BED-type
g258.t1	IPR040610	SNRNP25, ubiquitin-like domain
g258.t1	IPR039690	U11/U12 small nuclear ribonucleoprotein 25kDa protein
g258.t1	IPR029071	Ubiquitin-like domain superfamily
g259.t1	IPR000719	Protein kinase domain
g259.t1	IPR017441	Protein kinase, ATP binding site
g259.t1	IPR011009	Protein kinase-like domain superfamily
g259.t1	IPR008271	Serine/threonine-protein kinase, active site
g259.t1	IPR001245	Serine-threonine/tyrosine-protein kinase, catalytic domain
g260.t1	IPR009060	UBA-like superfamily
g260.t1	IPR003892	Ubiquitin system component CUE
g261.t1	IPR018247	EF-Hand 1, calcium-binding site
g261.t1	IPR002048	EF-hand domain
g261.t1	IPR011992	EF-hand domain pair
g261.t1	IPR039647	EF-hand domain pair protein CML-like
g263.t1	IPR000195	Rab-GTPase-TBC domain
g263.t1	IPR035969	Rab-GTPase-TBC domain superfamily
g263.t1	IPR021935	Small G protein signalling modulator 1/2, Rab-binding domain
g264.t1	IPR009057	Homeobox-like domain superfamily
g264.t1	IPR017930	Myb domain
g264.t1	IPR015495	Myb-like transcription factor
g264.t1	IPR001005	SANT/Myb domain
g265.t1	IPR033389	AUX/IAA domain
g265.t1	IPR003311	AUX/IAA protein
g265.t1	IPR000270	PB1 domain
g266.t1	IPR006813	Glycosyl transferase, family 17
g267.t1	IPR006595	CTLH, C-terminal LisH motif
g267.t1	IPR006594	LIS1 homology motif
g267.t1	IPR011047	Quinoprotein alcohol dehydrogenase-like superfamily
g267.t1	IPR027728	Topless family
g267.t1	IPR001680	WD40 repeat
g267.t1	IPR019775	WD40 repeat, conserved site
g267.t1	IPR015943	WD40/YVTN repeat-like-containing domain superfamily
g267.t1	IPR017986	WD40-repeat-containing domain
g267.t1	IPR036322	WD40-repeat-containing domain superfamily
g268.t1	IPR011422	BRCA1-associated 2
g268.t1	IPR033273	RING domain containing protein BRIZ1/BRIZ2
g268.t1	IPR013083	Zinc finger, RING/FYVE/PHD-type
g268.t1	IPR001841	Zinc finger, RING-type
g268.t1	IPR001607	Zinc finger, UBP-type
g269.t1	IPR011417	AP180 N-terminal homology (ANTH) domain
g269.t1	IPR013809	ENTH domain
g269.t1	IPR008942	ENTH/VHS
g269.t1	IPR014712	Phosphoinositide-binding clathrin adaptor, domain 2
g270.t1	IPR037366	BOULE/DAZ family
g270.t1	IPR012677	Nucleotide-binding alpha-beta plait domain superfamily
g270.t1	IPR000504	RNA recognition motif domain
g270.t1	IPR035979	RNA-binding domain superfamily
g271.t1	IPR004000	Actin family
g271.t1	IPR030054	Actin-related protein 6
g272.t1	IPR039694	WD repeat-containing protein 11
g272.t1	IPR015943	WD40/YVTN repeat-like-containing domain superfamily
g272.t1	IPR036322	WD40-repeat-containing domain superfamily
g274.t1	IPR039694	WD repeat-containing protein 11
g274.t1	IPR036322	WD40-repeat-containing domain superfamily
g276.t1	IPR028871	Blue (type 1) copper protein, binding site
g276.t1	IPR008972	Cupredoxin
g276.t1	IPR039391	Phytocyanin
g276.t1	IPR003245	Phytocyanin domain
g277.t1	IPR008972	Cupredoxin
g277.t1	IPR039391	Phytocyanin
g277.t1	IPR003245	Phytocyanin domain
g278.t1	IPR008972	Cupredoxin
g278.t1	IPR039391	Phytocyanin
g278.t1	IPR003245	Phytocyanin domain
g279.t1	IPR008972	Cupredoxin
g279.t1	IPR039391	Phytocyanin
g279.t1	IPR003245	Phytocyanin domain
g280.t1	IPR008972	Cupredoxin
g280.t1	IPR039391	Phytocyanin
g280.t1	IPR003245	Phytocyanin domain
g282.t1	IPR008972	Cupredoxin
g282.t1	IPR039391	Phytocyanin
g282.t1	IPR003245	Phytocyanin domain
g283.t1	IPR008972	Cupredoxin
g283.t1	IPR039391	Phytocyanin
g283.t1	IPR003245	Phytocyanin domain
g284.t1	IPR008972	Cupredoxin
g284.t1	IPR039391	Phytocyanin
g284.t1	IPR003245	Phytocyanin domain
g285.t1	IPR008972	Cupredoxin
g285.t1	IPR039391	Phytocyanin
g285.t1	IPR003245	Phytocyanin domain
g286.t1	IPR008972	Cupredoxin
g286.t1	IPR039391	Phytocyanin
g286.t1	IPR003245	Phytocyanin domain
g287.t1	IPR028871	Blue (type 1) copper protein, binding site
g287.t1	IPR008972	Cupredoxin
g287.t1	IPR039391	Phytocyanin
g287.t1	IPR003245	Phytocyanin domain
g288.t1	IPR000490	Glycoside hydrolase family 17
g288.t1	IPR017853	Glycoside hydrolase superfamily
g290.t1	IPR038862	Chloroplast thylakoid lumenal protein MPH2
g291.t1	IPR016177	DNA-binding domain superfamily
g291.t1	IPR001739	Methyl-CpG DNA binding
g291.t1	IPR039622	Methyl-CpG-binding domain-containing protein 10/11
g292.t1	IPR036910	High mobility group box domain superfamily
g292.t1	IPR006780	YABBY protein
g294.t1	IPR002259	Equilibrative nucleoside transporter
g294.t1	IPR036259	MFS transporter superfamily
g295.t1	IPR011074	CRAL/TRIO, N-terminal domain
g295.t1	IPR036273	CRAL/TRIO, N-terminal domain superfamily
g295.t1	IPR001251	CRAL-TRIO lipid binding domain
g295.t1	IPR036865	CRAL-TRIO lipid binding domain superfamily
g296.t1	IPR013026	Tetratricopeptide repeat-containing domain
g296.t1	IPR011990	Tetratricopeptide-like helical domain superfamily
g298.t1	IPR004041	NAF domain
g298.t1	IPR018451	NAF/FISL domain
g298.t1	IPR000719	Protein kinase domain
g298.t1	IPR017441	Protein kinase, ATP binding site
g298.t1	IPR011009	Protein kinase-like domain superfamily
g298.t1	IPR008271	Serine/threonine-protein kinase, active site
g299.t1	IPR001810	F-box domain
g299.t1	IPR036047	F-box-like domain superfamily
g299.t1	IPR001611	Leucine-rich repeat
g299.t1	IPR032675	Leucine-rich repeat domain superfamily
g299.t1	IPR006553	Leucine-rich repeat, cysteine-containing subtype
g300.t1	IPR000473	Ribosomal protein L36
g300.t1	IPR035977	Ribosomal protein L36 superfamily
g302.t1	IPR000008	C2 domain
g302.t1	IPR035892	C2 domain superfamily
g302.t1	IPR015679	Phospholipase D family
g302.t1	IPR024632	Phospholipase D, C-terminal
g302.t1	IPR011402	Phospholipase D, plant
g302.t1	IPR001736	Phospholipase D/Transphosphatidylase
g304.t1	IPR000008	C2 domain
g304.t1	IPR035892	C2 domain superfamily
g304.t1	IPR015679	Phospholipase D family
g304.t1	IPR024632	Phospholipase D, C-terminal
g304.t1	IPR001736	Phospholipase D/Transphosphatidylase
g304.t1	IPR000195	Rab-GTPase-TBC domain
g304.t1	IPR035969	Rab-GTPase-TBC domain superfamily
g305.t1	IPR001471	AP2/ERF domain
g305.t1	IPR036955	AP2/ERF domain superfamily
g305.t1	IPR016177	DNA-binding domain superfamily
g306.t1	IPR004331	SPX domain
g306.t1	IPR031142	SPX domain-containing protein
g307.t1	IPR002016	Haem peroxidase
g307.t1	IPR010255	Haem peroxidase superfamily
g307.t1	IPR019794	Peroxidase, active site
g307.t1	IPR019793	Peroxidases heam-ligand binding site
g307.t1	IPR000823	Plant peroxidase
g308.t1	IPR016951	Haem oxygenase (decyclizing), plant
g308.t1	IPR016053	Haem oxygenase-like
g308.t1	IPR016084	Haem oxygenase-like, multi-helical
g309.t1	IPR036410	Heat shock protein DnaJ, cysteine-rich domain superfamily
g310.t1	IPR021467	Protein of unknown function DUF3119
g311.t1	IPR006342	Methyltransferase FkbM
g311.t1	IPR029063	S-adenosyl-L-methionine-dependent methyltransferase
g312.t1	IPR000743	Glycoside hydrolase, family 28
g312.t1	IPR006626	Parallel beta-helix repeat
g312.t1	IPR012334	Pectin lyase fold
g312.t1	IPR011050	Pectin lyase fold/virulence factor
g313.t1	IPR013149	Alcohol dehydrogenase, C-terminal
g313.t1	IPR011032	GroES-like superfamily
g313.t1	IPR036291	NAD(P)-binding domain superfamily
g313.t1	IPR021827	Nucleoporin Nup186/Nup192/Nup205
g313.t1	IPR041694	Oxidoreductase, N-terminal domain
g313.t1	IPR020843	Polyketide synthase, enoylreductase domain
g314.t1	IPR002885	Pentatricopeptide repeat
g314.t1	IPR011990	Tetratricopeptide-like helical domain superfamily
g315.t1	IPR003406	Glycosyl transferase, family 14
g317.t1	IPR036259	MFS transporter superfamily
g317.t1	IPR000109	Proton-dependent oligopeptide transporter family
g317.t1	IPR018456	PTR2 family proton/oligopeptide symporter, conserved site
g320.t1	IPR000782	FAS1 domain
g320.t1	IPR036378	FAS1 domain superfamily
g321.t1	IPR002885	Pentatricopeptide repeat
g321.t1	IPR011990	Tetratricopeptide-like helical domain superfamily
g323.t1	IPR029064	50S ribosomal protein L30e-like
g323.t1	IPR002415	H/ACA ribonucleoprotein complex, subunit Nhp2, eukaryote
g323.t1	IPR004037	Ribosomal protein L7Ae conserved site
g323.t1	IPR004038	Ribosomal protein L7Ae/L30e/S12e/Gadd45
g323.t1	IPR018492	Ribosomal protein L7Ae/L8/Nhp2 family
g324.t1	IPR036286	LexA/Signal peptidase-like superfamily
g324.t1	IPR015927	Peptidase S24/S26A/S26B/S26C
g324.t1	IPR019758	Peptidase S26A, signal peptidase I, conserved site
g324.t1	IPR001733	Peptidase S26B
g325.t1	IPR013083	Zinc finger, RING/FYVE/PHD-type
g325.t1	IPR001841	Zinc finger, RING-type
g326.t1	IPR036869	Chaperone J-domain superfamily
g326.t1	IPR001623	DnaJ domain
g326.t1	IPR018253	DnaJ domain, conserved site
g326.t1	IPR015399	Domain of unknown function DUF1977, DnaJ-like
g327.t1	IPR007023	Ribosomal biogenesis regulatory protein
g328.t1	IPR023395	Mitochondrial carrier domain superfamily
g328.t1	IPR002067	Mitochondrial carrier protein
g328.t1	IPR018108	Mitochondrial substrate/solute carrier
g329.t1	IPR011545	DEAD/DEAH box helicase domain
g329.t1	IPR014001	Helicase superfamily 1/2, ATP-binding domain
g329.t1	IPR001650	Helicase, C-terminal
g329.t1	IPR027417	P-loop containing nucleoside triphosphate hydrolase
g329.t1	IPR014014	RNA helicase, DEAD-box type, Q motif
g330.t1	IPR015915	Kelch-type beta propeller
g330.t1	IPR012871	Protein of unknown function DUF1677, Oryza sativa
g331.t1	IPR006597	Sel1-like repeat
g331.t1	IPR011990	Tetratricopeptide-like helical domain superfamily
g333.t1	IPR011009	Protein kinase-like domain superfamily
g334.t1	IPR001810	F-box domain
g334.t1	IPR036047	F-box-like domain superfamily
g334.t1	IPR006652	Kelch repeat type 1
g334.t1	IPR015915	Kelch-type beta propeller
g335.t1	IPR029068	Glyoxalase/Bleomycin resistance protein/Dihydroxybiphenyl dioxygenase
g335.t1	IPR019313	Mediator complex, subunit Med17
g335.t1	IPR037523	Vicinal oxygen chelate (VOC) domain
g336.t1	IPR011009	Protein kinase-like domain superfamily
g337.t1	IPR001810	F-box domain
g337.t1	IPR036047	F-box-like domain superfamily
g337.t1	IPR006652	Kelch repeat type 1
g337.t1	IPR015915	Kelch-type beta propeller
g338.t1	IPR029068	Glyoxalase/Bleomycin resistance protein/Dihydroxybiphenyl dioxygenase
g338.t1	IPR004360	Glyoxalase/fosfomycin resistance/dioxygenase domain
g338.t1	IPR019313	Mediator complex, subunit Med17
g338.t1	IPR037523	Vicinal oxygen chelate (VOC) domain
g339.t1	IPR037177	Dynein light chain superfamily
g339.t1	IPR001372	Dynein light chain, type 1/2
g340.t1	IPR031421	Protein of unknown function DUF4666
g341.t1	IPR017927	FAD-binding domain, ferredoxin reductase-type
g341.t1	IPR039261	Ferredoxin-NADP reductase (FNR), nucleotide-binding domain
g341.t1	IPR008333	Flavoprotein pyridine nucleotide cytochrome reductase-like, FAD-binding domain
g341.t1	IPR001834	NADH:cytochrome b5 reductase-like
g341.t1	IPR001433	Oxidoreductase FAD/NAD(P)-binding
g341.t1	IPR017938	Riboflavin synthase-like beta-barrel
g341.t1	IPR000571	Zinc finger, CCCH-type
g341.t1	IPR036855	Zinc finger, CCCH-type superfamily
g342.t1	IPR001920	Asp/Glu racemase
g342.t1	IPR015942	Asp/Glu/hydantoin racemase
g343.t1	IPR015375	NADH pyrophosphatase-like, N-terminal
g343.t1	IPR020476	NUDIX hydrolase
g343.t1	IPR000086	NUDIX hydrolase domain
g343.t1	IPR020084	NUDIX hydrolase, conserved site
g343.t1	IPR015797	NUDIX hydrolase-like domain superfamily
g343.t1	IPR015376	Zinc ribbon, NADH pyrophosphatase
g344.t1	IPR000571	Zinc finger, CCCH-type
g344.t1	IPR036855	Zinc finger, CCCH-type superfamily
g345.t1	IPR001876	Zinc finger, RanBP2-type
g345.t1	IPR036443	Zinc finger, RanBP2-type superfamily
g346.t1	IPR032867	DYW domain
g346.t1	IPR002885	Pentatricopeptide repeat
g346.t1	IPR011990	Tetratricopeptide-like helical domain superfamily
g347.t1	IPR005050	Early nodulin 93 ENOD93 protein
g348.t1	IPR000719	Protein kinase domain
g348.t1	IPR011009	Protein kinase-like domain superfamily
g348.t1	IPR008271	Serine/threonine-protein kinase, active site
g349.t1	IPR015915	Kelch-type beta propeller
g349.t1	IPR012871	Protein of unknown function DUF1677, Oryza sativa
g350.t1	IPR000719	Protein kinase domain
g350.t1	IPR011009	Protein kinase-like domain superfamily
g350.t1	IPR008271	Serine/threonine-protein kinase, active site
g351.t1	IPR015915	Kelch-type beta propeller
g351.t1	IPR012871	Protein of unknown function DUF1677, Oryza sativa
g352.t1	IPR015915	Kelch-type beta propeller
g352.t1	IPR012871	Protein of unknown function DUF1677, Oryza sativa
g353.t1	IPR015915	Kelch-type beta propeller
g353.t1	IPR012871	Protein of unknown function DUF1677, Oryza sativa
g354.t1	IPR000904	Sec7 domain
g354.t1	IPR035999	Sec7 domain superfamily
g354.t1	IPR023394	Sec7, C-terminal domain superfamily
g355.t1	IPR015915	Kelch-type beta propeller
g355.t1	IPR012871	Protein of unknown function DUF1677, Oryza sativa
g356.t1	IPR000719	Protein kinase domain
g356.t1	IPR017441	Protein kinase, ATP binding site
g356.t1	IPR011009	Protein kinase-like domain superfamily
g356.t1	IPR008271	Serine/threonine-protein kinase, active site
g356.t1	IPR001245	Serine-threonine/tyrosine-protein kinase, catalytic domain
g357.t1	IPR000270	PB1 domain
g357.t1	IPR000719	Protein kinase domain
g357.t1	IPR017441	Protein kinase, ATP binding site
g357.t1	IPR011009	Protein kinase-like domain superfamily
g357.t1	IPR008271	Serine/threonine-protein kinase, active site
g357.t1	IPR001245	Serine-threonine/tyrosine-protein kinase, catalytic domain
g358.t1	IPR012866	Protein of unknown function DUF1644
g359.t1	IPR008580	PPPDE putative peptidase domain
g359.t1	IPR042266	PPPDE putative peptidase domain superfamily
g360.t1	IPR029058	Alpha/Beta hydrolase fold
g360.t1	IPR003140	Phospholipase/carboxylesterase/thioesterase
g361.t1	IPR025799	Protein arginine N-methyltransferase
g361.t1	IPR029063	S-adenosyl-L-methionine-dependent methyltransferase
g363.t1	IPR014002	Agenet domain, plant type
g363.t1	IPR008395	Agenet-like domain
g363.t1	IPR016197	Chromo-like domain superfamily
g363.t1	IPR005491	ENT domain
g363.t1	IPR036142	ENT domain-like superfamily
g364.t1	IPR001128	Cytochrome P450
g364.t1	IPR036396	Cytochrome P450 superfamily
g364.t1	IPR017972	Cytochrome P450, conserved site
g364.t1	IPR002401	Cytochrome P450, E-class, group I
g365.t1	IPR027417	P-loop containing nucleoside triphosphate hydrolase
g365.t1	IPR002041	Ran GTPase
g365.t1	IPR001806	Small GTPase
g365.t1	IPR005225	Small GTP-binding protein domain
g367.t1	IPR002110	Ankyrin repeat
g367.t1	IPR020683	Ankyrin repeat-containing domain
g367.t1	IPR036770	Ankyrin repeat-containing domain superfamily
g367.t1	IPR000595	Cyclic nucleotide-binding domain
g367.t1	IPR018490	Cyclic nucleotide-binding-like
g367.t1	IPR005821	Ion transport domain
g367.t1	IPR021789	KHA domain
g367.t1	IPR003938	Potassium channel, voltage-dependent, EAG/ELK/ERG
g367.t1	IPR014710	RmlC-like jelly roll fold
g367.t1	IPR027359	Voltage-dependent channel domain superfamily
g368.t1	IPR013083	Zinc finger, RING/FYVE/PHD-type
g368.t1	IPR011016	Zinc finger, RING-CH-type
g369.t1	IPR005937	26S proteasome regulatory subunit P45-like
g369.t1	IPR041569	AAA ATPase, AAA+ lid domain
g369.t1	IPR003593	AAA+ ATPase domain
g369.t1	IPR003960	ATPase, AAA-type, conserved site
g369.t1	IPR003959	ATPase, AAA-type, core
g369.t1	IPR007112	Expansin/pollen allergen, DPBB domain
g369.t1	IPR027417	P-loop containing nucleoside triphosphate hydrolase
g369.t1	IPR032501	Proteasomal ATPase OB C-terminal domain
g369.t1	IPR036908	RlpA-like domain superfamily
g369.t1	IPR009009	RlpA-like protein, double-psi beta-barrel domain
g370.t1	IPR001680	WD40 repeat
g370.t1	IPR019775	WD40 repeat, conserved site
g370.t1	IPR015943	WD40/YVTN repeat-like-containing domain superfamily
g370.t1	IPR017986	WD40-repeat-containing domain
g370.t1	IPR036322	WD40-repeat-containing domain superfamily
g371.t1	IPR002119	Histone H2A
g371.t1	IPR032458	Histone H2A conserved site
g371.t1	IPR032454	Histone H2A, C-terminal domain
g371.t1	IPR007125	Histone H2A/H2B/H3
g371.t1	IPR009072	Histone-fold
g372.t1	IPR013747	3-Oxoacyl-[acyl-carrier-protein (ACP)] synthase III, C-terminal
g372.t1	IPR013601	FAE1/Type III polyketide synthase-like protein
g372.t1	IPR018790	Protein of unknown function DUF2358
g372.t1	IPR011256	Regulatory factor, effector binding domain superfamily
g372.t1	IPR006917	SOUL haem-binding protein
g372.t1	IPR016039	Thiolase-like
g372.t1	IPR012392	Very-long-chain 3-ketoacyl-CoA synthase
g374.t1	IPR002885	Pentatricopeptide repeat
g374.t1	IPR011990	Tetratricopeptide-like helical domain superfamily
g375.t1	IPR029663	GDP-fucose transporter 1, plant
g375.t1	IPR004853	Sugar phosphate transporter domain
g376.t1	IPR032867	DYW domain
g376.t1	IPR002885	Pentatricopeptide repeat
g376.t1	IPR011990	Tetratricopeptide-like helical domain superfamily
g377.t1	IPR038088	DELLA, N-terminal domain superfamily
g377.t1	IPR005202	Transcription factor GRAS
g377.t1	IPR021914	Transcriptional factor DELLA, N-terminal
g378.t1	IPR012677	Nucleotide-binding alpha-beta plait domain superfamily
g378.t1	IPR000504	RNA recognition motif domain
g378.t1	IPR003954	RNA recognition motif domain, eukaryote
g378.t1	IPR035979	RNA-binding domain superfamily
g379.t1	IPR009057	Homeobox-like domain superfamily
g379.t1	IPR017930	Myb domain
g379.t1	IPR006447	Myb domain, plants
g379.t1	IPR001005	SANT/Myb domain
g380.t1	IPR002885	Pentatricopeptide repeat
g380.t1	IPR011990	Tetratricopeptide-like helical domain superfamily
g381.t1	IPR032675	Leucine-rich repeat domain superfamily
g381.t1	IPR013210	Leucine-rich repeat-containing N-terminal, plant-type
g381.t1	IPR000719	Protein kinase domain
g381.t1	IPR011009	Protein kinase-like domain superfamily
g382.t1	IPR004710	Bile acid:sodium symporter
g382.t1	IPR002657	Bile acid:sodium symporter/arsenical resistance protein Acr3
g382.t1	IPR038770	Sodium/solute symporter superfamily
g383.t1	IPR004710	Bile acid:sodium symporter
g383.t1	IPR002657	Bile acid:sodium symporter/arsenical resistance protein Acr3
g383.t1	IPR038770	Sodium/solute symporter superfamily
g384.t1	IPR001680	WD40 repeat
g384.t1	IPR019775	WD40 repeat, conserved site
g384.t1	IPR015943	WD40/YVTN repeat-like-containing domain superfamily
g384.t1	IPR017986	WD40-repeat-containing domain
g384.t1	IPR036322	WD40-repeat-containing domain superfamily
g385.t1	IPR027443	Isopenicillin N synthase-like
g385.t1	IPR026992	Non-haem dioxygenase N-terminal domain
g385.t1	IPR005123	Oxoglutarate/iron-dependent dioxygenase
g386.t1	IPR003593	AAA+ ATPase domain
g386.t1	IPR003439	ABC transporter-like
g386.t1	IPR013525	ABC-2 type transporter
g386.t1	IPR029481	ABC-transporter N-terminal domain
g386.t1	IPR013581	Plant PDR ABC transporter associated
g386.t1	IPR027417	P-loop containing nucleoside triphosphate hydrolase
g388.t1	IPR013894	RecQ mediated genome instability protein, N-terminal
g388.t1	IPR042470	RecQ mediated genome instability protein, N-terminal, subdomain 2
g389.t1	IPR002794	Protein of unknown function DUF92, TMEM19
g390.t1	IPR011989	Armadillo-like helical
g390.t1	IPR016024	Armadillo-type fold
g390.t1	IPR002554	Protein phosphatase 2A, regulatory B subunit, B56
g391.t1	IPR033389	AUX/IAA domain
g391.t1	IPR003311	AUX/IAA protein
g391.t1	IPR000270	PB1 domain
g393.t1	IPR002864	Acyl-ACP thioesterase
g393.t1	IPR021113	Acyl-ACP-thioesterase, N-terminal
g393.t1	IPR029069	HotDog domain superfamily
g394.t1	IPR016140	Bifunctional inhibitor/plant lipid transfer protein/seed storage helical domain
g394.t1	IPR036312	Bifunctional inhibitor/plant lipid transfer protein/seed storage helical domain superfamily
g395.t1	IPR011989	Armadillo-like helical
g395.t1	IPR016024	Armadillo-type fold
g395.t1	IPR036869	Chaperone J-domain superfamily
g395.t1	IPR023213	Chloramphenicol acetyltransferase-like domain superfamily
g395.t1	IPR001623	DnaJ domain
g395.t1	IPR025640	GYF domain 2
g395.t1	IPR020846	Major facilitator superfamily domain
g395.t1	IPR005828	Major facilitator, sugar transporter-like
g395.t1	IPR036259	MFS transporter superfamily
g395.t1	IPR005829	Sugar transporter, conserved site
g395.t1	IPR003663	Sugar/inositol transporter
g395.t1	IPR003480	Transferase
g396.t1	IPR034870	TAF15/EWS/TLS family
g396.t1	IPR001876	Zinc finger, RanBP2-type
g396.t1	IPR036443	Zinc finger, RanBP2-type superfamily
g397.t1	IPR002575	Aminoglycoside phosphotransferase
g397.t1	IPR009212	Methylthioribose kinase
g397.t1	IPR011009	Protein kinase-like domain superfamily
g398.t1	IPR005172	CRC domain
g398.t1	IPR028307	Lin-54 family
g398.t1	IPR033467	Tesmin/TSO1-like CXC domain
g400.t1	IPR006180	3-hydroxyacyl-CoA dehydrogenase, conserved site
g400.t1	IPR006108	3-hydroxyacyl-CoA dehydrogenase, C-terminal
g400.t1	IPR006176	3-hydroxyacyl-CoA dehydrogenase, NAD binding
g400.t1	IPR008927	6-phosphogluconate dehydrogenase-like, C-terminal domain superfamily
g400.t1	IPR029045	ClpP/crotonase-like domain superfamily
g400.t1	IPR001753	Enoyl-CoA hydratase/isomerase
g400.t1	IPR018376	Enoyl-CoA hydratase/isomerase, conserved site
g400.t1	IPR036291	NAD(P)-binding domain superfamily
g400.t1	IPR033443	Pentacotripeptide-repeat region of PRORP
g400.t1	IPR002885	Pentatricopeptide repeat
g400.t1	IPR031595	Protein-only RNase P, C-terminal
g400.t1	IPR011990	Tetratricopeptide-like helical domain superfamily
g401.t1	IPR028457	ABI family
g402.t1	IPR015915	Kelch-type beta propeller
g402.t1	IPR012871	Protein of unknown function DUF1677, Oryza sativa
g403.t1	IPR006176	3-hydroxyacyl-CoA dehydrogenase, NAD binding
g403.t1	IPR008927	6-phosphogluconate dehydrogenase-like, C-terminal domain superfamily
g403.t1	IPR033443	Pentacotripeptide-repeat region of PRORP
g403.t1	IPR002885	Pentatricopeptide repeat
g403.t1	IPR031595	Protein-only RNase P, C-terminal
g403.t1	IPR011990	Tetratricopeptide-like helical domain superfamily
g404.t1	IPR028457	ABI family
g405.t1	IPR015915	Kelch-type beta propeller
g405.t1	IPR012871	Protein of unknown function DUF1677, Oryza sativa
g408.t1	IPR005512	PRONE domain
g408.t1	IPR038937	Rop guanine nucleotide exchange factor
g409.t1	IPR025486	Domain of unknown function DUF4378
g410.t1	IPR037177	Dynein light chain superfamily
g410.t1	IPR001372	Dynein light chain, type 1/2
g411.t1	IPR007462	Protein of unknown function DUF502
g412.t1	IPR004864	Late embryogenesis abundant protein, LEA_2 subgroup
g413.t1	IPR036286	LexA/Signal peptidase-like superfamily
g413.t1	IPR019533	Peptidase S26
g413.t1	IPR000223	Peptidase S26A, signal peptidase I
g413.t1	IPR019758	Peptidase S26A, signal peptidase I, conserved site
g413.t1	IPR019757	Peptidase S26A, signal peptidase I, lysine active site
g413.t1	IPR019756	Peptidase S26A, signal peptidase I, serine active site
g414.t1	IPR005607	BSD domain
g414.t1	IPR027079	TFIIH subunit Tfb1/GTF2H1
g415.t1	IPR002885	Pentatricopeptide repeat
g415.t1	IPR011990	Tetratricopeptide-like helical domain superfamily
g416.t1	IPR007248	Mpv17/PMP22
g417.t1	IPR014729	Rossmann-like alpha/beta/alpha sandwich fold
g417.t1	IPR012094	tRNA(Ile)-lysidine synthase
g417.t1	IPR012795	tRNA(Ile)-lysidine synthase, N-terminal
g417.t1	IPR011063	tRNA(Ile)-lysidine/2-thiocytidine synthase, N-terminal
g418.t1	IPR022398	Peptidase S8, subtilisin, His-active site
g418.t1	IPR023828	Peptidase S8, subtilisin, Ser-active site
g418.t1	IPR015500	Peptidase S8, subtilisin-related
g418.t1	IPR000209	Peptidase S8/S53 domain
g418.t1	IPR036852	Peptidase S8/S53 domain superfamily
g419.t1	IPR000719	Protein kinase domain
g419.t1	IPR017441	Protein kinase, ATP binding site
g419.t1	IPR011009	Protein kinase-like domain superfamily
g419.t1	IPR008271	Serine/threonine-protein kinase, active site
g419.t1	IPR001245	Serine-threonine/tyrosine-protein kinase, catalytic domain
g421.t1	IPR036291	NAD(P)-binding domain superfamily
g421.t1	IPR002347	Short-chain dehydrogenase/reductase SDR
g422.t1	IPR003593	AAA+ ATPase domain
g422.t1	IPR002110	Ankyrin repeat
g422.t1	IPR020683	Ankyrin repeat-containing domain
g422.t1	IPR036770	Ankyrin repeat-containing domain superfamily
g422.t1	IPR003959	ATPase, AAA-type, core
g422.t1	IPR000641	CbxX/CfxQ
g422.t1	IPR027417	P-loop containing nucleoside triphosphate hydrolase
g424.t1	IPR020846	Major facilitator superfamily domain
g424.t1	IPR005828	Major facilitator, sugar transporter-like
g424.t1	IPR036259	MFS transporter superfamily
g424.t1	IPR005829	Sugar transporter, conserved site
g424.t1	IPR003663	Sugar/inositol transporter
g425.t1	IPR020846	Major facilitator superfamily domain
g425.t1	IPR005828	Major facilitator, sugar transporter-like
g425.t1	IPR036259	MFS transporter superfamily
g425.t1	IPR005829	Sugar transporter, conserved site
g425.t1	IPR003663	Sugar/inositol transporter
g426.t1	IPR006458	Ovate protein family, C-terminal
g426.t1	IPR038933	Ovate protein family
g430.t1	IPR029055	Nucleophile aminohydrolases, N-terminal
g430.t1	IPR001353	Proteasome, subunit alpha/beta
g433.t1	IPR036188	FAD/NAD(P)-binding domain superfamily
g433.t1	IPR000960	Flavin monooxygenase FMO
g433.t1	IPR020946	Flavin monooxygenase-like
g434.t1	IPR000232	Heat shock factor (HSF)-type, DNA-binding
g434.t1	IPR001752	Kinesin motor domain
g434.t1	IPR036961	Kinesin motor domain superfamily
g434.t1	IPR019821	Kinesin motor domain, conserved site
g434.t1	IPR027640	Kinesin-like protein
g434.t1	IPR027417	P-loop containing nucleoside triphosphate hydrolase
g435.t1	IPR000608	Ubiquitin-conjugating enzyme E2
g435.t1	IPR023313	Ubiquitin-conjugating enzyme, active site
g435.t1	IPR016135	Ubiquitin-conjugating enzyme/RWD-like
g436.t1	IPR001480	Bulb-type lectin domain
g436.t1	IPR036426	Bulb-type lectin domain superfamily
g436.t1	IPR000719	Protein kinase domain
g436.t1	IPR011009	Protein kinase-like domain superfamily
g436.t1	IPR008271	Serine/threonine-protein kinase, active site
g436.t1	IPR001245	Serine-threonine/tyrosine-protein kinase, catalytic domain
g437.t1	IPR005061	Vacuolar protein sorting-associated protein Ist1
g437.t1	IPR042277	Vacuolar protein sorting-associated protein IST1-like
g439.t1	IPR027417	P-loop containing nucleoside triphosphate hydrolase
g439.t1	IPR001806	Small GTPase
g439.t1	IPR005225	Small GTP-binding protein domain
g441.t1	IPR036236	Zinc finger C2H2 superfamily
g441.t1	IPR013087	Zinc finger C2H2-type
g442.t1	IPR004864	Late embryogenesis abundant protein, LEA_2 subgroup
g445.t1	IPR012474	Frigida-like
g445.t1	IPR000719	Protein kinase domain
g445.t1	IPR017441	Protein kinase, ATP binding site
g445.t1	IPR011009	Protein kinase-like domain superfamily
g445.t1	IPR008271	Serine/threonine-protein kinase, active site
g446.t1	IPR015590	Aldehyde dehydrogenase domain
g446.t1	IPR016163	Aldehyde dehydrogenase, C-terminal
g446.t1	IPR016160	Aldehyde dehydrogenase, cysteine active site
g446.t1	IPR029510	Aldehyde dehydrogenase, glutamic acid active site
g446.t1	IPR016162	Aldehyde dehydrogenase, N-terminal
g446.t1	IPR016161	Aldehyde/histidinol dehydrogenase
g447.t1	IPR015590	Aldehyde dehydrogenase domain
g447.t1	IPR016163	Aldehyde dehydrogenase, C-terminal
g447.t1	IPR016160	Aldehyde dehydrogenase, cysteine active site
g447.t1	IPR029510	Aldehyde dehydrogenase, glutamic acid active site
g447.t1	IPR016162	Aldehyde dehydrogenase, N-terminal
g447.t1	IPR016161	Aldehyde/histidinol dehydrogenase
g448.t1	IPR001387	Cro/C1-type helix-turn-helix domain
g448.t1	IPR010982	Lambda repressor-like, DNA-binding domain superfamily
g448.t1	IPR013729	Multiprotein bridging factor 1, N-terminal
g449.t1	IPR007860	DNA mismatch repair protein MutS, connector domain
g449.t1	IPR007696	DNA mismatch repair protein MutS, core
g449.t1	IPR036187	DNA mismatch repair protein MutS, core domain superfamily
g449.t1	IPR000432	DNA mismatch repair protein MutS, C-terminal
g449.t1	IPR016151	DNA mismatch repair protein MutS, N-terminal
g449.t1	IPR017261	DNA mismatch repair protein MutS/MSH
g449.t1	IPR007695	DNA mismatch repair protein MutS-like, N-terminal
g449.t1	IPR036678	MutS, connector domain superfamily
g449.t1	IPR027417	P-loop containing nucleoside triphosphate hydrolase
g450.t1	IPR016024	Armadillo-type fold
g450.t1	IPR032691	Guanine nucleotide exchange factor, N-terminal
g450.t1	IPR032629	Mon2, dimerisation and cyclophilin-binding domain
g450.t1	IPR000904	Sec7 domain
g450.t1	IPR035999	Sec7 domain superfamily
g450.t1	IPR023394	Sec7, C-terminal domain superfamily
g453.t1	IPR001902	SLC26A/SulP transporter
g453.t1	IPR011547	SLC26A/SulP transporter domain
g453.t1	IPR002645	STAS domain
g453.t1	IPR036513	STAS domain superfamily
g453.t1	IPR030316	Sulfate transporter 3.5
g455.t1	IPR001902	SLC26A/SulP transporter
g455.t1	IPR011547	SLC26A/SulP transporter domain
g455.t1	IPR002645	STAS domain
g455.t1	IPR036513	STAS domain superfamily
g455.t1	IPR030316	Sulfate transporter 3.5
g456.t1	IPR016453	Coatomer beta' subunit (COPB2)
g456.t1	IPR006692	Coatomer, WD associated region
g456.t1	IPR011048	Cytochrome cd1-nitrite reductase-like, haem d1 domain superfamily
g456.t1	IPR020472	G-protein beta WD-40 repeat
g456.t1	IPR001680	WD40 repeat
g456.t1	IPR015943	WD40/YVTN repeat-like-containing domain superfamily
g456.t1	IPR017986	WD40-repeat-containing domain
g456.t1	IPR036322	WD40-repeat-containing domain superfamily
g458.t1	IPR032675	Leucine-rich repeat domain superfamily
g459.t1	IPR007860	DNA mismatch repair protein MutS, connector domain
g459.t1	IPR007696	DNA mismatch repair protein MutS, core
g459.t1	IPR036187	DNA mismatch repair protein MutS, core domain superfamily
g459.t1	IPR000432	DNA mismatch repair protein MutS, C-terminal
g459.t1	IPR016151	DNA mismatch repair protein MutS, N-terminal
g459.t1	IPR017261	DNA mismatch repair protein MutS/MSH
g459.t1	IPR007695	DNA mismatch repair protein MutS-like, N-terminal
g459.t1	IPR036678	MutS, connector domain superfamily
g459.t1	IPR027417	P-loop containing nucleoside triphosphate hydrolase
g460.t1	IPR016024	Armadillo-type fold
g460.t1	IPR032691	Guanine nucleotide exchange factor, N-terminal
g460.t1	IPR032629	Mon2, dimerisation and cyclophilin-binding domain
g460.t1	IPR000904	Sec7 domain
g460.t1	IPR035999	Sec7 domain superfamily
g460.t1	IPR023394	Sec7, C-terminal domain superfamily
g464.t1	IPR001902	SLC26A/SulP transporter
g464.t1	IPR011547	SLC26A/SulP transporter domain
g464.t1	IPR002645	STAS domain
g464.t1	IPR036513	STAS domain superfamily
g464.t1	IPR030316	Sulfate transporter 3.5
g465.t1	IPR001902	SLC26A/SulP transporter
g465.t1	IPR011547	SLC26A/SulP transporter domain
g465.t1	IPR002645	STAS domain
g465.t1	IPR036513	STAS domain superfamily
g465.t1	IPR030316	Sulfate transporter 3.5
g466.t1	IPR016453	Coatomer beta' subunit (COPB2)
g466.t1	IPR006692	Coatomer, WD associated region
g466.t1	IPR011048	Cytochrome cd1-nitrite reductase-like, haem d1 domain superfamily
g466.t1	IPR020472	G-protein beta WD-40 repeat
g466.t1	IPR001680	WD40 repeat
g466.t1	IPR015943	WD40/YVTN repeat-like-containing domain superfamily
g466.t1	IPR017986	WD40-repeat-containing domain
g466.t1	IPR036322	WD40-repeat-containing domain superfamily
g467.t1	IPR032675	Leucine-rich repeat domain superfamily
g468.t1	IPR005016	Serine incorporator/TMS membrane protein
g470.t1	IPR001164	Arf GTPase activating protein
g470.t1	IPR038508	ArfGAP domain superfamily
g470.t1	IPR037278	ARFGAP/RecO-like zinc finger
g471.t1	IPR036163	Heavy metal-associated domain superfamily
g471.t1	IPR006121	Heavy metal-associated domain, HMA
g472.t1	IPR036758	At5g01610-like superfamily
g472.t1	IPR007493	Protein of unknown function DUF538
g473.t1	IPR034904	Fe-S cluster assembly domain superfamily
g473.t1	IPR003961	Fibronectin type III
g473.t1	IPR036116	Fibronectin type III superfamily
g473.t1	IPR033756	Flagellum site-determining protein YlxH/ Fe-S cluster assembling factor NBP35
g473.t1	IPR010376	Gamma-butyrobetaine hydroxylase-like, N-terminal
g473.t1	IPR038492	GBBH-like, N-terminal domain superfamily
g473.t1	IPR013783	Immunoglobulin-like fold
g473.t1	IPR002744	MIP18 family-like
g473.t1	IPR000808	Mrp, conserved site
g473.t1	IPR019591	Mrp/NBP35 ATP-binding protein
g473.t1	IPR032881	Oberon, PHD finger domain
g473.t1	IPR027417	P-loop containing nucleoside triphosphate hydrolase
g474.t1	IPR029058	Alpha/Beta hydrolase fold
g474.t1	IPR000073	Alpha/beta hydrolase fold-1
g475.t1	IPR029045	ClpP/crotonase-like domain superfamily
g475.t1	IPR032259	Enoyl-CoA hydratase/isomerase, HIBYL-CoA-H type
g476.t1	IPR031804	Domain of unknown function DUF4743
g476.t1	IPR000086	NUDIX hydrolase domain
g476.t1	IPR015797	NUDIX hydrolase-like domain superfamily
g477.t1	IPR027443	Isopenicillin N synthase-like
g477.t1	IPR026992	Non-haem dioxygenase N-terminal domain
g478.t1	IPR000490	Glycoside hydrolase family 17
g478.t1	IPR017853	Glycoside hydrolase superfamily
g478.t1	IPR029063	S-adenosyl-L-methionine-dependent methyltransferase
g478.t1	IPR030382	SAM-dependent methyltransferase TRM5/TYW2-type
g478.t1	IPR025792	tRNA (guanine(37)-N(1))-methyltransferase, eukaryotic
g478.t1	IPR012946	X8 domain
g479.t1	IPR010341	Protein of unknown function DUF936, plant
g482.t1	IPR032675	Leucine-rich repeat domain superfamily
g482.t1	IPR002182	NB-ARC
g482.t1	IPR027417	P-loop containing nucleoside triphosphate hydrolase
g482.t1	IPR041118	Rx, N-terminal
g483.t1	IPR032675	Leucine-rich repeat domain superfamily
g483.t1	IPR002182	NB-ARC
g483.t1	IPR027417	P-loop containing nucleoside triphosphate hydrolase
g485.t1	IPR000719	Protein kinase domain
g485.t1	IPR017441	Protein kinase, ATP binding site
g485.t1	IPR011009	Protein kinase-like domain superfamily
g485.t1	IPR008271	Serine/threonine-protein kinase, active site
g486.t1	IPR027417	P-loop containing nucleoside triphosphate hydrolase
g486.t1	IPR001806	Small GTPase
g486.t1	IPR003578	Small GTPase Rho
g486.t1	IPR005225	Small GTP-binding protein domain
g487.t1	IPR037944	Peroxiredoxin-5-like
g487.t1	IPR013740	Redoxin
g487.t1	IPR013766	Thioredoxin domain
g487.t1	IPR036249	Thioredoxin-like superfamily
g488.t1	IPR036259	MFS transporter superfamily
g488.t1	IPR000109	Proton-dependent oligopeptide transporter family
g489.t1	IPR036259	MFS transporter superfamily
g489.t1	IPR000109	Proton-dependent oligopeptide transporter family
g490.t1	IPR011989	Armadillo-like helical
g490.t1	IPR016024	Armadillo-type fold
g490.t1	IPR008811	Glycosyl hydrolases 36
g490.t1	IPR003613	U box domain
g490.t1	IPR001680	WD40 repeat
g490.t1	IPR015943	WD40/YVTN repeat-like-containing domain superfamily
g490.t1	IPR017986	WD40-repeat-containing domain
g490.t1	IPR036322	WD40-repeat-containing domain superfamily
g490.t1	IPR013083	Zinc finger, RING/FYVE/PHD-type
g491.t1	IPR000845	Nucleoside phosphorylase domain
g491.t1	IPR035994	Nucleoside phosphorylase superfamily
g492.t1	IPR036638	Helix-loop-helix DNA-binding domain superfamily
g492.t1	IPR011598	Myc-type, basic helix-loop-helix (bHLH) domain
g493.t1	IPR036188	FAD/NAD(P)-binding domain superfamily
g496.t1	IPR005174	Domain unknown function DUF295
g496.t1	IPR036047	F-box-like domain superfamily
g498.t1	IPR036948	Ribosomal protein L21 superfamily
g498.t1	IPR001147	Ribosomal protein L21e
g498.t1	IPR008991	Translation protein SH3-like domain superfamily
g499.t1	IPR036402	Elongation factor Ts, dimerisation domain superfamily
g499.t1	IPR012340	Nucleic acid-binding, OB-fold
g499.t1	IPR022967	RNA-binding domain, S1
g499.t1	IPR003029	S1 domain
g499.t1	IPR001816	Translation elongation factor EFTs/EF1B
g499.t1	IPR014039	Translation elongation factor EFTs/EF1B, dimerisation
g499.t1	IPR018101	Translation elongation factor Ts, conserved site
g499.t1	IPR009060	UBA-like superfamily
g500.t1	IPR040356	SPEAR family
g501.t1	IPR037293	Galactose oxidase, central domain superfamily
g501.t1	IPR011043	Galactose oxidase/kelch, beta-propeller
g501.t1	IPR015202	Galactose oxidase-like, Early set domain
g501.t1	IPR009880	Glyoxal oxidase, N-terminal
g501.t1	IPR014756	Immunoglobulin E-set
g501.t1	IPR013783	Immunoglobulin-like fold
g502.t1	IPR008264	Beta-glucanase
g502.t1	IPR013320	Concanavalin A-like lectin/glucanase domain superfamily
g502.t1	IPR000757	Glycoside hydrolase family 16
g502.t1	IPR008263	Glycoside hydrolase, family 16, active site
g502.t1	IPR016455	Xyloglucan endotransglucosylase/hydrolase
g502.t1	IPR010713	Xyloglucan endo-transglycosylase, C-terminal
g503.t1	IPR018908	Putative transmembrane family 234
g504.t1	IPR004343	Plus-3 domain
g504.t1	IPR036128	Plus3-like superfamily
g504.t1	IPR011011	Zinc finger, FYVE/PHD-type
g504.t1	IPR001965	Zinc finger, PHD-type
g504.t1	IPR013083	Zinc finger, RING/FYVE/PHD-type
g505.t1	IPR000719	Protein kinase domain
g505.t1	IPR017441	Protein kinase, ATP binding site
g505.t1	IPR011009	Protein kinase-like domain superfamily
g505.t1	IPR008271	Serine/threonine-protein kinase, active site
g506.t1	IPR024160	Bin3-type S-adenosyl-L-methionine binding domain
g506.t1	IPR004361	Glyoxalase I
g506.t1	IPR018146	Glyoxalase I, conserved site
g506.t1	IPR029068	Glyoxalase/Bleomycin resistance protein/Dihydroxybiphenyl dioxygenase
g506.t1	IPR004360	Glyoxalase/fosfomycin resistance/dioxygenase domain
g506.t1	IPR010675	RNA methyltransferase bin3, C-terminal
g506.t1	IPR029063	S-adenosyl-L-methionine-dependent methyltransferase
g506.t1	IPR037523	Vicinal oxygen chelate (VOC) domain
g507.t1	IPR000595	Cyclic nucleotide-binding domain
g507.t1	IPR018490	Cyclic nucleotide-binding-like
g507.t1	IPR001932	PPM-type phosphatase domain
g507.t1	IPR036457	PPM-type phosphatase domain superfamily
g507.t1	IPR000222	PPM-type phosphatase, divalent cation binding
g507.t1	IPR000719	Protein kinase domain
g507.t1	IPR011009	Protein kinase-like domain superfamily
g507.t1	IPR014710	RmlC-like jelly roll fold
g508.t1	IPR013083	Zinc finger, RING/FYVE/PHD-type
g508.t1	IPR001841	Zinc finger, RING-type
g509.t1	IPR032308	Jas TPL-binding domain
g509.t1	IPR031307	Ninja family
g510.t1	IPR001810	F-box domain
g510.t1	IPR036047	F-box-like domain superfamily
g512.t1	IPR020846	Major facilitator superfamily domain
g512.t1	IPR005828	Major facilitator, sugar transporter-like
g512.t1	IPR036259	MFS transporter superfamily
g512.t1	IPR005829	Sugar transporter, conserved site
g512.t1	IPR003663	Sugar/inositol transporter
g513.t1	IPR001890	RNA-binding, CRM domain
g513.t1	IPR035920	YhbY-like superfamily
g514.t1	IPR040911	Exostosin, GT47 domain
g514.t1	IPR004263	Exostosin-like
g516.t1	IPR029058	Alpha/Beta hydrolase fold
g517.t1	IPR001471	AP2/ERF domain
g517.t1	IPR036955	AP2/ERF domain superfamily
g517.t1	IPR016177	DNA-binding domain superfamily
g518.t1	IPR014772	Mammalian uncoordinated homology 13, domain 2
g518.t1	IPR014770	Munc13 homology 1
g518.t1	IPR008528	Protein unc-13 homologue
g519.t1	IPR003674	Oligosaccharyl transferase, STT3 subunit
g520.t1	IPR004015	SKI-interacting protein SKIP, SNW domain
g520.t1	IPR017862	SKI-interacting protein, SKIP
g521.t1	IPR025875	Leucine rich repeat 4
g521.t1	IPR001611	Leucine-rich repeat
g521.t1	IPR032675	Leucine-rich repeat domain superfamily
g521.t1	IPR003591	Leucine-rich repeat, typical subtype
g522.t1	IPR019587	Polyketide cyclase/dehydrase
g522.t1	IPR023393	START-like domain superfamily
g522.t1	IPR019734	Tetratricopeptide repeat
g522.t1	IPR001440	Tetratricopeptide repeat 1
g522.t1	IPR013105	Tetratricopeptide repeat 2
g522.t1	IPR013026	Tetratricopeptide repeat-containing domain
g522.t1	IPR011990	Tetratricopeptide-like helical domain superfamily
g524.t1	IPR008480	Protein of unknown function DUF761, plant
g525.t1	IPR019177	Golgin subfamily A member 5
g526.t1	IPR012302	Malic enzyme, NAD-binding
g526.t1	IPR012301	Malic enzyme, N-terminal domain
g526.t1	IPR037062	Malic enzyme, N-terminal domain superfamily
g526.t1	IPR001891	Malic oxidoreductase
g526.t1	IPR036291	NAD(P)-binding domain superfamily
g526.t1	IPR007855	RNA-dependent RNA polymerase, eukaryotic-type
g527.t1	IPR027443	Isopenicillin N synthase-like
g527.t1	IPR026992	Non-haem dioxygenase N-terminal domain
g527.t1	IPR005123	Oxoglutarate/iron-dependent dioxygenase
g529.t1	IPR013083	Zinc finger, RING/FYVE/PHD-type
g529.t1	IPR001841	Zinc finger, RING-type
g530.t1	IPR001932	PPM-type phosphatase domain
g530.t1	IPR036457	PPM-type phosphatase domain superfamily
g530.t1	IPR000222	PPM-type phosphatase, divalent cation binding
g530.t1	IPR015655	Protein phosphatase 2C family
g531.t1	IPR036641	HPT domain superfamily
g531.t1	IPR008207	Signal transduction histidine kinase, phosphotransfer (Hpt) domain
g532.t1	IPR003593	AAA+ ATPase domain
g532.t1	IPR011527	ABC transporter type 1, transmembrane domain
g532.t1	IPR036640	ABC transporter type 1, transmembrane domain superfamily
g532.t1	IPR017871	ABC transporter, conserved site
g532.t1	IPR003439	ABC transporter-like
g532.t1	IPR027417	P-loop containing nucleoside triphosphate hydrolase
g532.t1	IPR039421	Type I protein exporter
g533.t1	IPR029021	Protein-tyrosine phosphatase-like
g533.t1	IPR033421	Rit1, DUSP-like domain
g533.t1	IPR033449	Rit1, N-terminal domain
g533.t1	IPR007306	tRNA A64-2'-O-ribosylphosphate transferase
g534.t1	IPR009686	Senescence/spartin-associated
g535.t1	IPR018506	Cytochrome b5, heme-binding site
g535.t1	IPR001199	Cytochrome b5-like heme/steroid binding domain
g535.t1	IPR036400	Cytochrome b5-like heme/steroid binding domain superfamily
g535.t1	IPR013083	Zinc finger, RING/FYVE/PHD-type
g536.t1	IPR025993	Ceramide glucosyltransferase
g536.t1	IPR029044	Nucleotide-diphospho-sugar transferases
g537.t1	IPR018506	Cytochrome b5, heme-binding site
g537.t1	IPR001199	Cytochrome b5-like heme/steroid binding domain
g537.t1	IPR036400	Cytochrome b5-like heme/steroid binding domain superfamily
g538.t1	IPR025993	Ceramide glucosyltransferase
g538.t1	IPR029044	Nucleotide-diphospho-sugar transferases
g539.t1	IPR029154	3-hydroxyisobutyrate dehydrogenase, NAD-binding domain
g539.t1	IPR015815	3-hydroxyisobutyrate dehydrogenase-related
g539.t1	IPR013328	6-phosphogluconate dehydrogenase, domain 2
g539.t1	IPR006115	6-phosphogluconate dehydrogenase, NADP-binding
g539.t1	IPR008927	6-phosphogluconate dehydrogenase-like, C-terminal domain superfamily
g539.t1	IPR036291	NAD(P)-binding domain superfamily
g540.t1	IPR001611	Leucine-rich repeat
g540.t1	IPR032675	Leucine-rich repeat domain superfamily
g540.t1	IPR003591	Leucine-rich repeat, typical subtype
g540.t1	IPR000719	Protein kinase domain
g540.t1	IPR017441	Protein kinase, ATP binding site
g540.t1	IPR011009	Protein kinase-like domain superfamily
g540.t1	IPR008271	Serine/threonine-protein kinase, active site
g541.t1	IPR001312	Hexokinase
g541.t1	IPR022673	Hexokinase, C-terminal
g541.t1	IPR022672	Hexokinase, N-terminal
g545.t1	IPR002528	Multi antimicrobial extrusion protein
g546.t1	IPR025064	Domain of unknown function DUF4005
g546.t1	IPR000048	IQ motif, EF-hand binding site
g547.t1	IPR012334	Pectin lyase fold
g547.t1	IPR011050	Pectin lyase fold/virulence factor
g547.t1	IPR033131	Pectinesterase, Asp active site
g547.t1	IPR000070	Pectinesterase, catalytic
g548.t1	IPR001412	Aminoacyl-tRNA synthetase, class I, conserved site
g548.t1	IPR009080	Aminoacyl-tRNA synthetase, class Ia, anticodon-binding
g548.t1	IPR001278	Arginine-tRNA ligase
g548.t1	IPR005148	Arginyl tRNA synthetase N-terminal domain
g548.t1	IPR036695	Arginyl tRNA synthetase N-terminal domain superfamily
g548.t1	IPR035684	Arginyl-tRNA synthetase, catalytic core domain
g548.t1	IPR008909	DALR anticodon binding
g548.t1	IPR003137	PA domain
g548.t1	IPR007484	Peptidase M28
g548.t1	IPR014729	Rossmann-like alpha/beta/alpha sandwich fold
g548.t1	IPR007365	Transferrin receptor-like, dimerisation domain
g548.t1	IPR036757	Transferrin receptor-like, dimerisation domain superfamily
g549.t1	IPR000719	Protein kinase domain
g549.t1	IPR017441	Protein kinase, ATP binding site
g549.t1	IPR011009	Protein kinase-like domain superfamily
g549.t1	IPR008271	Serine/threonine-protein kinase, active site
g550.t1	IPR002885	Pentatricopeptide repeat
g550.t1	IPR011990	Tetratricopeptide-like helical domain superfamily
g551.t1	IPR006566	FBD domain
g551.t1	IPR001810	F-box domain
g551.t1	IPR036047	F-box-like domain superfamily
g551.t1	IPR032675	Leucine-rich repeat domain superfamily
g552.t1	IPR000490	Glycoside hydrolase family 17
g552.t1	IPR017853	Glycoside hydrolase superfamily
g552.t1	IPR012946	X8 domain
g553.t1	IPR018816	Cactin, central domain
g553.t1	IPR019134	Cactin, C-terminal
g554.t1	IPR029058	Alpha/Beta hydrolase fold
g554.t1	IPR022742	Serine aminopeptidase, S33
g555.t1	IPR005455	Profilin
g555.t1	IPR027310	Profilin conserved site
g555.t1	IPR036140	Profilin superfamily
g556.t1	IPR005455	Profilin
g556.t1	IPR027310	Profilin conserved site
g556.t1	IPR036140	Profilin superfamily
g557.t1	IPR007599	Derlin
g560.t1	IPR010410	Protein of unknown function DUF1005
g561.t1	IPR005519	Acid phosphatase, class B-like
g561.t1	IPR010028	Acid phosphatase, plant
g561.t1	IPR023214	HAD superfamily
g561.t1	IPR036412	HAD-like superfamily
g561.t1	IPR014403	Vegetative storage protein/acid phosphatase
g562.t1	IPR001611	Leucine-rich repeat
g562.t1	IPR032675	Leucine-rich repeat domain superfamily
g562.t1	IPR013210	Leucine-rich repeat-containing N-terminal, plant-type
g563.t1	IPR000340	Dual specificity phosphatase, catalytic domain
g563.t1	IPR020422	Dual specificity protein phosphatase domain
g563.t1	IPR016130	Protein-tyrosine phosphatase, active site
g563.t1	IPR029021	Protein-tyrosine phosphatase-like
g563.t1	IPR000387	Tyrosine specific protein phosphatases domain
g564.t1	IPR003441	NAC domain
g564.t1	IPR036093	NAC domain superfamily
g565.t1	IPR011249	Metalloenzyme, LuxS/M16 peptidase-like
g565.t1	IPR037715	Mitochondrial-processing peptidase subunit alpha
g565.t1	IPR007863	Peptidase M16, C-terminal
g565.t1	IPR011765	Peptidase M16, N-terminal
g565.t1	IPR001431	Peptidase M16, zinc-binding site
g566.t1	IPR003293	Nudix hydrolase 6-like
g566.t1	IPR000086	NUDIX hydrolase domain
g566.t1	IPR020084	NUDIX hydrolase, conserved site
g566.t1	IPR015797	NUDIX hydrolase-like domain superfamily
g566.t1	IPR040618	Pre-nudix hydrolase domain
g567.t1	IPR022775	AP complex, mu/sigma subunit
g567.t1	IPR022953	ATP-dependent 6-phosphofructokinase
g567.t1	IPR011012	Longin-like domain superfamily
g567.t1	IPR000023	Phosphofructokinase domain
g567.t1	IPR035966	Phosphofructokinase superfamily
g567.t1	IPR012004	Pyrophosphate-dependent phosphofructokinase TP0108-type
g568.t1	IPR013083	Zinc finger, RING/FYVE/PHD-type
g568.t1	IPR001841	Zinc finger, RING-type
g569.t1	IPR000101	Gamma-glutamyltranspeptidase
g569.t1	IPR029055	Nucleophile aminohydrolases, N-terminal
g570.t1	IPR007828	Inositol oxygenase
g571.t1	IPR000571	Zinc finger, CCCH-type
g572.t1	IPR002735	Translation initiation factor IF2/IF5
g572.t1	IPR016189	Translation initiation factor IF2/IF5, N-terminal
g573.t1	IPR009057	Homeobox-like domain superfamily
g573.t1	IPR017930	Myb domain
g573.t1	IPR015495	Myb-like transcription factor
g573.t1	IPR001005	SANT/Myb domain
g574.t1	IPR001611	Leucine-rich repeat
g574.t1	IPR032675	Leucine-rich repeat domain superfamily
g574.t1	IPR024788	Malectin-like domain
g574.t1	IPR000719	Protein kinase domain
g574.t1	IPR017441	Protein kinase, ATP binding site
g574.t1	IPR011009	Protein kinase-like domain superfamily
g574.t1	IPR008271	Serine/threonine-protein kinase, active site
g574.t1	IPR001245	Serine-threonine/tyrosine-protein kinase, catalytic domain
g575.t1	IPR009424	Arabinogalactan protein 16/20/22/41
g575.t1	IPR040661	Leucine zipper with capping helix domain
g575.t1	IPR040453	Mnd1, HTH domain
g576.t1	IPR005024	Snf7 family
g578.t1	IPR017439	Amidohydrolase
g578.t1	IPR036264	Bacterial exopeptidase dimerisation domain
g578.t1	IPR036047	F-box-like domain superfamily
g578.t1	IPR002933	Peptidase M20
g578.t1	IPR011650	Peptidase M20, dimerisation domain
g579.t1	IPR002464	DNA/RNA helicase, ATP-dependent, DEAH-box type, conserved site
g579.t1	IPR011709	Domain of unknown function DUF1605
g579.t1	IPR014001	Helicase superfamily 1/2, ATP-binding domain
g579.t1	IPR001650	Helicase, C-terminal
g579.t1	IPR007502	Helicase-associated domain
g579.t1	IPR027417	P-loop containing nucleoside triphosphate hydrolase
g580.t1	IPR000054	Ribosomal protein L31e
g580.t1	IPR023621	Ribosomal protein L31e domain superfamily
g581.t1	IPR011249	Metalloenzyme, LuxS/M16 peptidase-like
g581.t1	IPR007863	Peptidase M16, C-terminal
g581.t1	IPR011765	Peptidase M16, N-terminal
g581.t1	IPR001431	Peptidase M16, zinc-binding site
g583.t1	IPR021920	Protein of unknown function DUF3531
g584.t1	IPR016181	Acyl-CoA N-acyltransferase
g584.t1	IPR000182	GNAT domain
g584.t1	IPR037113	Histone acetyl transferase 1, N-terminal domain superfamily
g584.t1	IPR019467	Histone acetyl transferase HAT1 N-terminal
g584.t1	IPR017380	Histone acetyltransferase type B, catalytic subunit
g584.t1	IPR029004	Ribosomal L28e/Mak16
g585.t1	IPR002773	Deoxyhypusine synthase
g585.t1	IPR036982	Deoxyhypusine synthase superfamily
g585.t1	IPR029035	DHS-like NAD/FAD-binding domain superfamily
g586.t1	IPR002935	Class I-like SAM-dependent O-methyltransferase
g586.t1	IPR029063	S-adenosyl-L-methionine-dependent methyltransferase
g587.t1	IPR002935	Class I-like SAM-dependent O-methyltransferase
g587.t1	IPR015712	DNA-directed RNA polymerase, subunit 2
g587.t1	IPR007120	DNA-directed RNA polymerase, subunit 2, hybrid-binding domain
g587.t1	IPR037033	DNA-directed RNA polymerase, subunit 2, hybrid-binding domain superfamily
g587.t1	IPR007642	RNA polymerase Rpb2, domain 2
g587.t1	IPR037034	RNA polymerase Rpb2, domain 2 superfamily
g587.t1	IPR007645	RNA polymerase Rpb2, domain 3
g587.t1	IPR007646	RNA polymerase Rpb2, domain 4
g587.t1	IPR007647	RNA polymerase Rpb2, domain 5
g587.t1	IPR007641	RNA polymerase Rpb2, domain 7
g587.t1	IPR014724	RNA polymerase Rpb2, OB-fold
g587.t1	IPR007121	RNA polymerase, beta subunit, conserved site
g587.t1	IPR007644	RNA polymerase, beta subunit, protrusion
g587.t1	IPR029063	S-adenosyl-L-methionine-dependent methyltransferase
g588.t1	IPR002935	Class I-like SAM-dependent O-methyltransferase
g588.t1	IPR029063	S-adenosyl-L-methionine-dependent methyltransferase
g589.t1	IPR005061	Vacuolar protein sorting-associated protein Ist1
g589.t1	IPR042277	Vacuolar protein sorting-associated protein IST1-like
g591.t1	IPR001211	Phospholipase A2
g591.t1	IPR036444	Phospholipase A2 domain superfamily
g591.t1	IPR033113	Phospholipase A2, histidine active site
g592.t1	IPR006808	ATP synthase, F0 complex, subunit G, mitochondrial
g593.t1	IPR004839	Aminotransferase, class I/classII
g593.t1	IPR004838	Aminotransferases, class-I, pyridoxal-phosphate-binding site
g593.t1	IPR015424	Pyridoxal phosphate-dependent transferase
g593.t1	IPR015422	Pyridoxal phosphate-dependent transferase domain 1
g593.t1	IPR015421	Pyridoxal phosphate-dependent transferase, major domain
g593.t1	IPR002100	Transcription factor, MADS-box
g593.t1	IPR036879	Transcription factor, MADS-box superfamily
g594.t1	IPR004839	Aminotransferase, class I/classII
g594.t1	IPR004838	Aminotransferases, class-I, pyridoxal-phosphate-binding site
g594.t1	IPR015424	Pyridoxal phosphate-dependent transferase
g594.t1	IPR015422	Pyridoxal phosphate-dependent transferase domain 1
g594.t1	IPR015421	Pyridoxal phosphate-dependent transferase, major domain
g595.t1	IPR001063	Ribosomal protein L22/L17
g595.t1	IPR036394	Ribosomal protein L22/L17 superfamily
g595.t1	IPR005721	Ribosomal protein L22/L17, eukaryotic/archaeal
g596.t1	IPR007865	Aminopeptidase P, N-terminal
g596.t1	IPR029149	Creatinase/Aminopeptidase P/Spt16, N-terminal
g596.t1	IPR036005	Creatinase/aminopeptidase-like
g596.t1	IPR000994	Peptidase M24
g597.t1	IPR041698	Methyltransferase domain 25
g597.t1	IPR025799	Protein arginine N-methyltransferase
g597.t1	IPR029063	S-adenosyl-L-methionine-dependent methyltransferase
g600.t1	IPR032867	DYW domain
g600.t1	IPR002885	Pentatricopeptide repeat
g600.t1	IPR011990	Tetratricopeptide-like helical domain superfamily
g601.t1	IPR029058	Alpha/Beta hydrolase fold
g601.t1	IPR004142	NDRG
g602.t1	IPR023214	HAD superfamily
g602.t1	IPR036412	HAD-like superfamily
g602.t1	IPR016965	Phosphatase PHOSPHO-type
g602.t1	IPR006384	Pyridoxal phosphate phosphatase-related
g603.t1	IPR002167	Graves disease carrier protein
g603.t1	IPR023395	Mitochondrial carrier domain superfamily
g603.t1	IPR002067	Mitochondrial carrier protein
g603.t1	IPR018108	Mitochondrial substrate/solute carrier
g604.t1	IPR032867	DYW domain
g604.t1	IPR002885	Pentatricopeptide repeat
g604.t1	IPR011990	Tetratricopeptide-like helical domain superfamily
g605.t1	IPR001451	Hexapeptide repeat
g605.t1	IPR018357	Hexapeptide transferase, conserved site
g605.t1	IPR010493	Serine acetyltransferase, N-terminal
g605.t1	IPR042122	Serine acetyltransferase, N-terminal domain superfamily
g605.t1	IPR005881	Serine O-acetyltransferase
g605.t1	IPR011004	Trimeric LpxA-like superfamily
g606.t1	IPR038909	Protein effector of transcription
g607.t1	IPR000305	GIY-YIG endonuclease
g607.t1	IPR038909	Protein effector of transcription
g608.t1	IPR000719	Protein kinase domain
g608.t1	IPR011009	Protein kinase-like domain superfamily
g608.t1	IPR008266	Tyrosine-protein kinase, active site
g609.t1	IPR010137	Acyl-[acyl-carrier-protein]--UDP-N-acetylglucosamine O-acyltransferase
g609.t1	IPR001451	Hexapeptide repeat
g609.t1	IPR011004	Trimeric LpxA-like superfamily
g610.t1	IPR009057	Homeobox-like domain superfamily
g610.t1	IPR006447	Myb domain, plants
g610.t1	IPR001005	SANT/Myb domain
g610.t1	IPR001878	Zinc finger, CCHC-type
g611.t1	IPR006153	Cation/H+ exchanger
g611.t1	IPR038770	Sodium/solute symporter superfamily
g612.t1	IPR027443	Isopenicillin N synthase-like
g612.t1	IPR026992	Non-haem dioxygenase N-terminal domain
g612.t1	IPR005123	Oxoglutarate/iron-dependent dioxygenase
g613.t1	IPR021025	Fanconi Anaemia group E protein, C-terminal
g613.t1	IPR039685	Fanconi anemia group E protein
g614.t1	IPR000301	Tetraspanin
g614.t1	IPR018499	Tetraspanin/Peripherin
g615.t1	IPR013216	Methyltransferase type 11
g615.t1	IPR029063	S-adenosyl-L-methionine-dependent methyltransferase
g616.t1	IPR002125	Cytidine and deoxycytidylate deaminase domain
g616.t1	IPR006263	Cytidine deaminase, homodimeric
g616.t1	IPR016193	Cytidine deaminase-like
g616.t1	IPR013171	Cytidine/deoxycytidylate deaminase, zinc-binding domain
g617.t1	IPR004895	Prenylated rab acceptor PRA1
g618.t1	IPR001296	Glycosyl transferase, family 1
g618.t1	IPR000368	Sucrose synthase
g618.t1	IPR012820	Sucrose synthase, plant/cyanobacteria
g619.t1	IPR013766	Thioredoxin domain
g619.t1	IPR017937	Thioredoxin, conserved site
g619.t1	IPR036249	Thioredoxin-like superfamily
g620.t1	IPR017850	Alkaline-phosphatase-like, core domain superfamily
g620.t1	IPR002591	Type I phosphodiesterase/nucleotide pyrophosphatase/phosphate transferase
g621.t1	IPR000717	Proteasome component (PCI) domain
g621.t1	IPR036388	Winged helix-like DNA-binding domain superfamily
g622.t1	IPR022052	Histone-binding protein RBBP4, N-terminal
g622.t1	IPR001680	WD40 repeat
g622.t1	IPR015943	WD40/YVTN repeat-like-containing domain superfamily
g622.t1	IPR017986	WD40-repeat-containing domain
g622.t1	IPR036322	WD40-repeat-containing domain superfamily
g623.t1	IPR000595	Cyclic nucleotide-binding domain
g623.t1	IPR018490	Cyclic nucleotide-binding-like
g623.t1	IPR014710	RmlC-like jelly roll fold
g625.t1	IPR000595	Cyclic nucleotide-binding domain
g625.t1	IPR018490	Cyclic nucleotide-binding-like
g625.t1	IPR014710	RmlC-like jelly roll fold
g626.t1	IPR002562	3'-5' exonuclease domain
g626.t1	IPR036397	Ribonuclease H superfamily
g626.t1	IPR012337	Ribonuclease H-like superfamily
g628.t1	IPR000679	Zinc finger, GATA-type
g628.t1	IPR013088	Zinc finger, NHR/GATA-type
g629.t1	IPR005174	Domain unknown function DUF295
g630.t1	IPR006045	Cupin 1
g630.t1	IPR001929	Germin
g630.t1	IPR011051	RmlC-like cupin domain superfamily
g630.t1	IPR014710	RmlC-like jelly roll fold
g632.t1	IPR041392	Beta-galactosidase, beta-sandwich domain
g632.t1	IPR008979	Galactose-binding-like domain superfamily
g632.t1	IPR031330	Glycoside hydrolase 35, catalytic domain
g632.t1	IPR017853	Glycoside hydrolase superfamily
g632.t1	IPR001944	Glycoside hydrolase, family 35
g632.t1	IPR019801	Glycoside hydrolase, family 35, conserved site
g634.t1	IPR002937	Amine oxidase
g634.t1	IPR036188	FAD/NAD(P)-binding domain superfamily
g637.t1	IPR022052	Histone-binding protein RBBP4, N-terminal
g637.t1	IPR004240	Nonaspanin (TM9SF)
g637.t1	IPR001680	WD40 repeat
g637.t1	IPR017986	WD40-repeat-containing domain
g637.t1	IPR036322	WD40-repeat-containing domain superfamily
g638.t1	IPR007915	Oligosaccharyltransferase complex subunit
g638.t1	IPR000719	Protein kinase domain
g638.t1	IPR017441	Protein kinase, ATP binding site
g638.t1	IPR011009	Protein kinase-like domain superfamily
g638.t1	IPR008271	Serine/threonine-protein kinase, active site
g638.t1	IPR001245	Serine-threonine/tyrosine-protein kinase, catalytic domain
g640.t1	IPR040194	Cwf19-like protein
g640.t1	IPR006767	Cwf19-like protein, C-terminal domain-2
g640.t1	IPR006768	Cwf19-like, C-terminal domain-1
g640.t1	IPR036265	HIT-like superfamily
g640.t1	IPR000571	Zinc finger, CCCH-type
g640.t1	IPR036855	Zinc finger, CCCH-type superfamily
g642.t1	IPR025520	Domain of unknown function DUF4408
g642.t1	IPR008480	Protein of unknown function DUF761, plant
g645.t1	IPR004883	Lateral organ boundaries, LOB
g646.t1	IPR005873	DENR family, eukaryotes
g646.t1	IPR001950	SUI1 domain
g646.t1	IPR036877	SUI1 domain superfamily
g647.t1	IPR015345	Cytokinin dehydrogenase 1, FAD/cytokinin binding domain
g647.t1	IPR016170	Cytokinin dehydrogenase, C-terminal domain superfamily
g647.t1	IPR006094	FAD linked oxidase, N-terminal
g647.t1	IPR016166	FAD-binding domain, PCMH-type
g647.t1	IPR016167	FAD-binding, type PCMH, subdomain 1
g647.t1	IPR016169	FAD-binding, type PCMH, subdomain 2
g647.t1	IPR036318	FAD-binding, type PCMH-like superfamily
g647.t1	IPR016164	FAD-linked oxidase-like, C-terminal
g649.t1	IPR015345	Cytokinin dehydrogenase 1, FAD/cytokinin binding domain
g649.t1	IPR016170	Cytokinin dehydrogenase, C-terminal domain superfamily
g649.t1	IPR006094	FAD linked oxidase, N-terminal
g649.t1	IPR016166	FAD-binding domain, PCMH-type
g649.t1	IPR016167	FAD-binding, type PCMH, subdomain 1
g649.t1	IPR016169	FAD-binding, type PCMH, subdomain 2
g649.t1	IPR036318	FAD-binding, type PCMH-like superfamily
g649.t1	IPR016164	FAD-linked oxidase-like, C-terminal
g649.t1	IPR006093	Oxygen oxidoreductase covalent FAD-binding site
g650.t1	IPR001890	RNA-binding, CRM domain
g650.t1	IPR035920	YhbY-like superfamily
g651.t1	IPR029058	Alpha/Beta hydrolase fold
g651.t1	IPR022742	Serine aminopeptidase, S33
g654.t1	IPR029058	Alpha/Beta hydrolase fold
g654.t1	IPR022742	Serine aminopeptidase, S33
g655.t1	IPR029058	Alpha/Beta hydrolase fold
g655.t1	IPR022742	Serine aminopeptidase, S33
g656.t1	IPR029058	Alpha/Beta hydrolase fold
g656.t1	IPR022742	Serine aminopeptidase, S33
g658.t1	IPR036638	Helix-loop-helix DNA-binding domain superfamily
g658.t1	IPR011598	Myc-type, basic helix-loop-helix (bHLH) domain
g659.t1	IPR013765	DNA recombination and repair protein RecA
g659.t1	IPR023400	DNA recombination and repair protein RecA, C-terminal
g659.t1	IPR020587	DNA recombination and repair protein RecA, monomer-monomer interface
g659.t1	IPR020588	DNA recombination and repair protein RecA-like, ATP-binding domain
g659.t1	IPR020584	DNA recombination/repair protein RecA, conserved site
g659.t1	IPR037231	NAP-like superfamily
g659.t1	IPR002164	Nucleosome assembly protein (NAP)
g659.t1	IPR027417	P-loop containing nucleoside triphosphate hydrolase
g660.t1	IPR000307	Ribosomal protein S16
g660.t1	IPR023803	Ribosomal protein S16 domain superfamily
g661.t1	IPR041367	E3 ligase, CCCH-type zinc finger
g661.t1	IPR000571	Zinc finger, CCCH-type
g661.t1	IPR036855	Zinc finger, CCCH-type superfamily
g662.t1	IPR027443	Isopenicillin N synthase-like
g662.t1	IPR026992	Non-haem dioxygenase N-terminal domain
g662.t1	IPR005123	Oxoglutarate/iron-dependent dioxygenase
g663.t1	IPR036523	SurE-like phosphatase/nucleotidase superfamily
g663.t1	IPR002828	Survival protein SurE-like phosphatase/nucleotidase
g664.t1	IPR027725	Heat shock transcription factor family
g664.t1	IPR036388	Winged helix-like DNA-binding domain superfamily
g665.t1	IPR002110	Ankyrin repeat
g665.t1	IPR020683	Ankyrin repeat-containing domain
g665.t1	IPR036770	Ankyrin repeat-containing domain superfamily
g665.t1	IPR021094	NPR1/NIM1-like, C-terminal
g667.t1	IPR039455	EPIDERMAL PATTERNING FACTOR-like protein
g668.t1	IPR000719	Protein kinase domain
g668.t1	IPR017441	Protein kinase, ATP binding site
g668.t1	IPR011009	Protein kinase-like domain superfamily
g668.t1	IPR008271	Serine/threonine-protein kinase, active site
g669.t1	IPR000629	ATP-dependent RNA helicase DEAD-box, conserved site
g669.t1	IPR011545	DEAD/DEAH box helicase domain
g669.t1	IPR014001	Helicase superfamily 1/2, ATP-binding domain
g669.t1	IPR001650	Helicase, C-terminal
g669.t1	IPR027417	P-loop containing nucleoside triphosphate hydrolase
g669.t1	IPR014014	RNA helicase, DEAD-box type, Q motif
g670.t1	IPR021899	Protein of unknown function DUF3511
g671.t1	IPR004299	Membrane bound O-acyl transferase, MBOAT
g671.t1	IPR014371	Sterol O-acyltransferase, ACAT/DAG/ARE types
g672.t1	IPR000629	ATP-dependent RNA helicase DEAD-box, conserved site
g672.t1	IPR011545	DEAD/DEAH box helicase domain
g672.t1	IPR014001	Helicase superfamily 1/2, ATP-binding domain
g672.t1	IPR001650	Helicase, C-terminal
g672.t1	IPR027417	P-loop containing nucleoside triphosphate hydrolase
g672.t1	IPR014014	RNA helicase, DEAD-box type, Q motif
g672.t1	IPR001680	WD40 repeat
g672.t1	IPR019775	WD40 repeat, conserved site
g672.t1	IPR015943	WD40/YVTN repeat-like-containing domain superfamily
g672.t1	IPR017986	WD40-repeat-containing domain
g672.t1	IPR036322	WD40-repeat-containing domain superfamily
g673.t1	IPR016181	Acyl-CoA N-acyltransferase
g673.t1	IPR000903	Myristoyl-CoA:protein N-myristoyltransferase
g673.t1	IPR022678	Myristoyl-CoA:protein N-myristoyltransferase, conserved site
g673.t1	IPR022677	Myristoyl-CoA:protein N-myristoyltransferase, C-terminal
g673.t1	IPR022676	Myristoyl-CoA:protein N-myristoyltransferase, N-terminal
g674.t1	IPR009057	Homeobox-like domain superfamily
g674.t1	IPR005818	Linker histone H1/H5, domain H15
g674.t1	IPR017930	Myb domain
g674.t1	IPR001005	SANT/Myb domain
g674.t1	IPR036390	Winged helix DNA-binding domain superfamily
g674.t1	IPR036388	Winged helix-like DNA-binding domain superfamily
g675.t1	IPR036188	FAD/NAD(P)-binding domain superfamily
g675.t1	IPR010108	Lycopene cyclase, beta/epsilon
g676.t1	IPR002213	UDP-glucuronosyl/UDP-glucosyltransferase
g678.t1	IPR000719	Protein kinase domain
g678.t1	IPR017441	Protein kinase, ATP binding site
g678.t1	IPR011009	Protein kinase-like domain superfamily
g678.t1	IPR014729	Rossmann-like alpha/beta/alpha sandwich fold
g678.t1	IPR008271	Serine/threonine-protein kinase, active site
g678.t1	IPR001245	Serine-threonine/tyrosine-protein kinase, catalytic domain
g678.t1	IPR003613	U box domain
g678.t1	IPR006016	UspA
g678.t1	IPR013083	Zinc finger, RING/FYVE/PHD-type
g679.t1	IPR029068	Glyoxalase/Bleomycin resistance protein/Dihydroxybiphenyl dioxygenase
g679.t1	IPR004360	Glyoxalase/fosfomycin resistance/dioxygenase domain
g679.t1	IPR037523	Vicinal oxygen chelate (VOC) domain
g680.t1	IPR000620	EamA domain
g680.t1	IPR030184	WAT1-related protein
g682.t1	IPR027806	Harbinger transposase-derived nuclease domain
g683.t1	IPR000961	AGC-kinase, C-terminal
g683.t1	IPR000719	Protein kinase domain
g683.t1	IPR017441	Protein kinase, ATP binding site
g683.t1	IPR011009	Protein kinase-like domain superfamily
g683.t1	IPR008271	Serine/threonine-protein kinase, active site
g684.t1	IPR019340	Histone acetyltransferases subunit 3
g685.t1	IPR001932	PPM-type phosphatase domain
g685.t1	IPR036457	PPM-type phosphatase domain superfamily
g685.t1	IPR000222	PPM-type phosphatase, divalent cation binding
g685.t1	IPR015655	Protein phosphatase 2C family
g686.t1	IPR000719	Protein kinase domain
g686.t1	IPR017441	Protein kinase, ATP binding site
g686.t1	IPR011009	Protein kinase-like domain superfamily
g687.t1	IPR002885	Pentatricopeptide repeat
g687.t1	IPR011990	Tetratricopeptide-like helical domain superfamily
g688.t1	IPR016706	Cleavage/polyadenylation specificity factor subunit 5
g689.t1	IPR039999	Cell growth-regulating nucleolar protein
g689.t1	IPR036236	Zinc finger C2H2 superfamily
g689.t1	IPR014898	Zinc finger, C2H2, LYAR-type
g690.t1	IPR005162	Retrotransposon gag domain
g691.t1	IPR016024	Armadillo-type fold
g691.t1	IPR039777	Interferon-related developmental regulator
g691.t1	IPR007701	Interferon-related developmental regulator, N-terminal
g693.t1	IPR008480	Protein of unknown function DUF761, plant
g694.t1	IPR024977	Anaphase-promoting complex subunit 4, WD40 domain
g694.t1	IPR020472	G-protein beta WD-40 repeat
g694.t1	IPR001680	WD40 repeat
g694.t1	IPR019775	WD40 repeat, conserved site
g694.t1	IPR015943	WD40/YVTN repeat-like-containing domain superfamily
g694.t1	IPR017986	WD40-repeat-containing domain
g694.t1	IPR036322	WD40-repeat-containing domain superfamily
g695.t1	IPR001926	Pyridoxal-phosphate dependent enzyme
g695.t1	IPR000634	Serine/threonine dehydratase, pyridoxal-phosphate-binding site
g695.t1	IPR004450	Threonine synthase-like
g695.t1	IPR036052	Tryptophan synthase beta subunit-like PLP-dependent enzyme
g696.t1	IPR002710	Dilute domain
g696.t1	IPR000048	IQ motif, EF-hand binding site
g696.t1	IPR036961	Kinesin motor domain superfamily
g696.t1	IPR001609	Myosin head, motor domain
g696.t1	IPR004009	Myosin, N-terminal, SH3-like
g696.t1	IPR027417	P-loop containing nucleoside triphosphate hydrolase
g697.t1	IPR021261	Protein of unknown function DUF2838
g698.t1	IPR018392	LysM domain
g698.t1	IPR036779	LysM domain superfamily
g698.t1	IPR019448	NT-type C2 domain
g698.t1	IPR039614	Protein PLASTID MOVEMENT IMPAIRED 1-like
g698.t1	IPR039822	Protein PLASTID MOVEMENT IMPAIRED 1-RELATED 1
g699.t1	IPR002110	Ankyrin repeat
g699.t1	IPR020683	Ankyrin repeat-containing domain
g699.t1	IPR036770	Ankyrin repeat-containing domain superfamily
g699.t1	IPR026961	PGG domain
g700.t1	IPR002110	Ankyrin repeat
g700.t1	IPR020683	Ankyrin repeat-containing domain
g700.t1	IPR036770	Ankyrin repeat-containing domain superfamily
g700.t1	IPR026961	PGG domain
g701.t1	IPR025886	Phloem protein 2-like
g702.t1	IPR021998	Alfin
g702.t1	IPR029058	Alpha/Beta hydrolase fold
g702.t1	IPR001375	Peptidase S9, prolyl oligopeptidase, catalytic domain
g702.t1	IPR011011	Zinc finger, FYVE/PHD-type
g702.t1	IPR019787	Zinc finger, PHD-finger
g702.t1	IPR001965	Zinc finger, PHD-type
g702.t1	IPR019786	Zinc finger, PHD-type, conserved site
g702.t1	IPR013083	Zinc finger, RING/FYVE/PHD-type
g703.t1	IPR018362	CCAAT-binding factor, conserved site
g703.t1	IPR001289	Nuclear transcription factor Y subunit A
g704.t1	IPR029058	Alpha/Beta hydrolase fold
g704.t1	IPR013187	F-box associated domain, type 3
g704.t1	IPR017451	F-box associated interaction domain
g704.t1	IPR036047	F-box-like domain superfamily
g704.t1	IPR003386	Lecithin:cholesterol/phospholipid:diacylglycerol acyltransferase
g705.t1	IPR013591	Brevis radix (BRX) domain
g705.t1	IPR027988	Transcription factor BREVIS RADIX, N-terminal domain
g706.t1	IPR039621	Protein BIG GRAIN 1-like
g707.t1	IPR005024	Snf7 family
g708.t1	IPR013083	Zinc finger, RING/FYVE/PHD-type
g708.t1	IPR001841	Zinc finger, RING-type
g710.t1	IPR010920	LSM domain superfamily
g710.t1	IPR006685	Mechanosensitive ion channel MscS
g710.t1	IPR023408	Mechanosensitive ion channel MscS domain superfamily
g710.t1	IPR016688	Mechanosensitive ion channel MscS-like, plants/fungi
g711.t1	IPR009518	Photosystem II PsbX
g712.t1	IPR012340	Nucleic acid-binding, OB-fold
g712.t1	IPR004365	OB-fold nucleic acid binding domain, AA-tRNA synthetase-type
g712.t1	IPR004591	Replication factor A protein 1
g712.t1	IPR013955	Replication factor A, C-terminal
g712.t1	IPR007199	Replication factor-A protein 1, N-terminal
g712.t1	IPR031657	Replication protein A, OB domain
g713.t1	IPR006527	F-box associated domain, type 1
g713.t1	IPR017451	F-box associated interaction domain
g713.t1	IPR001810	F-box domain
g713.t1	IPR036047	F-box-like domain superfamily
g713.t1	IPR032675	Leucine-rich repeat domain superfamily
g714.t1	IPR030374	Polyamine biosynthesis domain
g714.t1	IPR029063	S-adenosyl-L-methionine-dependent methyltransferase
g714.t1	IPR035246	Spermidine synthase, tetramerisation domain
g714.t1	IPR037163	Spermidine synthase, tetramerisation domain superfamily
g714.t1	IPR001045	Spermidine/spermine synthases
g715.t1	IPR009019	K homology domain superfamily, prokaryotic type
g715.t1	IPR004044	K Homology domain, type 2
g715.t1	IPR015946	K homology domain-like, alpha/beta
g715.t1	IPR018280	Ribosomal protein S3, conserved site
g715.t1	IPR001351	Ribosomal protein S3, C-terminal
g715.t1	IPR036419	Ribosomal protein S3, C-terminal domain superfamily
g715.t1	IPR005703	Ribosomal protein S3, eukaryotic/archaeal
g716.t1	IPR040462	Protein EARLY FLOWERING 4
g716.t1	IPR009741	Protein EARLY FLOWERING 4 domain
g718.t1	IPR011008	Dimeric alpha-beta barrel
g718.t1	IPR013097	Stress responsive alpha-beta barrel
g719.t1	IPR011008	Dimeric alpha-beta barrel
g719.t1	IPR013097	Stress responsive alpha-beta barrel
g720.t1	IPR008146	Glutamine synthetase, catalytic domain
g720.t1	IPR036651	Glutamine synthetase, N-terminal domain superfamily
g720.t1	IPR014746	Glutamine synthetase/guanido kinase, catalytic domain
g720.t1	IPR032466	Metal-dependent hydrolase
g721.t1	IPR009057	Homeobox-like domain superfamily
g721.t1	IPR017930	Myb domain
g721.t1	IPR015495	Myb-like transcription factor
g721.t1	IPR001005	SANT/Myb domain
g723.t1	IPR009057	Homeobox-like domain superfamily
g723.t1	IPR017930	Myb domain
g723.t1	IPR015495	Myb-like transcription factor
g723.t1	IPR001005	SANT/Myb domain
g724.t1	IPR001128	Cytochrome P450
g724.t1	IPR036396	Cytochrome P450 superfamily
g724.t1	IPR017972	Cytochrome P450, conserved site
g724.t1	IPR002401	Cytochrome P450, E-class, group I
g725.t1	IPR007811	DNA-directed RNA polymerase III subunit RPC4
g725.t1	IPR013921	Mediator complex, subunit Med20
g726.t1	IPR031101	RNA polymerase-associated protein Ctr9
g726.t1	IPR019734	Tetratricopeptide repeat
g726.t1	IPR013026	Tetratricopeptide repeat-containing domain
g726.t1	IPR011990	Tetratricopeptide-like helical domain superfamily
g727.t1	IPR014978	Glutamine-Leucine-Glutamine, QLQ
[truncated: 78,123 more rows]

## Sheet: GO
Protein_ID	Match	Description
g10.t1	GO:0000049	tRNA binding
g11.t1	GO:0004489	methylenetetrahydrofolate reductase (NAD(P)H) activity
g11.t1	GO:0006555	methionine metabolic process
g11.t1	GO:0055114	obsolete oxidation-reduction process
g12.t1	GO:0005634	nucleus
g12.t1	GO:0018024	histone-lysine N-methyltransferase activity
g16.t1	GO:0006952	defense response
g16.t1	GO:0016021	integral component of membrane
g17.t1	GO:0005092	GDP-dissociation inhibitor activity
g17.t1	GO:0005093	Rab GDP-dissociation inhibitor activity
g17.t1	GO:0007264	small GTPase mediated signal transduction
g17.t1	GO:0015031	protein transport
g19.t1	GO:0046622	positive regulation of organ growth
g20.t1	GO:0009269	response to desiccation
g21.t1	GO:0000906	6,7-dimethyl-8-ribityllumazine synthase activity
g21.t1	GO:0009231	riboflavin biosynthetic process
g21.t1	GO:0009349	riboflavin synthase complex
g22.t1	GO:0004649	poly(ADP-ribose) glycohydrolase activity
g22.t1	GO:0005975	carbohydrate metabolic process
g22.t1	GO:0008839	4-hydroxy-tetrahydrodipicolinate reductase
g22.t1	GO:0009089	lysine biosynthetic process via diaminopimelate
g22.t1	GO:0055114	obsolete oxidation-reduction process
g26.t1	GO:0005216	ion channel activity
g26.t1	GO:0006812	cation transport
g28.t1	GO:0003676	nucleic acid binding
g28.t1	GO:0003723	RNA binding
g28.t1	GO:0005634	nucleus
g28.t1	GO:0006396	RNA processing
g28.t1	GO:1990904	ribonucleoprotein complex
g29.t1	GO:0000287	magnesium ion binding
g29.t1	GO:0005524	ATP binding
g29.t1	GO:0032957	inositol trisphosphate metabolic process
g29.t1	GO:0047325	inositol tetrakisphosphate 1-kinase activity
g29.t1	GO:0052725	inositol-1,3,4-trisphosphate 6-kinase activity
g29.t1	GO:0052726	inositol-1,3,4-trisphosphate 5-kinase activity
g34.t1	GO:0003677	DNA binding
g34.t1	GO:0008289	lipid binding
g38.t1	GO:0000127	transcription factor TFIIIC complex
g38.t1	GO:0006384	transcription initiation from RNA polymerase III promoter
g39.t1	GO:0008757	S-adenosylmethionine-dependent methyltransferase activity
g40.t1	GO:0005515	protein binding
g41.t1	GO:0004650	polygalacturonase activity
g41.t1	GO:0005975	carbohydrate metabolic process
g42.t1	GO:0004650	polygalacturonase activity
g42.t1	GO:0005975	carbohydrate metabolic process
g43.t1	GO:0004650	polygalacturonase activity
g43.t1	GO:0005975	carbohydrate metabolic process
g43.t1	GO:0016491	oxidoreductase activity
g43.t1	GO:0055114	obsolete oxidation-reduction process
g44.t1	GO:0005515	protein binding
g45.t1	GO:0016491	oxidoreductase activity
g45.t1	GO:0055114	obsolete oxidation-reduction process
g46.t1	GO:0016491	oxidoreductase activity
g46.t1	GO:0055114	obsolete oxidation-reduction process
g47.t1	GO:0016491	oxidoreductase activity
g47.t1	GO:0055114	obsolete oxidation-reduction process
g48.t1	GO:0009082	branched-chain amino acid biosynthetic process
g48.t1	GO:1990610	acetolactate synthase regulator activity
g49.t1	GO:0004672	protein kinase activity
g49.t1	GO:0005515	protein binding
g49.t1	GO:0005524	ATP binding
g49.t1	GO:0006468	protein phosphorylation
g50.t1	GO:0009082	branched-chain amino acid biosynthetic process
g50.t1	GO:1990610	acetolactate synthase regulator activity
g51.t1	GO:0004672	protein kinase activity
g51.t1	GO:0005515	protein binding
g51.t1	GO:0005524	ATP binding
g51.t1	GO:0006468	protein phosphorylation
g53.t1	GO:0003735	structural constituent of ribosome
g53.t1	GO:0005840	ribosome
g53.t1	GO:0006412	translation
g54.t1	GO:0005509	calcium ion binding
g54.t1	GO:0043022	ribosome binding
g55.t1	GO:0016758	transferase activity, transferring hexosyl groups
g57.t1	GO:0016758	transferase activity, transferring hexosyl groups
g58.t1	GO:0003712	transcription coregulator activity
g58.t1	GO:0004402	histone acetyltransferase activity
g58.t1	GO:0005515	protein binding
g58.t1	GO:0005634	nucleus
g58.t1	GO:0006355	regulation of transcription, DNA-templated
g58.t1	GO:0008270	zinc ion binding
g59.t1	GO:0000398	mRNA splicing, via spliceosome
g59.t1	GO:0005732	sno(s)RNA-containing ribonucleoprotein complex
g63.t1	GO:0004672	protein kinase activity
g63.t1	GO:0004707	MAP kinase activity
g63.t1	GO:0005524	ATP binding
g63.t1	GO:0006468	protein phosphorylation
g66.t1	GO:0003735	structural constituent of ribosome
g66.t1	GO:0005840	ribosome
g66.t1	GO:0006412	translation
g66.t1	GO:0008097	5S rRNA binding
g67.t1	GO:0016491	oxidoreductase activity
g67.t1	GO:0055114	obsolete oxidation-reduction process
g68.t1	GO:0005515	protein binding
g68.t1	GO:0042578	phosphoric ester hydrolase activity
g70.t1	GO:0004185	serine-type carboxypeptidase activity
g70.t1	GO:0006508	proteolysis
g71.t1	GO:0005515	protein binding
g72.t1	GO:0003677	DNA binding
g72.t1	GO:0003899	DNA-directed 5'-3' RNA polymerase activity
g72.t1	GO:0006351	transcription, DNA-templated
g73.t1	GO:0003777	microtubule motor activity
g73.t1	GO:0004672	protein kinase activity
g73.t1	GO:0005515	protein binding
g73.t1	GO:0005524	ATP binding
g73.t1	GO:0006468	protein phosphorylation
g73.t1	GO:0007018	microtubule-based movement
g73.t1	GO:0008017	microtubule binding
g76.t1	GO:0005509	calcium ion binding
g79.t1	GO:0005515	protein binding
g80.t1	GO:0071949	FAD binding
g81.t1	GO:0005515	protein binding
g82.t1	GO:0005515	protein binding
g82.t1	GO:0008270	zinc ion binding
g83.t1	GO:0016020	membrane
g83.t1	GO:0016760	cellulose synthase (UDP-forming) activity
g83.t1	GO:0030244	cellulose biosynthetic process
g84.t1	GO:0003743	translation initiation factor activity
g84.t1	GO:0006413	translational initiation
g86.t1	GO:0003723	RNA binding
g86.t1	GO:0005515	protein binding
g87.t1	GO:0000212	meiotic spindle organization
g87.t1	GO:0042138	meiotic DNA double-strand break formation
g90.t1	GO:0005515	protein binding
g91.t1	GO:0016021	integral component of membrane
g92.t1	GO:0003676	nucleic acid binding
g92.t1	GO:0008270	zinc ion binding
g93.t1	GO:0003676	nucleic acid binding
g93.t1	GO:0008270	zinc ion binding
g94.t1	GO:0016620	oxidoreductase activity, acting on the aldehyde or oxo group of donors, NAD or NADP as acceptor
g94.t1	GO:0055114	obsolete oxidation-reduction process
g97.t1	GO:0003676	nucleic acid binding
g97.t1	GO:0008270	zinc ion binding
g99.t1	GO:0004185	serine-type carboxypeptidase activity
g99.t1	GO:0006508	proteolysis
g100.t1	GO:0003924	GTPase activity
g100.t1	GO:0005047	signal recognition particle binding
g100.t1	GO:0005525	GTP binding
g100.t1	GO:0005785	signal recognition particle receptor complex
g100.t1	GO:0006614	SRP-dependent cotranslational protein targeting to membrane
g100.t1	GO:0006886	intracellular protein transport
g102.t1	GO:0009055	electron transfer activity
g104.t1	GO:0005216	ion channel activity
g104.t1	GO:0006811	ion transport
g104.t1	GO:0016020	membrane
g104.t1	GO:0055085	transmembrane transport
g105.t1	GO:0003841	1-acylglycerol-3-phosphate O-acyltransferase activity
g105.t1	GO:0008654	phospholipid biosynthetic process
g105.t1	GO:0016020	membrane
g105.t1	GO:0016021	integral component of membrane
g105.t1	GO:0016746	transferase activity, transferring acyl groups
g106.t1	GO:0004177	aminopeptidase activity
g106.t1	GO:0005737	cytoplasm
g106.t1	GO:0006508	proteolysis
g106.t1	GO:0008235	metalloexopeptidase activity
g106.t1	GO:0019538	protein metabolic process
g106.t1	GO:0030145	manganese ion binding
g107.t1	GO:0005515	protein binding
g107.t1	GO:0070682	proteasome regulatory particle assembly
g108.t1	GO:0003824	catalytic activity
g108.t1	GO:0006281	DNA repair
g108.t1	GO:0006284	base-excision repair
g108.t1	GO:0008725	DNA-3-methyladenine glycosylase activity
g109.t1	GO:0003700	DNA-binding transcription factor activity
g109.t1	GO:0006355	regulation of transcription, DNA-templated
g109.t1	GO:0043565	sequence-specific DNA binding
g110.t1	GO:0003682	chromatin binding
g110.t1	GO:0008168	methyltransferase activity
g111.t1	GO:0015211	purine nucleoside transmembrane transporter activity
g111.t1	GO:0016021	integral component of membrane
g112.t1	GO:0003723	RNA binding
g112.t1	GO:0003746	translation elongation factor activity
g112.t1	GO:0006452	translational frameshifting
g112.t1	GO:0043022	ribosome binding
g112.t1	GO:0045901	positive regulation of translational elongation
g112.t1	GO:0045905	positive regulation of translational termination
g113.t1	GO:0004672	protein kinase activity
g113.t1	GO:0005515	protein binding
g113.t1	GO:0005524	ATP binding
g113.t1	GO:0006468	protein phosphorylation
g115.t1	GO:0015211	purine nucleoside transmembrane transporter activity
g115.t1	GO:0016021	integral component of membrane
g116.t1	GO:0003723	RNA binding
g116.t1	GO:0003746	translation elongation factor activity
g116.t1	GO:0006452	translational frameshifting
g116.t1	GO:0043022	ribosome binding
g116.t1	GO:0045901	positive regulation of translational elongation
g116.t1	GO:0045905	positive regulation of translational termination
g117.t1	GO:0004672	protein kinase activity
g117.t1	GO:0005515	protein binding
g117.t1	GO:0005524	ATP binding
g117.t1	GO:0006468	protein phosphorylation
g118.t1	GO:0006511	ubiquitin-dependent protein catabolic process
g118.t1	GO:0016579	protein deubiquitination
g118.t1	GO:0036459	#N/A
g119.t1	GO:0005515	protein binding
g119.t1	GO:0051260	protein homooligomerization
g121.t1	GO:0006629	lipid metabolic process
g125.t1	GO:0004672	protein kinase activity
g125.t1	GO:0005524	ATP binding
g125.t1	GO:0006468	protein phosphorylation
g125.t1	GO:0007165	signal transduction
g127.t1	GO:0003677	DNA binding
g127.t1	GO:0003700	DNA-binding transcription factor activity
g127.t1	GO:0006355	regulation of transcription, DNA-templated
g129.t1	GO:0005739	mitochondrion
g130.t1	GO:0046983	protein dimerization activity
g131.t1	GO:0003735	structural constituent of ribosome
g131.t1	GO:0005840	ribosome
g131.t1	GO:0006412	translation
g131.t1	GO:0016491	oxidoreductase activity
g131.t1	GO:0016620	oxidoreductase activity, acting on the aldehyde or oxo group of donors, NAD or NADP as acceptor
g131.t1	GO:0055114	obsolete oxidation-reduction process
g132.t1	GO:0003676	nucleic acid binding
g132.t1	GO:0004535	poly(A)-specific ribonuclease activity
g132.t1	GO:0030014	CCR4-NOT complex
g133.t1	GO:0030008	TRAPP complex
g133.t1	GO:0048193	Golgi vesicle transport
g136.t1	GO:0006629	lipid metabolic process
g136.t1	GO:0008081	phosphoric diester hydrolase activity
g137.t1	GO:0016021	integral component of membrane
g137.t1	GO:0016192	vesicle-mediated transport
g140.t1	GO:0005516	calmodulin binding
g141.t1	GO:0000160	phosphorelay signal transduction system
g141.t1	GO:0003677	DNA binding
g141.t1	GO:0003700	DNA-binding transcription factor activity
g141.t1	GO:0007165	signal transduction
g144.t1	GO:0005975	carbohydrate metabolic process
g144.t1	GO:0008061	chitin binding
g145.t1	GO:0004672	protein kinase activity
g145.t1	GO:0005524	ATP binding
g145.t1	GO:0005975	carbohydrate metabolic process
g145.t1	GO:0006468	protein phosphorylation
g145.t1	GO:0008061	chitin binding
g146.t1	GO:0004553	hydrolase activity, hydrolyzing O-glycosyl compounds
g146.t1	GO:0004672	protein kinase activity
g146.t1	GO:0005524	ATP binding
g146.t1	GO:0005975	carbohydrate metabolic process
g146.t1	GO:0006468	protein phosphorylation
g146.t1	GO:0008061	chitin binding
g148.t1	GO:0000166	nucleotide binding
g148.t1	GO:0008553	proton-exporting ATPase activity, phosphorylative mechanism
g148.t1	GO:0016021	integral component of membrane
g148.t1	GO:0120029	proton export across plasma membrane
g149.t1	GO:0005515	protein binding
g150.t1	GO:0016491	oxidoreductase activity
g150.t1	GO:0055114	obsolete oxidation-reduction process
g151.t1	GO:0003677	DNA binding
g151.t1	GO:0003688	DNA replication origin binding
g151.t1	GO:0005524	ATP binding
g151.t1	GO:0005634	nucleus
g151.t1	GO:0006260	DNA replication
g151.t1	GO:0006270	DNA replication initiation
g151.t1	GO:0042555	MCM complex
g152.t1	GO:0003676	nucleic acid binding
g152.t1	GO:0004525	ribonuclease III activity
g152.t1	GO:0005515	protein binding
g152.t1	GO:0005524	ATP binding
g152.t1	GO:0006396	RNA processing
g152.t1	GO:0016891	endoribonuclease activity, producing 5'-phosphomonoesters
g153.t1	GO:0004852	uroporphyrinogen-III synthase activity
g153.t1	GO:0033014	tetrapyrrole biosynthetic process
g154.t1	GO:0004672	protein kinase activity
g154.t1	GO:0005515	protein binding
g154.t1	GO:0005524	ATP binding
g154.t1	GO:0006468	protein phosphorylation
g155.t1	GO:0008289	lipid binding
g157.t1	GO:0016020	membrane
g157.t1	GO:0016021	integral component of membrane
g157.t1	GO:0022857	transmembrane transporter activity
g157.t1	GO:0055085	transmembrane transport
g158.t1	GO:0004017	adenylate kinase activity
g158.t1	GO:0005524	ATP binding
g158.t1	GO:0006139	nucleobase-containing compound metabolic process
g158.t1	GO:0016776	phosphotransferase activity, phosphate group as acceptor
g158.t1	GO:0019205	nucleobase-containing compound kinase activity
g159.t1	GO:0016021	integral component of membrane
g160.t1	GO:0003676	nucleic acid binding
g164.t1	GO:0000413	protein peptidyl-prolyl isomerization
g164.t1	GO:0003755	peptidyl-prolyl cis-trans isomerase activity
g165.t1	GO:0003677	DNA binding
g165.t1	GO:0005634	nucleus
g165.t1	GO:0006355	regulation of transcription, DNA-templated
g167.t1	GO:0004672	protein kinase activity
g167.t1	GO:0005515	protein binding
g167.t1	GO:0005524	ATP binding
g167.t1	GO:0005634	nucleus
g167.t1	GO:0006334	nucleosome assembly
g167.t1	GO:0006468	protein phosphorylation
g172.t1	GO:0005887	integral component of plasma membrane
g172.t1	GO:0016021	integral component of membrane
g172.t1	GO:0022857	transmembrane transporter activity
g172.t1	GO:0055085	transmembrane transport
g173.t1	GO:0003824	catalytic activity
g173.t1	GO:0005515	protein binding
g175.t1	GO:0008083	growth factor activity
g177.t1	GO:0005515	protein binding
g178.t1	GO:0005515	protein binding
g182.t1	GO:0008168	methyltransferase activity
g183.t1	GO:0008168	methyltransferase activity
g184.t1	GO:0008168	methyltransferase activity
g184.t1	GO:0008270	zinc ion binding
g192.t1	GO:0005509	calcium ion binding
g192.t1	GO:0006851	mitochondrial calcium ion transmembrane transport
g194.t1	GO:0005515	protein binding
g196.t1	GO:0005515	protein binding
g197.t1	GO:0003676	nucleic acid binding
g197.t1	GO:0005524	ATP binding
g198.t1	GO:0005515	protein binding
g199.t1	GO:0005515	protein binding
g199.t1	GO:0016409	palmitoyltransferase activity
g202.t1	GO:0048364	root development
g202.t1	GO:0050355	triphosphatase activity
g203.t1	GO:0005634	nucleus
g203.t1	GO:0006334	nucleosome assembly
g204.t1	GO:0003676	nucleic acid binding
g204.t1	GO:0004523	RNA-DNA hybrid ribonuclease activity
g205.t1	GO:0005634	nucleus
g205.t1	GO:0006334	nucleosome assembly
g209.t1	GO:0016020	membrane
g209.t1	GO:0016798	hydrolase activity, acting on glycosyl bonds
g210.t1	GO:0005887	integral component of plasma membrane
g210.t1	GO:0055085	transmembrane transport
g211.t1	GO:0016491	oxidoreductase activity
g211.t1	GO:0055114	obsolete oxidation-reduction process
g212.t1	GO:0016491	oxidoreductase activity
g212.t1	GO:0055114	obsolete oxidation-reduction process
g213.t1	GO:0016491	oxidoreductase activity
g213.t1	GO:0055114	obsolete oxidation-reduction process
g214.t1	GO:0016491	oxidoreductase activity
g214.t1	GO:0055114	obsolete oxidation-reduction process
g215.t1	GO:0004665	prephenate dehydrogenase (NADP+) activity
g215.t1	GO:0006571	tyrosine biosynthetic process
g215.t1	GO:0008977	prephenate dehydrogenase (NAD+) activity
g215.t1	GO:0055114	obsolete oxidation-reduction process
g216.t1	GO:0004427	inorganic diphosphatase activity
g216.t1	GO:0009678	pyrophosphate hydrolysis-driven proton transmembrane transporter activity
g216.t1	GO:0016020	membrane
g216.t1	GO:1902600	proton transmembrane transport
g218.t1	GO:0005515	protein binding
g218.t1	GO:0008270	zinc ion binding
g219.t1	GO:0009247	glycolipid biosynthetic process
g219.t1	GO:0016758	transferase activity, transferring hexosyl groups
g220.t1	GO:0008080	N-acetyltransferase activity
g221.t1	GO:0006511	ubiquitin-dependent protein catabolic process
g221.t1	GO:0008270	zinc ion binding
g221.t1	GO:0016579	protein deubiquitination
g221.t1	GO:0036459	#N/A
g225.t1	GO:0005515	protein binding
g229.t1	GO:0005515	protein binding
g230.t1	GO:0005515	protein binding
g230.t1	GO:0005525	GTP binding
g231.t1	GO:0000737	DNA catabolic process, endonucleolytic
g231.t1	GO:0003677	DNA binding
g231.t1	GO:0003824	catalytic activity
g231.t1	GO:0005524	ATP binding
g231.t1	GO:0005694	chromosome
g231.t1	GO:0006259	DNA metabolic process
g232.t1	GO:0005634	nucleus
g232.t1	GO:0006334	nucleosome assembly
g233.t1	GO:0003993	acid phosphatase activity
g233.t1	GO:0005634	nucleus
g233.t1	GO:0006334	nucleosome assembly
g233.t1	GO:0016787	hydrolase activity
g233.t1	GO:0046872	metal ion binding
g234.t1	GO:0008289	lipid binding
g236.t1	GO:0005247	voltage-gated chloride channel activity
g236.t1	GO:0006821	chloride transport
g236.t1	GO:0016020	membrane
g236.t1	GO:0055085	transmembrane transport
g237.t1	GO:0004672	protein kinase activity
g237.t1	GO:0005524	ATP binding
g237.t1	GO:0006468	protein phosphorylation
g239.t1	GO:0005985	sucrose metabolic process
g239.t1	GO:0016157	sucrose synthase activity
g239.t1	GO:0046524	sucrose-phosphate synthase activity
g240.t1	GO:0016021	integral component of membrane
g241.t1	GO:0016021	integral component of membrane
g242.t1	GO:0006486	protein glycosylation
g242.t1	GO:0016757	transferase activity, transferring glycosyl groups
g243.t1	GO:0006486	protein glycosylation
g243.t1	GO:0016757	transferase activity, transferring glycosyl groups
g244.t1	GO:0017196	N-terminal peptidyl-methionine acetylation
g244.t1	GO:0031417	NatC complex
g245.t1	GO:0006486	protein glycosylation
g245.t1	GO:0016757	transferase activity, transferring glycosyl groups
g246.t1	GO:0017196	N-terminal peptidyl-methionine acetylation
g246.t1	GO:0031417	NatC complex
g247.t1	GO:0005543	phospholipid binding
g247.t1	GO:0005545	1-phosphatidylinositol binding
g247.t1	GO:0030136	clathrin-coated vesicle
g247.t1	GO:0030276	clathrin binding
g247.t1	GO:0048268	clathrin coat assembly
g249.t1	GO:0005515	protein binding
g251.t1	GO:0005515	protein binding
g251.t1	GO:0030014	CCR4-NOT complex
g253.t1	GO:0003824	catalytic activity
g254.t1	GO:0003677	DNA binding
g255.t1	GO:0003677	DNA binding
g256.t1	GO:0003677	DNA binding
g258.t1	GO:0000398	mRNA splicing, via spliceosome
g258.t1	GO:0005689	U12-type spliceosomal complex
g259.t1	GO:0004672	protein kinase activity
g259.t1	GO:0005524	ATP binding
g259.t1	GO:0006468	protein phosphorylation
g260.t1	GO:0005515	protein binding
g261.t1	GO:0005509	calcium ion binding
g264.t1	GO:0003677	DNA binding
g265.t1	GO:0005515	protein binding
g265.t1	GO:0005634	nucleus
g265.t1	GO:0006355	regulation of transcription, DNA-templated
g266.t1	GO:0003830	beta-1,4-mannosylglycoprotein 4-beta-N-acetylglucosaminyltransferase activity
g266.t1	GO:0006487	protein N-linked glycosylation
g266.t1	GO:0016020	membrane
g267.t1	GO:0005515	protein binding
g267.t1	GO:0006355	regulation of transcription, DNA-templated
g268.t1	GO:0000151	ubiquitin ligase complex
g268.t1	GO:0004842	ubiquitin-protein transferase activity
g268.t1	GO:0008270	zinc ion binding
g268.t1	GO:0010029	regulation of seed germination
g268.t1	GO:0016567	protein ubiquitination
g269.t1	GO:0005543	phospholipid binding
g269.t1	GO:0005545	1-phosphatidylinositol binding
g269.t1	GO:0030136	clathrin-coated vesicle
g269.t1	GO:0030276	clathrin binding
g269.t1	GO:0048268	clathrin coat assembly
g270.t1	GO:0003676	nucleic acid binding
g270.t1	GO:0003729	mRNA binding
g271.t1	GO:0005634	nucleus
g271.t1	GO:0006338	chromatin remodeling
g272.t1	GO:0005515	protein binding
g274.t1	GO:0005515	protein binding
g276.t1	GO:0009055	electron transfer activity
g277.t1	GO:0009055	electron transfer activity
g278.t1	GO:0009055	electron transfer activity
g279.t1	GO:0009055	electron transfer activity
g280.t1	GO:0009055	electron transfer activity
g282.t1	GO:0009055	electron transfer activity
g283.t1	GO:0009055	electron transfer activity
g284.t1	GO:0009055	electron transfer activity
g285.t1	GO:0009055	electron transfer activity
g286.t1	GO:0009055	electron transfer activity
g287.t1	GO:0009055	electron transfer activity
g288.t1	GO:0004553	hydrolase activity, hydrolyzing O-glycosyl compounds
g288.t1	GO:0005975	carbohydrate metabolic process
g290.t1	GO:0010206	photosystem II repair
g291.t1	GO:0003677	DNA binding
g291.t1	GO:0005634	nucleus
g292.t1	GO:0007275	multicellular organism development
g294.t1	GO:0005337	nucleoside transmembrane transporter activity
g294.t1	GO:0016021	integral component of membrane
g294.t1	GO:1901642	nucleoside transmembrane transport
g296.t1	GO:0005515	protein binding
g298.t1	GO:0004672	protein kinase activity
g298.t1	GO:0005524	ATP binding
g298.t1	GO:0006468	protein phosphorylation
g298.t1	GO:0007165	signal transduction
g299.t1	GO:0005515	protein binding
g300.t1	GO:0003735	structural constituent of ribosome
g300.t1	GO:0005840	ribosome
g300.t1	GO:0006412	translation
g302.t1	GO:0003824	catalytic activity
g302.t1	GO:0004630	phospholipase D activity
g302.t1	GO:0005509	calcium ion binding
g302.t1	GO:0016020	membrane
g302.t1	GO:0046470	phosphatidylcholine metabolic process
g304.t1	GO:0003824	catalytic activity
g305.t1	GO:0003677	DNA binding
g305.t1	GO:0003700	DNA-binding transcription factor activity
g305.t1	GO:0006355	regulation of transcription, DNA-templated
g306.t1	GO:0016036	cellular response to phosphate starvation
g307.t1	GO:0004601	peroxidase activity
g307.t1	GO:0006979	response to oxidative stress
g307.t1	GO:0020037	heme binding
g307.t1	GO:0055114	obsolete oxidation-reduction process
g308.t1	GO:0004392	heme oxygenase (decyclizing) activity
g308.t1	GO:0006788	heme oxidation
g308.t1	GO:0055114	obsolete oxidation-reduction process
g312.t1	GO:0004650	polygalacturonase activity
g312.t1	GO:0005975	carbohydrate metabolic process
g313.t1	GO:0005643	nuclear pore
g313.t1	GO:0016491	oxidoreductase activity
g313.t1	GO:0055114	obsolete oxidation-reduction process
g314.t1	GO:0005515	protein binding
g315.t1	GO:0008375	acetylglucosaminyltransferase activity
g315.t1	GO:0016020	membrane
g317.t1	GO:0006857	oligopeptide transport
g317.t1	GO:0016020	membrane
g317.t1	GO:0022857	transmembrane transporter activity
g317.t1	GO:0055085	transmembrane transport
g321.t1	GO:0005515	protein binding
g323.t1	GO:0003723	RNA binding
g323.t1	GO:0005730	nucleolus
g323.t1	GO:0042254	ribosome biogenesis
g323.t1	GO:1990904	ribonucleoprotein complex
g324.t1	GO:0006465	signal peptide processing
g324.t1	GO:0008233	peptidase activity
g324.t1	GO:0008236	serine-type peptidase activity
g324.t1	GO:0016020	membrane
g324.t1	GO:0016021	integral component of membrane
g327.t1	GO:0005634	nucleus
g327.t1	GO:0042254	ribosome biogenesis
g328.t1	GO:0022857	transmembrane transporter activity
g328.t1	GO:0055085	transmembrane transport
g329.t1	GO:0003676	nucleic acid binding
g329.t1	GO:0005524	ATP binding
g330.t1	GO:0005515	protein binding
g331.t1	GO:0005515	protein binding
g334.t1	GO:0005515	protein binding
g335.t1	GO:0003712	transcription coregulator activity
g335.t1	GO:0006357	regulation of transcription by RNA polymerase II
g335.t1	GO:0016592	mediator complex
g337.t1	GO:0005515	protein binding
g338.t1	GO:0003712	transcription coregulator activity
g338.t1	GO:0006357	regulation of transcription by RNA polymerase II
g338.t1	GO:0016592	mediator complex
g339.t1	GO:0007017	microtubule-based process
g339.t1	GO:0030286	dynein complex
g341.t1	GO:0016491	oxidoreductase activity
g341.t1	GO:0046872	metal ion binding
g341.t1	GO:0055114	obsolete oxidation-reduction process
g342.t1	GO:0006807	nitrogen compound metabolic process
g342.t1	GO:0016855	racemase and epimerase activity, acting on amino acids and derivatives
g342.t1	GO:0036361	racemase activity, acting on amino acids and derivatives
g343.t1	GO:0016787	hydrolase activity
g343.t1	GO:0046872	metal ion binding
g344.t1	GO:0046872	metal ion binding
g346.t1	GO:0005515	protein binding
g346.t1	GO:0008270	zinc ion binding
g348.t1	GO:0004672	protein kinase activity
g348.t1	GO:0005524	ATP binding
g348.t1	GO:0006468	protein phosphorylation
g349.t1	GO:0005515	protein binding
g350.t1	GO:0004672	protein kinase activity
g350.t1	GO:0005524	ATP binding
g350.t1	GO:0006468	protein phosphorylation
g351.t1	GO:0005515	protein binding
g352.t1	GO:0005515	protein binding
g353.t1	GO:0005515	protein binding
g354.t1	GO:0005086	#N/A
g354.t1	GO:0032012	regulation of ARF protein signal transduction
g355.t1	GO:0005515	protein binding
g356.t1	GO:0004672	protein kinase activity
g356.t1	GO:0005524	ATP binding
g356.t1	GO:0006468	protein phosphorylation
g357.t1	GO:0004672	protein kinase activity
g357.t1	GO:0005515	protein binding
g357.t1	GO:0005524	ATP binding
g357.t1	GO:0006468	protein phosphorylation
g360.t1	GO:0016787	hydrolase activity
g361.t1	GO:0006479	protein methylation
g361.t1	GO:0008168	methyltransferase activity
g364.t1	GO:0005506	iron ion binding
g364.t1	GO:0016705	oxidoreductase activity, acting on paired donors, with incorporation or reduction of molecular oxygen
g364.t1	GO:0020037	heme binding
g364.t1	GO:0055114	obsolete oxidation-reduction process
g365.t1	GO:0003924	GTPase activity
g365.t1	GO:0005525	GTP binding
g365.t1	GO:0006913	nucleocytoplasmic transport
g367.t1	GO:0005216	ion channel activity
g367.t1	GO:0005249	voltage-gated potassium channel activity
g367.t1	GO:0005515	protein binding
g367.t1	GO:0006811	ion transport
g367.t1	GO:0006813	potassium ion transport
g367.t1	GO:0016020	membrane
g367.t1	GO:0055085	transmembrane transport
g368.t1	GO:0008270	zinc ion binding
g369.t1	GO:0005524	ATP binding
g369.t1	GO:0005737	cytoplasm
g369.t1	GO:0016787	hydrolase activity
g369.t1	GO:0030163	protein catabolic process
g370.t1	GO:0005515	protein binding
g371.t1	GO:0000786	nucleosome
g371.t1	GO:0003677	DNA binding
g371.t1	GO:0005634	nucleus
g371.t1	GO:0046982	protein heterodimerization activity
g372.t1	GO:0003824	catalytic activity
g372.t1	GO:0006633	fatty acid biosynthetic process
g372.t1	GO:0016020	membrane
g372.t1	GO:0016747	transferase activity, transferring acyl groups other than amino-acyl groups
g374.t1	GO:0005515	protein binding
g375.t1	GO:0005457	GDP-fucose transmembrane transporter activity
g375.t1	GO:0005794	Golgi apparatus
g375.t1	GO:0015780	nucleotide-sugar transmembrane transport
g376.t1	GO:0005515	protein binding
g376.t1	GO:0008270	zinc ion binding
g378.t1	GO:0003676	nucleic acid binding
g379.t1	GO:0003677	DNA binding
g380.t1	GO:0005515	protein binding
g381.t1	GO:0004672	protein kinase activity
g381.t1	GO:0005524	ATP binding
g381.t1	GO:0006468	protein phosphorylation
g382.t1	GO:0016020	membrane
g383.t1	GO:0016020	membrane
g384.t1	GO:0005515	protein binding
g385.t1	GO:0016491	oxidoreductase activity
g385.t1	GO:0055114	obsolete oxidation-reduction process
g386.t1	GO:0005524	ATP binding
g386.t1	GO:0016020	membrane
g386.t1	GO:0016887	ATPase activity
g389.t1	GO:0016021	integral component of membrane
g390.t1	GO:0000159	protein phosphatase type 2A complex
g390.t1	GO:0007165	signal transduction
g390.t1	GO:0019888	protein phosphatase regulator activity
g391.t1	GO:0005515	protein binding
g391.t1	GO:0005634	nucleus
g391.t1	GO:0006355	regulation of transcription, DNA-templated
g393.t1	GO:0006633	fatty acid biosynthetic process
g393.t1	GO:0016790	thiolester hydrolase activity
g395.t1	GO:0016020	membrane
g395.t1	GO:0016021	integral component of membrane
g395.t1	GO:0016747	transferase activity, transferring acyl groups other than amino-acyl groups
g395.t1	GO:0022857	transmembrane transporter activity
g395.t1	GO:0055085	transmembrane transport
g396.t1	GO:0003723	RNA binding
g396.t1	GO:0006355	regulation of transcription, DNA-templated
g397.t1	GO:0009086	methionine biosynthetic process
g397.t1	GO:0046522	S-methyl-5-thioribose kinase activity
g400.t1	GO:0003824	catalytic activity
g400.t1	GO:0003857	3-hydroxyacyl-CoA dehydrogenase activity
g400.t1	GO:0005515	protein binding
g400.t1	GO:0006631	fatty acid metabolic process
g400.t1	GO:0016491	oxidoreductase activity
g400.t1	GO:0055114	obsolete oxidation-reduction process
g402.t1	GO:0005515	protein binding
g403.t1	GO:0003857	3-hydroxyacyl-CoA dehydrogenase activity
g403.t1	GO:0005515	protein binding
g403.t1	GO:0006631	fatty acid metabolic process
g403.t1	GO:0016491	oxidoreductase activity
g403.t1	GO:0055114	obsolete oxidation-reduction process
g405.t1	GO:0005515	protein binding
g408.t1	GO:0005089	#N/A
g410.t1	GO:0007017	microtubule-based process
g410.t1	GO:0030286	dynein complex
g413.t1	GO:0006508	proteolysis
g413.t1	GO:0008236	serine-type peptidase activity
g413.t1	GO:0016020	membrane
g413.t1	GO:0016021	integral component of membrane
g414.t1	GO:0000439	transcription factor TFIIH core complex
g414.t1	GO:0006289	nucleotide-excision repair
g414.t1	GO:0006351	transcription, DNA-templated
g415.t1	GO:0005515	protein binding
g416.t1	GO:0016021	integral component of membrane
g417.t1	GO:0000166	nucleotide binding
g417.t1	GO:0005524	ATP binding
g417.t1	GO:0005737	cytoplasm
g417.t1	GO:0008033	tRNA processing
g417.t1	GO:0016879	ligase activity, forming carbon-nitrogen bonds
g418.t1	GO:0004252	serine-type endopeptidase activity
g418.t1	GO:0006508	proteolysis
g419.t1	GO:0004672	protein kinase activity
g419.t1	GO:0005524	ATP binding
g419.t1	GO:0006468	protein phosphorylation
g422.t1	GO:0005515	protein binding
g422.t1	GO:0005524	ATP binding
g424.t1	GO:0016020	membrane
g424.t1	GO:0016021	integral component of membrane
g424.t1	GO:0022857	transmembrane transporter activity
g424.t1	GO:0055085	transmembrane transport
g425.t1	GO:0016020	membrane
g425.t1	GO:0016021	integral component of membrane
g425.t1	GO:0022857	transmembrane transporter activity
g425.t1	GO:0055085	transmembrane transport
g426.t1	GO:0045892	negative regulation of transcription, DNA-templated
g430.t1	GO:0004298	threonine-type endopeptidase activity
g430.t1	GO:0005839	proteasome core complex
g430.t1	GO:0051603	proteolysis involved in cellular protein catabolic process
g433.t1	GO:0004499	N,N-dimethylaniline monooxygenase activity
g433.t1	GO:0050660	flavin adenine dinucleotide binding
g433.t1	GO:0050661	NADP binding
g433.t1	GO:0055114	obsolete oxidation-reduction process
g434.t1	GO:0003700	DNA-binding transcription factor activity
g434.t1	GO:0003777	microtubule motor activity
g434.t1	GO:0005524	ATP binding
g434.t1	GO:0005634	nucleus
g434.t1	GO:0006355	regulation of transcription, DNA-templated
g434.t1	GO:0007018	microtubule-based movement
g434.t1	GO:0008017	microtubule binding
g434.t1	GO:0043565	sequence-specific DNA binding
g436.t1	GO:0004672	protein kinase activity
g436.t1	GO:0005524	ATP binding
g436.t1	GO:0006468	protein phosphorylation
g437.t1	GO:0015031	protein transport
g439.t1	GO:0003924	GTPase activity
g439.t1	GO:0005525	GTP binding
g441.t1	GO:0003676	nucleic acid binding
g445.t1	GO:0004672	protein kinase activity
g445.t1	GO:0005524	ATP binding
g445.t1	GO:0006468	protein phosphorylation
g446.t1	GO:0016491	oxidoreductase activity
g446.t1	GO:0016620	oxidoreductase activity, acting on the aldehyde or oxo group of donors, NAD or NADP as acceptor
g446.t1	GO:0055114	obsolete oxidation-reduction process
g447.t1	GO:0016491	oxidoreductase activity
g447.t1	GO:0016620	oxidoreductase activity, acting on the aldehyde or oxo group of donors, NAD or NADP as acceptor
g447.t1	GO:0055114	obsolete oxidation-reduction process
g448.t1	GO:0003677	DNA binding
g449.t1	GO:0005524	ATP binding
g449.t1	GO:0006298	mismatch repair
g449.t1	GO:0030983	mismatched DNA binding
g450.t1	GO:0005086	#N/A
g450.t1	GO:0032012	regulation of ARF protein signal transduction
g453.t1	GO:0008271	secondary active sulfate transmembrane transporter activity
g453.t1	GO:0008272	sulfate transport
g453.t1	GO:0015116	sulfate transmembrane transporter activity
g453.t1	GO:0016020	membrane
g453.t1	GO:0016021	integral component of membrane
g453.t1	GO:0055085	transmembrane transport
g453.t1	GO:1902358	sulfate transmembrane transport
g455.t1	GO:0008271	secondary active sulfate transmembrane transporter activity
g455.t1	GO:0008272	sulfate transport
g455.t1	GO:0015116	sulfate transmembrane transporter activity
g455.t1	GO:0016020	membrane
g455.t1	GO:0016021	integral component of membrane
g455.t1	GO:0055085	transmembrane transport
g455.t1	GO:1902358	sulfate transmembrane transport
g456.t1	GO:0005198	structural molecule activity
g456.t1	GO:0005515	protein binding
g456.t1	GO:0006886	intracellular protein transport
g456.t1	GO:0016192	vesicle-mediated transport
g456.t1	GO:0030117	membrane coat
g459.t1	GO:0005524	ATP binding
g459.t1	GO:0006298	mismatch repair
g459.t1	GO:0030983	mismatched DNA binding
g460.t1	GO:0005086	#N/A
g460.t1	GO:0032012	regulation of ARF protein signal transduction
g464.t1	GO:0008271	secondary active sulfate transmembrane transporter activity
g464.t1	GO:0008272	sulfate transport
g464.t1	GO:0015116	sulfate transmembrane transporter activity
g464.t1	GO:0016020	membrane
g464.t1	GO:0016021	integral component of membrane
g464.t1	GO:0055085	transmembrane transport
g464.t1	GO:1902358	sulfate transmembrane transport
g465.t1	GO:0008271	secondary active sulfate transmembrane transporter activity
g465.t1	GO:0008272	sulfate transport
g465.t1	GO:0015116	sulfate transmembrane transporter activity
g465.t1	GO:0016020	membrane
g465.t1	GO:0016021	integral component of membrane
g465.t1	GO:0055085	transmembrane transport
g465.t1	GO:1902358	sulfate transmembrane transport
g466.t1	GO:0005198	structural molecule activity
g466.t1	GO:0005515	protein binding
g466.t1	GO:0006886	intracellular protein transport
g466.t1	GO:0016192	vesicle-mediated transport
g466.t1	GO:0030117	membrane coat
g468.t1	GO:0016020	membrane
g470.t1	GO:0005096	GTPase activator activity
g471.t1	GO:0030001	metal ion transport
g471.t1	GO:0046872	metal ion binding
g473.t1	GO:0005515	protein binding
g473.t1	GO:0005524	ATP binding
g475.t1	GO:0003860	3-hydroxyisobutyryl-CoA hydrolase activity
g476.t1	GO:0016787	hydrolase activity
g478.t1	GO:0004553	hydrolase activity, hydrolyzing O-glycosyl compounds
g478.t1	GO:0005975	carbohydrate metabolic process
g478.t1	GO:0009019	tRNA (guanine-N1-)-methyltransferase activity
g478.t1	GO:0030488	tRNA methylation
g482.t1	GO:0043531	ADP binding
g483.t1	GO:0043531	ADP binding
g485.t1	GO:0004672	protein kinase activity
g485.t1	GO:0005524	ATP binding
g485.t1	GO:0006468	protein phosphorylation
g486.t1	GO:0003924	GTPase activity
g486.t1	GO:0005525	GTP binding
g486.t1	GO:0007264	small GTPase mediated signal transduction
g487.t1	GO:0016491	oxidoreductase activity
g487.t1	GO:0045454	cell redox homeostasis
g488.t1	GO:0016020	membrane
g488.t1	GO:0022857	transmembrane transporter activity
g488.t1	GO:0055085	transmembrane transport
g489.t1	GO:0016020	membrane
g489.t1	GO:0022857	transmembrane transporter activity
g489.t1	GO:0055085	transmembrane transport
g490.t1	GO:0004842	ubiquitin-protein transferase activity
g490.t1	GO:0005515	protein binding
g490.t1	GO:0016567	protein ubiquitination
g491.t1	GO:0003824	catalytic activity
g491.t1	GO:0009116	nucleoside metabolic process
g492.t1	GO:0046983	protein dimerization activity
g496.t1	GO:0005515	protein binding
g498.t1	GO:0003735	structural constituent of ribosome
g498.t1	GO:0005840	ribosome
g498.t1	GO:0006412	translation
g499.t1	GO:0003676	nucleic acid binding
g499.t1	GO:0003746	translation elongation factor activity
g499.t1	GO:0005515	protein binding
g499.t1	GO:0006414	translational elongation
g500.t1	GO:0003700	DNA-binding transcription factor activity
g502.t1	GO:0004553	hydrolase activity, hydrolyzing O-glycosyl compounds
g502.t1	GO:0005618	cell wall
g502.t1	GO:0005975	carbohydrate metabolic process
g502.t1	GO:0006073	cellular glucan metabolic process
g502.t1	GO:0010411	xyloglucan metabolic process
g502.t1	GO:0016762	xyloglucan:xyloglucosyl transferase activity
g502.t1	GO:0042546	cell wall biogenesis
g502.t1	GO:0048046	apoplast
g504.t1	GO:0003677	DNA binding
g505.t1	GO:0004672	protein kinase activity
g505.t1	GO:0005524	ATP binding
g505.t1	GO:0006468	protein phosphorylation
g506.t1	GO:0004462	lactoylglutathione lyase activity
g506.t1	GO:0008168	methyltransferase activity
g506.t1	GO:0046872	metal ion binding
g507.t1	GO:0003824	catalytic activity
g507.t1	GO:0004672	protein kinase activity
g507.t1	GO:0005524	ATP binding
g507.t1	GO:0006468	protein phosphorylation
g507.t1	GO:0043169	cation binding
g509.t1	GO:0007165	signal transduction
g510.t1	GO:0005515	protein binding
g512.t1	GO:0016020	membrane
g512.t1	GO:0016021	integral component of membrane
g512.t1	GO:0022857	transmembrane transporter activity
g512.t1	GO:0055085	transmembrane transport
g513.t1	GO:0003723	RNA binding
g514.t1	GO:0006486	protein glycosylation
g514.t1	GO:0016757	transferase activity, transferring glycosyl groups
g517.t1	GO:0003677	DNA binding
g517.t1	GO:0003700	DNA-binding transcription factor activity
g517.t1	GO:0006355	regulation of transcription, DNA-templated
g519.t1	GO:0004576	oligosaccharyl transferase activity
g519.t1	GO:0006486	protein glycosylation
g519.t1	GO:0016020	membrane
g520.t1	GO:0000398	mRNA splicing, via spliceosome
g520.t1	GO:0005681	spliceosomal complex
g521.t1	GO:0005515	protein binding
g522.t1	GO:0005515	protein binding
g525.t1	GO:0007030	Golgi organization
g526.t1	GO:0003968	RNA-directed 5'-3' RNA polymerase activity
g526.t1	GO:0004470	malic enzyme activity
g526.t1	GO:0004471	malate dehydrogenase (decarboxylating) (NAD+) activity
g526.t1	GO:0051287	NAD binding
g526.t1	GO:0055114	obsolete oxidation-reduction process
g527.t1	GO:0016491	oxidoreductase activity
g527.t1	GO:0055114	obsolete oxidation-reduction process
g530.t1	GO:0003824	catalytic activity
g530.t1	GO:0004722	protein serine/threonine phosphatase activity
g530.t1	GO:0006470	protein dephosphorylation
g530.t1	GO:0043169	cation binding
g531.t1	GO:0000160	phosphorelay signal transduction system
g532.t1	GO:0005524	ATP binding
g532.t1	GO:0016021	integral component of membrane
g532.t1	GO:0016887	ATPase activity
g532.t1	GO:0042626	ATPase-coupled transmembrane transporter activity
g532.t1	GO:0055085	transmembrane transport
g533.t1	GO:0019988	charged-tRNA amino acid modification
g533.t1	GO:0043399	tRNA A64-2'-O-ribosylphosphate transferase activity
g535.t1	GO:0020037	heme binding
g536.t1	GO:0016757	transferase activity, transferring glycosyl groups
g537.t1	GO:0020037	heme binding
g538.t1	GO:0016757	transferase activity, transferring glycosyl groups
g539.t1	GO:0016491	oxidoreductase activity
g539.t1	GO:0050661	NADP binding
g539.t1	GO:0051287	NAD binding
g539.t1	GO:0055114	obsolete oxidation-reduction process
g540.t1	GO:0004672	protein kinase activity
g540.t1	GO:0005515	protein binding
g540.t1	GO:0005524	ATP binding
g540.t1	GO:0006468	protein phosphorylation
g541.t1	GO:0001678	cellular glucose homeostasis
g541.t1	GO:0004396	hexokinase activity
g541.t1	GO:0005524	ATP binding
g541.t1	GO:0005536	glucose binding
g541.t1	GO:0005975	carbohydrate metabolic process
g541.t1	GO:0016773	phosphotransferase activity, alcohol group as acceptor
g545.t1	GO:0015297	antiporter activity
g545.t1	GO:0016020	membrane
g545.t1	GO:0042910	xenobiotic transmembrane transporter activity
g545.t1	GO:0055085	transmembrane transport
g546.t1	GO:0005515	protein binding
g547.t1	GO:0030599	pectinesterase activity
g547.t1	GO:0042545	cell wall modification
g548.t1	GO:0000166	nucleotide binding
g548.t1	GO:0004812	aminoacyl-tRNA ligase activity
g548.t1	GO:0004814	arginine-tRNA ligase activity
g548.t1	GO:0005524	ATP binding
g548.t1	GO:0005737	cytoplasm
g548.t1	GO:0006418	tRNA aminoacylation for protein translation
g548.t1	GO:0006420	arginyl-tRNA aminoacylation
g549.t1	GO:0004672	protein kinase activity
g549.t1	GO:0005524	ATP binding
g549.t1	GO:0006468	protein phosphorylation
g550.t1	GO:0005515	protein binding
g551.t1	GO:0005515	protein binding
g552.t1	GO:0004553	hydrolase activity, hydrolyzing O-glycosyl compounds
g552.t1	GO:0005975	carbohydrate metabolic process
g553.t1	GO:0005515	protein binding
g555.t1	GO:0003779	actin binding
g556.t1	GO:0003779	actin binding
g561.t1	GO:0003993	acid phosphatase activity
g562.t1	GO:0005515	protein binding
g563.t1	GO:0004725	protein tyrosine phosphatase activity
g563.t1	GO:0006470	protein dephosphorylation
g563.t1	GO:0008138	protein tyrosine/serine/threonine phosphatase activity
g563.t1	GO:0016311	dephosphorylation
g563.t1	GO:0016791	phosphatase activity
g564.t1	GO:0003677	DNA binding
g564.t1	GO:0006355	regulation of transcription, DNA-templated
g565.t1	GO:0003824	catalytic activity
g565.t1	GO:0004222	metalloendopeptidase activity
g565.t1	GO:0006508	proteolysis
g565.t1	GO:0006627	protein processing involved in protein targeting to mitochondrion
g565.t1	GO:0046872	metal ion binding
g566.t1	GO:0016787	hydrolase activity
g567.t1	GO:0003872	6-phosphofructokinase activity
g567.t1	GO:0005524	ATP binding
g567.t1	GO:0006002	fructose 6-phosphate metabolic process
g567.t1	GO:0006096	glycolytic process
g569.t1	GO:0006751	glutathione catabolic process
g569.t1	GO:0036374	glutathione hydrolase activity
g570.t1	GO:0005506	iron ion binding
g570.t1	GO:0005737	cytoplasm
g570.t1	GO:0019310	inositol catabolic process
g570.t1	GO:0050113	inositol oxygenase activity
g570.t1	GO:0055114	obsolete oxidation-reduction process
g571.t1	GO:0046872	metal ion binding
g572.t1	GO:0003743	translation initiation factor activity
g572.t1	GO:0006413	translational initiation
g573.t1	GO:0003677	DNA binding
g574.t1	GO:0004672	protein kinase activity
g574.t1	GO:0005515	protein binding
g574.t1	GO:0005524	ATP binding
g574.t1	GO:0006468	protein phosphorylation
g576.t1	GO:0007034	vacuolar transport
g578.t1	GO:0005515	protein binding
g578.t1	GO:0016787	hydrolase activity
g579.t1	GO:0004386	helicase activity
g580.t1	GO:0003735	structural constituent of ribosome
g580.t1	GO:0005840	ribosome
g580.t1	GO:0006412	translation
g581.t1	GO:0003824	catalytic activity
g581.t1	GO:0004222	metalloendopeptidase activity
g581.t1	GO:0006508	proteolysis
g581.t1	GO:0046872	metal ion binding
g584.t1	GO:0004402	histone acetyltransferase activity
g584.t1	GO:0005634	nucleus
g584.t1	GO:0006325	chromatin organization
g584.t1	GO:0006348	chromatin silencing at telomere
g584.t1	GO:0008080	N-acetyltransferase activity
g584.t1	GO:0016573	histone acetylation
g585.t1	GO:0008612	peptidyl-lysine modification to peptidyl-hypusine
g586.t1	GO:0008171	O-methyltransferase activity
g587.t1	GO:0003677	DNA binding
g587.t1	GO:0003899	DNA-directed 5'-3' RNA polymerase activity
g587.t1	GO:0006351	transcription, DNA-templated
g587.t1	GO:0008171	O-methyltransferase activity
g587.t1	GO:0032549	ribonucleoside binding
g588.t1	GO:0008171	O-methyltransferase activity
g589.t1	GO:0015031	protein transport
g591.t1	GO:0004623	phospholipase A2 activity
g591.t1	GO:0005509	calcium ion binding
g591.t1	GO:0006644	phospholipid metabolic process
g591.t1	GO:0016042	lipid catabolic process
g591.t1	GO:0050482	arachidonic acid secretion
g592.t1	GO:0000276	mitochondrial proton-transporting ATP synthase complex, coupling factor F(o)
g592.t1	GO:0015078	proton transmembrane transporter activity
g592.t1	GO:0015986	ATP synthesis coupled proton transport
g593.t1	GO:0003677	DNA binding
g593.t1	GO:0003824	catalytic activity
g593.t1	GO:0009058	biosynthetic process
g593.t1	GO:0030170	pyridoxal phosphate binding
g593.t1	GO:0046983	protein dimerization activity
g594.t1	GO:0003824	catalytic activity
g594.t1	GO:0009058	biosynthetic process
g594.t1	GO:0030170	pyridoxal phosphate binding
g595.t1	GO:0003735	structural constituent of ribosome
g595.t1	GO:0005840	ribosome
g595.t1	GO:0006412	translation
g595.t1	GO:0015934	large ribosomal subunit
g596.t1	GO:0004177	aminopeptidase activity
g596.t1	GO:0030145	manganese ion binding
g597.t1	GO:0006479	protein methylation
g597.t1	GO:0008168	methyltransferase activity
g600.t1	GO:0005515	protein binding
g600.t1	GO:0008270	zinc ion binding
g602.t1	GO:0016791	phosphatase activity
g603.t1	GO:0005743	mitochondrial inner membrane
g603.t1	GO:0022857	transmembrane transporter activity
g603.t1	GO:0055085	transmembrane transport
g604.t1	GO:0005515	protein binding
g604.t1	GO:0008270	zinc ion binding
g605.t1	GO:0005737	cytoplasm
g605.t1	GO:0006535	cysteine biosynthetic process from serine
g605.t1	GO:0009001	serine O-acetyltransferase activity
g605.t1	GO:0016740	transferase activity
g606.t1	GO:0003677	DNA binding
g606.t1	GO:0006355	regulation of transcription, DNA-templated
g607.t1	GO:0003677	DNA binding
g607.t1	GO:0006355	regulation of transcription, DNA-templated
g608.t1	GO:0004672	protein kinase activity
g608.t1	GO:0005524	ATP binding
g608.t1	GO:0006468	protein phosphorylation
g609.t1	GO:0008610	lipid biosynthetic process
g609.t1	GO:0008780	acyl-[acyl-carrier-protein]-UDP-N-acetylglucosamine O-acyltransferase activity
g610.t1	GO:0003676	nucleic acid binding
g610.t1	GO:0003677	DNA binding
g610.t1	GO:0008270	zinc ion binding
g611.t1	GO:0006812	cation transport
g611.t1	GO:0015299	solute:proton antiporter activity
g611.t1	GO:0016021	integral component of membrane
g611.t1	GO:0055085	transmembrane transport
g612.t1	GO:0016491	oxidoreductase activity
g612.t1	GO:0055114	obsolete oxidation-reduction process
g613.t1	GO:0036297	interstrand cross-link repair
g613.t1	GO:0043240	Fanconi anaemia nuclear complex
g614.t1	GO:0016021	integral component of membrane
g615.t1	GO:0008168	methyltransferase activity
g616.t1	GO:0003824	catalytic activity
g616.t1	GO:0004126	cytidine deaminase activity
g616.t1	GO:0008270	zinc ion binding
g616.t1	GO:0009972	cytidine deamination
g618.t1	GO:0005985	sucrose metabolic process
g618.t1	GO:0016157	sucrose synthase activity
g619.t1	GO:0045454	cell redox homeostasis
g620.t1	GO:0003824	catalytic activity
g622.t1	GO:0005515	protein binding
g626.t1	GO:0003676	nucleic acid binding
g626.t1	GO:0006139	nucleobase-containing compound metabolic process
g626.t1	GO:0008408	3'-5' exonuclease activity
g628.t1	GO:0006355	regulation of transcription, DNA-templated
g628.t1	GO:0008270	zinc ion binding
g628.t1	GO:0043565	sequence-specific DNA binding
g630.t1	GO:0030145	manganese ion binding
g630.t1	GO:0045735	nutrient reservoir activity
g632.t1	GO:0004553	hydrolase activity, hydrolyzing O-glycosyl compounds
g632.t1	GO:0005975	carbohydrate metabolic process
g634.t1	GO:0016491	oxidoreductase activity
g634.t1	GO:0055114	obsolete oxidation-reduction process
g637.t1	GO:0005515	protein binding
g637.t1	GO:0016021	integral component of membrane
g638.t1	GO:0004672	protein kinase activity
g638.t1	GO:0005524	ATP binding
g638.t1	GO:0006468	protein phosphorylation
g638.t1	GO:0006487	protein N-linked glycosylation
g638.t1	GO:0034998	oligosaccharyltransferase I complex
g640.t1	GO:0046872	metal ion binding
g646.t1	GO:0003743	translation initiation factor activity
g646.t1	GO:0006413	translational initiation
g647.t1	GO:0003824	catalytic activity
g647.t1	GO:0009690	cytokinin metabolic process
g647.t1	GO:0016491	oxidoreductase activity
g647.t1	GO:0019139	cytokinin dehydrogenase activity
g647.t1	GO:0050660	flavin adenine dinucleotide binding
g647.t1	GO:0055114	obsolete oxidation-reduction process
g647.t1	GO:0071949	FAD binding
g649.t1	GO:0003824	catalytic activity
g649.t1	GO:0009690	cytokinin metabolic process
g649.t1	GO:0016491	oxidoreductase activity
g649.t1	GO:0019139	cytokinin dehydrogenase activity
g649.t1	GO:0050660	flavin adenine dinucleotide binding
g649.t1	GO:0055114	obsolete oxidation-reduction process
g649.t1	GO:0071949	FAD binding
g650.t1	GO:0003723	RNA binding
g658.t1	GO:0046983	protein dimerization activity
g659.t1	GO:0003677	DNA binding
g659.t1	GO:0003697	single-stranded DNA binding
g659.t1	GO:0005524	ATP binding
g659.t1	GO:0005634	nucleus
g659.t1	GO:0006259	DNA metabolic process
g659.t1	GO:0006281	DNA repair
g659.t1	GO:0006334	nucleosome assembly
g659.t1	GO:0008094	DNA-dependent ATPase activity
g660.t1	GO:0003735	structural constituent of ribosome
g660.t1	GO:0005840	ribosome
g660.t1	GO:0006412	translation
g661.t1	GO:0046872	metal ion binding
g662.t1	GO:0016491	oxidoreductase activity
g662.t1	GO:0055114	obsolete oxidation-reduction process
g663.t1	GO:0016787	hydrolase activity
g665.t1	GO:0005515	protein binding
g667.t1	GO:0010374	stomatal complex development
g668.t1	GO:0004672	protein kinase activity
g668.t1	GO:0005524	ATP binding
g668.t1	GO:0006468	protein phosphorylation
g669.t1	GO:0003676	nucleic acid binding
g669.t1	GO:0005524	ATP binding
g671.t1	GO:0008374	O-acyltransferase activity
g672.t1	GO:0003676	nucleic acid binding
g672.t1	GO:0005515	protein binding
g672.t1	GO:0005524	ATP binding
g673.t1	GO:0004379	glycylpeptide N-tetradecanoyltransferase activity
g673.t1	GO:0006499	N-terminal protein myristoylation
g674.t1	GO:0000786	nucleosome
g674.t1	GO:0003677	DNA binding
g674.t1	GO:0005634	nucleus
g674.t1	GO:0006334	nucleosome assembly
g675.t1	GO:0016117	carotenoid biosynthetic process
g675.t1	GO:0016705	oxidoreductase activity, acting on paired donors, with incorporation or reduction of molecular oxygen
g676.t1	GO:0016758	transferase activity, transferring hexosyl groups
g678.t1	GO:0004672	protein kinase activity
g678.t1	GO:0004842	ubiquitin-protein transferase activity
g678.t1	GO:0005524	ATP binding
g678.t1	GO:0006468	protein phosphorylation
g678.t1	GO:0016567	protein ubiquitination
g680.t1	GO:0016020	membrane
g680.t1	GO:0016021	integral component of membrane
g680.t1	GO:0022857	transmembrane transporter activity
g683.t1	GO:0004672	protein kinase activity
g683.t1	GO:0004674	protein serine/threonine kinase activity
g683.t1	GO:0005524	ATP binding
g683.t1	GO:0006468	protein phosphorylation
g685.t1	GO:0003824	catalytic activity
g685.t1	GO:0004722	protein serine/threonine phosphatase activity
g685.t1	GO:0006470	protein dephosphorylation
g685.t1	GO:0043169	cation binding
g686.t1	GO:0004672	protein kinase activity
g686.t1	GO:0005524	ATP binding
g686.t1	GO:0006468	protein phosphorylation
g687.t1	GO:0005515	protein binding
g688.t1	GO:0003729	mRNA binding
g688.t1	GO:0005849	mRNA cleavage factor complex
g688.t1	GO:0006378	mRNA polyadenylation
g689.t1	GO:0003677	DNA binding
g694.t1	GO:0005515	protein binding
g695.t1	GO:0006520	cellular amino acid metabolic process
g695.t1	GO:0030170	pyridoxal phosphate binding
g696.t1	GO:0003774	motor activity
g696.t1	GO:0005515	protein binding
g696.t1	GO:0005524	ATP binding
g696.t1	GO:0016459	myosin complex
g698.t1	GO:0009902	chloroplast relocation
g699.t1	GO:0005515	protein binding
g700.t1	GO:0005515	protein binding
g702.t1	GO:0006355	regulation of transcription, DNA-templated
g702.t1	GO:0006508	proteolysis
g702.t1	GO:0008236	serine-type peptidase activity
g702.t1	GO:0042393	histone binding
g703.t1	GO:0003677	DNA binding
g703.t1	GO:0003700	DNA-binding transcription factor activity
g703.t1	GO:0006355	regulation of transcription, DNA-templated
g703.t1	GO:0016602	CCAAT-binding factor complex
g704.t1	GO:0005515	protein binding
g704.t1	GO:0006629	lipid metabolic process
g704.t1	GO:0008374	O-acyltransferase activity
g706.t1	GO:0009734	auxin-activated signaling pathway
g707.t1	GO:0007034	vacuolar transport
g710.t1	GO:0016020	membrane
g710.t1	GO:0055085	transmembrane transport
g711.t1	GO:0009523	photosystem II
g711.t1	GO:0015979	photosynthesis
g711.t1	GO:0016020	membrane
g712.t1	GO:0003676	nucleic acid binding
g712.t1	GO:0003677	DNA binding
g712.t1	GO:0005634	nucleus
g712.t1	GO:0006260	DNA replication
g712.t1	GO:0006281	DNA repair
g712.t1	GO:0006310	DNA recombination
g713.t1	GO:0005515	protein binding
g714.t1	GO:0003824	catalytic activity
g715.t1	GO:0003723	RNA binding
g715.t1	GO:0003735	structural constituent of ribosome
g715.t1	GO:0006412	translation
g715.t1	GO:0015935	small ribosomal subunit
g716.t1	GO:0042753	positive regulation of circadian rhythm
g720.t1	GO:0003824	catalytic activity
g720.t1	GO:0004356	glutamate-ammonia ligase activity
g720.t1	GO:0006542	glutamine biosynthetic process
g720.t1	GO:0006807	nitrogen compound metabolic process
g721.t1	GO:0003677	DNA binding
g723.t1	GO:0003677	DNA binding
g724.t1	GO:0005506	iron ion binding
g724.t1	GO:0016705	oxidoreductase activity, acting on paired donors, with incorporation or reduction of molecular oxygen
g724.t1	GO:0020037	heme binding
g724.t1	GO:0055114	obsolete oxidation-reduction process
g725.t1	GO:0003677	DNA binding
g725.t1	GO:0003712	transcription coregulator activity
g725.t1	GO:0003899	DNA-directed 5'-3' RNA polymerase activity
g725.t1	GO:0005666	RNA polymerase III complex
g725.t1	GO:0006357	regulation of transcription by RNA polymerase II
g725.t1	GO:0006383	transcription by RNA polymerase III
g725.t1	GO:0016592	mediator complex
g726.t1	GO:0005515	protein binding
g726.t1	GO:0006355	regulation of transcription, DNA-templated
g726.t1	GO:0016570	histone modification
g727.t1	GO:0005524	ATP binding
g727.t1	GO:0005634	nucleus
g727.t1	GO:0006351	transcription, DNA-templated
g727.t1	GO:0006355	regulation of transcription, DNA-templated
g727.t1	GO:0032502	developmental process
g729.t1	GO:0003824	catalytic activity
g729.t1	GO:0010181	FMN binding
g729.t1	GO:0016491	oxidoreductase activity
g729.t1	GO:0055114	obsolete oxidation-reduction process
g730.t1	GO:0004553	hydrolase activity, hydrolyzing O-glycosyl compounds
g730.t1	GO:0005975	carbohydrate metabolic process
g731.t1	GO:0004553	hydrolase activity, hydrolyzing O-glycosyl compounds
g731.t1	GO:0005975	carbohydrate metabolic process
g732.t1	GO:0004553	hydrolase activity, hydrolyzing O-glycosyl compounds
g732.t1	GO:0005975	carbohydrate metabolic process
g733.t1	GO:0003824	catalytic activity
g733.t1	GO:0010181	FMN binding
g733.t1	GO:0016491	oxidoreductase activity
g733.t1	GO:0030145	manganese ion binding
g733.t1	GO:0045735	nutrient reservoir activity
g733.t1	GO:0055114	obsolete oxidation-reduction process
g734.t1	GO:0004553	hydrolase activity, hydrolyzing O-glycosyl compounds
g734.t1	GO:0005975	carbohydrate metabolic process
g735.t1	GO:0004553	hydrolase activity, hydrolyzing O-glycosyl compounds
g735.t1	GO:0005975	carbohydrate metabolic process
g736.t1	GO:0004553	hydrolase activity, hydrolyzing O-glycosyl compounds
g736.t1	GO:0005975	carbohydrate metabolic process
g737.t1	GO:0030145	manganese ion binding
g737.t1	GO:0045735	nutrient reservoir activity
g738.t1	GO:0030145	manganese ion binding
g738.t1	GO:0045735	nutrient reservoir activity
g739.t1	GO:0003735	structural constituent of ribosome
g739.t1	GO:0005840	ribosome
g739.t1	GO:0006412	translation
g740.t1	GO:0030145	manganese ion binding
g740.t1	GO:0045735	nutrient reservoir activity
g741.t1	GO:0030145	manganese ion binding
g741.t1	GO:0045735	nutrient reservoir activity
g742.t1	GO:0030145	manganese ion binding
g742.t1	GO:0045735	nutrient reservoir activity
g743.t1	GO:0030145	manganese ion binding
g743.t1	GO:0045735	nutrient reservoir activity
g745.t1	GO:0030145	manganese ion binding
g745.t1	GO:0045735	nutrient reservoir activity
g748.t1	GO:0005515	protein binding
g749.t1	GO:0005515	protein binding
g752.t1	GO:0008080	N-acetyltransferase activity
g755.t1	GO:0005524	ATP binding
g755.t1	GO:0006464	cellular protein modification process
g757.t1	GO:0005515	protein binding
g758.t1	GO:0006508	proteolysis
g758.t1	GO:0008234	cysteine-type peptidase activity
g759.t1	GO:0004672	protein kinase activity
g759.t1	GO:0005524	ATP binding
g759.t1	GO:0006468	protein phosphorylation
g760.t1	GO:0005506	iron ion binding
g760.t1	GO:0016705	oxidoreductase activity, acting on paired donors, with incorporation or reduction of molecular oxygen
g760.t1	GO:0020037	heme binding
g760.t1	GO:0055114	obsolete oxidation-reduction process
g762.t1	GO:0005506	iron ion binding
g762.t1	GO:0016705	oxidoreductase activity, acting on paired donors, with incorporation or reduction of molecular oxygen
g762.t1	GO:0020037	heme binding
g762.t1	GO:0055114	obsolete oxidation-reduction process
g763.t1	GO:0005506	iron ion binding
g763.t1	GO:0016705	oxidoreductase activity, acting on paired donors, with incorporation or reduction of molecular oxygen
g763.t1	GO:0020037	heme binding
g763.t1	GO:0055114	obsolete oxidation-reduction process
g764.t1	GO:0005506	iron ion binding
g764.t1	GO:0016705	oxidoreductase activity, acting on paired donors, with incorporation or reduction of molecular oxygen
g764.t1	GO:0020037	heme binding
g764.t1	GO:0055114	obsolete oxidation-reduction process
g767.t1	GO:0004252	serine-type endopeptidase activity
g767.t1	GO:0006508	proteolysis
g768.t1	GO:0007186	G protein-coupled receptor signaling pathway
g770.t1	GO:0016021	integral component of membrane
g770.t1	GO:0055085	transmembrane transport
g771.t1	GO:0016491	oxidoreductase activity
g771.t1	GO:0016620	oxidoreductase activity, acting on the aldehyde or oxo group of donors, NAD or NADP as acceptor
g771.t1	GO:0055114	obsolete oxidation-reduction process
g773.t1	GO:0009058	biosynthetic process
g773.t1	GO:0016844	strictosidine synthase activity
g774.t1	GO:0003676	nucleic acid binding
g774.t1	GO:0004386	helicase activity
g774.t1	GO:0005524	ATP binding
g774.t1	GO:0006310	DNA recombination
g775.t1	GO:0044237	cellular metabolic process
g775.t1	GO:0044249	cellular biosynthetic process
g780.t1	GO:0004672	protein kinase activity
g780.t1	GO:0005515	protein binding
g780.t1	GO:0005524	ATP binding
g780.t1	GO:0006468	protein phosphorylation
g781.t1	GO:0009765	photosynthesis, light harvesting
g781.t1	GO:0016020	membrane
g782.t1	GO:0004650	polygalacturonase activity
g782.t1	GO:0005975	carbohydrate metabolic process
g784.t1	GO:0003676	nucleic acid binding
g787.t1	GO:0004553	hydrolase activity, hydrolyzing O-glycosyl compounds
g787.t1	GO:0005975	carbohydrate metabolic process
g787.t1	GO:0030246	carbohydrate binding
g788.t1	GO:0006355	regulation of transcription, DNA-templated
g788.t1	GO:0008270	zinc ion binding
g789.t1	GO:0006508	proteolysis
g789.t1	GO:0008234	cysteine-type peptidase activity
g790.t1	GO:0005515	protein binding
g791.t1	GO:0004553	hydrolase activity, hydrolyzing O-glycosyl compounds
g791.t1	GO:0005975	carbohydrate metabolic process
g791.t1	GO:0030246	carbohydrate binding
g792.t1	GO:0003677	DNA binding
g792.t1	GO:0003700	DNA-binding transcription factor activity
g792.t1	GO:0006355	regulation of transcription, DNA-templated
g793.t1	GO:0005524	ATP binding
g793.t1	GO:0006457	protein folding
g793.t1	GO:0046914	transition metal ion binding
g793.t1	GO:1901671	positive regulation of superoxide dismutase activity
g794.t1	GO:0003677	DNA binding
g794.t1	GO:0005515	protein binding
g794.t1	GO:0005634	nucleus
g794.t1	GO:0006355	regulation of transcription, DNA-templated
g794.t1	GO:0009725	response to hormone
g795.t1	GO:0003676	nucleic acid binding
g795.t1	GO:0005524	ATP binding
g798.t1	GO:0003676	nucleic acid binding
g798.t1	GO:0005524	ATP binding
g799.t1	GO:0003824	catalytic activity
g799.t1	GO:0006633	fatty acid biosynthetic process
g799.t1	GO:0016747	transferase activity, transferring acyl groups other than amino-acyl groups
g801.t1	GO:0004857	enzyme inhibitor activity
g804.t1	GO:0004499	N,N-dimethylaniline monooxygenase activity
g804.t1	GO:0050660	flavin adenine dinucleotide binding
g804.t1	GO:0050661	NADP binding
g804.t1	GO:0055114	obsolete oxidation-reduction process
g805.t1	GO:0004499	N,N-dimethylaniline monooxygenase activity
g805.t1	GO:0050660	flavin adenine dinucleotide binding
g805.t1	GO:0050661	NADP binding
g805.t1	GO:0055114	obsolete oxidation-reduction process
g806.t1	GO:0016209	antioxidant activity
g806.t1	GO:0016491	oxidoreductase activity
g806.t1	GO:0045454	cell redox homeostasis
g806.t1	GO:0055114	obsolete oxidation-reduction process
g808.t1	GO:0004601	peroxidase activity
g808.t1	GO:0005509	calcium ion binding
g808.t1	GO:0016020	membrane
g808.t1	GO:0016491	oxidoreductase activity
g808.t1	GO:0050664	oxidoreductase activity, acting on NAD(P)H, oxygen as acceptor
g808.t1	GO:0055114	obsolete oxidation-reduction process
g809.t1	GO:0003993	acid phosphatase activity
g809.t1	GO:0016787	hydrolase activity
g810.t1	GO:0009733	response to auxin
g811.t1	GO:0030599	pectinesterase activity
g811.t1	GO:0042545	cell wall modification
g812.t1	GO:0009733	response to auxin
g813.t1	GO:0004197	cysteine-type endopeptidase activity
g813.t1	GO:0016020	membrane
g813.t1	GO:0030176	integral component of endoplasmic reticulum membrane
g813.t1	GO:0071586	CAAX-box protein processing
g814.t1	GO:0005985	sucrose metabolic process
g814.t1	GO:0016157	sucrose synthase activity
g816.t1	GO:0003777	microtubule motor activity
g816.t1	GO:0005524	ATP binding
g816.t1	GO:0007018	microtubule-based movement
g816.t1	GO:0008017	microtubule binding
g817.t1	GO:0003743	translation initiation factor activity
g817.t1	GO:0003777	microtubule motor activity
g817.t1	GO:0005524	ATP binding
g817.t1	GO:0005852	eukaryotic translation initiation factor 3 complex
g817.t1	GO:0006446	regulation of translational initiation
g817.t1	GO:0007018	microtubule-based movement
g817.t1	GO:0008017	microtubule binding
g817.t1	GO:0043022	ribosome binding
g818.t1	GO:0042578	phosphoric ester hydrolase activity
g820.t1	GO:0004842	ubiquitin-protein transferase activity
g820.t1	GO:0016567	protein ubiquitination
g821.t1	GO:0016788	hydrolase activity, acting on ester bonds
g822.t1	GO:0005634	nucleus
g823.t1	GO:0046872	metal ion binding
g824.t1	GO:0004842	ubiquitin-protein transferase activity
g824.t1	GO:0016567	protein ubiquitination
g825.t1	GO:0004842	ubiquitin-protein transferase activity
g825.t1	GO:0016567	protein ubiquitination
g826.t1	GO:0004842	ubiquitin-protein transferase activity
g826.t1	GO:0016567	protein ubiquitination
g826.t1	GO:0046872	metal ion binding
g827.t1	GO:0004842	ubiquitin-protein transferase activity
g827.t1	GO:0016567	protein ubiquitination
g828.t1	GO:0003676	nucleic acid binding
g828.t1	GO:0008270	zinc ion binding
g830.t1	GO:0004842	ubiquitin-protein transferase activity
g830.t1	GO:0016567	protein ubiquitination
g831.t1	GO:0004842	ubiquitin-protein transferase activity
g831.t1	GO:0016567	protein ubiquitination
g832.t1	GO:0004842	ubiquitin-protein transferase activity
g832.t1	GO:0016567	protein ubiquitination
g833.t1	GO:0046983	protein dimerization activity
g834.t1	GO:0005524	ATP binding
g834.t1	GO:0016307	phosphatidylinositol phosphate kinase activity
g834.t1	GO:0046488	phosphatidylinositol metabolic process
g834.t1	GO:0046872	metal ion binding
g835.t1	GO:0004176	ATP-dependent peptidase activity
g835.t1	GO:0004252	serine-type endopeptidase activity
g835.t1	GO:0005524	ATP binding
g835.t1	GO:0030163	protein catabolic process
g836.t1	GO:0005801	cis-Golgi network
g836.t1	GO:0006886	intracellular protein transport
g836.t1	GO:0016020	membrane
g837.t1	GO:0000150	recombinase activity
g837.t1	GO:0000166	nucleotide binding
g837.t1	GO:0000724	double-strand break repair via homologous recombination
g837.t1	GO:0003677	DNA binding
g837.t1	GO:0003690	double-stranded DNA binding
g837.t1	GO:0003697	single-stranded DNA binding
g837.t1	GO:0005524	ATP binding
g837.t1	GO:0006259	DNA metabolic process
g837.t1	GO:0006281	DNA repair
g837.t1	GO:0008094	DNA-dependent ATPase activity
g837.t1	GO:1990426	mitotic recombination-dependent replication fork processing
g838.t1	GO:0004857	enzyme inhibitor activity
g838.t1	GO:0030599	pectinesterase activity
g838.t1	GO:0042545	cell wall modification
g839.t1	GO:0004857	enzyme inhibitor activity
g839.t1	GO:0030599	pectinesterase activity
g839.t1	GO:0042545	cell wall modification
g840.t1	GO:0004857	enzyme inhibitor activity
g840.t1	GO:0030599	pectinesterase activity
g840.t1	GO:0042545	cell wall modification
g841.t1	GO:0003735	structural constituent of ribosome
g841.t1	GO:0005515	protein binding
g841.t1	GO:0005840	ribosome
g841.t1	GO:0006412	translation
g842.t1	GO:0004857	enzyme inhibitor activity
g842.t1	GO:0030599	pectinesterase activity
g842.t1	GO:0042545	cell wall modification
g843.t1	GO:0016491	oxidoreductase activity
g843.t1	GO:0055114	obsolete oxidation-reduction process
g844.t1	GO:0008253	5'-nucleotidase activity
g844.t1	GO:0009264	deoxyribonucleotide catabolic process
g845.t1	GO:0003677	DNA binding
g846.t1	GO:0004553	hydrolase activity, hydrolyzing O-glycosyl compounds
g846.t1	GO:0005975	carbohydrate metabolic process
g847.t1	GO:0005086	#N/A
g847.t1	GO:0032012	regulation of ARF protein signal transduction
g848.t1	GO:0046872	metal ion binding
g850.t1	GO:0016020	membrane
g851.t1	GO:0006644	phospholipid metabolic process
g851.t1	GO:0016746	transferase activity, transferring acyl groups
g852.t1	GO:0003777	microtubule motor activity
g852.t1	GO:0003824	catalytic activity
g852.t1	GO:0005524	ATP binding
g852.t1	GO:0005856	cytoskeleton
g852.t1	GO:0007018	microtubule-based movement
g852.t1	GO:0008017	microtubule binding
g852.t1	GO:0016491	oxidoreductase activity
g852.t1	GO:0055114	obsolete oxidation-reduction process
g853.t1	GO:0004672	protein kinase activity
g853.t1	GO:0005524	ATP binding
g853.t1	GO:0006468	protein phosphorylation
g854.t1	GO:0004672	protein kinase activity
g854.t1	GO:0005524	ATP binding
g854.t1	GO:0006468	protein phosphorylation
g854.t1	GO:0030246	carbohydrate binding
g856.t1	GO:0004252	serine-type endopeptidase activity
g856.t1	GO:0006508	proteolysis
g858.t1	GO:0005384	manganese ion transmembrane transporter activity
g858.t1	GO:0030026	cellular manganese ion homeostasis
g859.t1	GO:0016747	transferase activity, transferring acyl groups other than amino-acyl groups
g860.t1	GO:0006355	regulation of transcription, DNA-templated
g861.t1	GO:0003677	DNA binding
g862.t1	GO:0016787	hydrolase activity
g864.t1	GO:0004791	thioredoxin-disulfide reductase activity
g864.t1	GO:0005737	cytoplasm
g864.t1	GO:0016491	oxidoreductase activity
g864.t1	GO:0019430	removal of superoxide radicals
g864.t1	GO:0055114	obsolete oxidation-reduction process
g865.t1	GO:0004420	hydroxymethylglutaryl-CoA reductase (NADPH) activity
g865.t1	GO:0005515	protein binding
g865.t1	GO:0008299	isoprenoid biosynthetic process
g865.t1	GO:0015936	coenzyme A metabolic process
g865.t1	GO:0016616	oxidoreductase activity, acting on the CH-OH group of donors, NAD or NADP as acceptor
g865.t1	GO:0050662	obsolete coenzyme binding
g865.t1	GO:0055114	obsolete oxidation-reduction process
g866.t1	GO:0003676	nucleic acid binding
g866.t1	GO:0003729	mRNA binding
g872.t1	GO:0005515	protein binding
g873.t1	GO:0003723	RNA binding
g873.t1	GO:0033897	ribonuclease T2 activity
g874.t1	GO:0005515	protein binding
g875.t1	GO:0003677	DNA binding
g879.t1	GO:0016020	membrane
g879.t1	GO:0016021	integral component of membrane
g879.t1	GO:0022857	transmembrane transporter activity
g879.t1	GO:0055085	transmembrane transport
g880.t1	GO:0016020	membrane
g880.t1	GO:0016021	integral component of membrane
g880.t1	GO:0022857	transmembrane transporter activity
g880.t1	GO:0055085	transmembrane transport
g881.t1	GO:0003924	GTPase activity
g881.t1	GO:0005525	GTP binding
g883.t1	GO:0006952	defense response
g883.t1	GO:0016021	integral component of membrane
g885.t1	GO:0016021	integral component of membrane
g885.t1	GO:0055085	transmembrane transport
g886.t1	GO:0003723	RNA binding
g886.t1	GO:0004540	ribonuclease activity
g887.t1	GO:0004540	ribonuclease activity
g887.t1	GO:0004672	protein kinase activity
g887.t1	GO:0005515	protein binding
g887.t1	GO:0005524	ATP binding
g887.t1	GO:0006397	mRNA processing
g887.t1	GO:0006468	protein phosphorylation
g888.t1	GO:0015276	ligand-gated ion channel activity
g888.t1	GO:0016020	membrane
g889.t1	GO:0015276	ligand-gated ion channel activity
g889.t1	GO:0016020	membrane
g890.t1	GO:0003824	catalytic activity
g890.t1	GO:0004722	protein serine/threonine phosphatase activity
g890.t1	GO:0006470	protein dephosphorylation
g890.t1	GO:0043169	cation binding
g891.t1	GO:0003735	structural constituent of ribosome
g891.t1	GO:0005840	ribosome
g891.t1	GO:0006412	translation
g893.t1	GO:0004672	protein kinase activity
g893.t1	GO:0005524	ATP binding
g893.t1	GO:0006468	protein phosphorylation
g895.t1	GO:0005524	ATP binding
g895.t1	GO:0006298	mismatch repair
g895.t1	GO:0016887	ATPase activity
g895.t1	GO:0030983	mismatched DNA binding
g895.t1	GO:0032300	mismatch repair complex
g896.t1	GO:0003677	DNA binding
g898.t1	GO:0003682	chromatin binding
g898.t1	GO:0003886	DNA (cytosine-5-)-methyltransferase activity
g898.t1	GO:0005634	nucleus
g898.t1	GO:0008168	methyltransferase activity
g898.t1	GO:0090116	C-5 methylation of cytosine
g899.t1	GO:0005515	protein binding
g901.t1	GO:0098519	nucleotide phosphatase activity, acting on free nucleotides
g904.t1	GO:0005515	protein binding
g905.t1	GO:0005515	protein binding
g907.t1	GO:0005092	GDP-dissociation inhibitor activity
g907.t1	GO:0007264	small GTPase mediated signal transduction
g909.t1	GO:0004672	protein kinase activity
g909.t1	GO:0005524	ATP binding
g909.t1	GO:0006468	protein phosphorylation
g910.t1	GO:0016765	transferase activity, transferring alkyl or aryl (other than methyl) groups
g912.t1	GO:0042578	phosphoric ester hydrolase activity
g912.t1	GO:0052866	phosphatidylinositol phosphate phosphatase activity
g913.t1	GO:0003676	nucleic acid binding
g914.t1	GO:0005515	protein binding
g915.t1	GO:0003723	RNA binding
g915.t1	GO:0006396	RNA processing
g915.t1	GO:0016779	nucleotidyltransferase activity
g916.t1	GO:0005634	nucleus
g917.t1	GO:0003824	catalytic activity
g917.t1	GO:0004648	O-phospho-L-serine:2-oxoglutarate aminotransferase activity
g917.t1	GO:0006564	L-serine biosynthetic process
g919.t1	GO:0005737	cytoplasm
g919.t1	GO:0006535	cysteine biosynthetic process from serine
g919.t1	GO:0009001	serine O-acetyltransferase activity
g919.t1	GO:0016740	transferase activity
g920.t1	GO:0004449	isocitrate dehydrogenase (NAD+) activity
g920.t1	GO:0006099	tricarboxylic acid cycle
g920.t1	GO:0016616	oxidoreductase activity, acting on the CH-OH group of donors, NAD or NADP as acceptor
g920.t1	GO:0055114	obsolete oxidation-reduction process
g921.t1	GO:0003824	catalytic activity
g922.t1	GO:0009058	biosynthetic process
g922.t1	GO:0016844	strictosidine synthase activity
g923.t1	GO:0009058	biosynthetic process
g923.t1	GO:0016844	strictosidine synthase activity
g924.t1	GO:0003824	catalytic activity
g926.t1	GO:0004568	chitinase activity
g926.t1	GO:0005975	carbohydrate metabolic process
g926.t1	GO:0006032	chitin catabolic process
g926.t1	GO:0016998	cell wall macromolecule catabolic process
g927.t1	GO:0003743	translation initiation factor activity
g927.t1	GO:0005515	protein binding
g927.t1	GO:0005737	cytoplasm
g927.t1	GO:0005852	eukaryotic translation initiation factor 3 complex
g928.t1	GO:0004568	chitinase activity
g928.t1	GO:0005975	carbohydrate metabolic process
g928.t1	GO:0006032	chitin catabolic process
g928.t1	GO:0008061	chitin binding
g928.t1	GO:0016998	cell wall macromolecule catabolic process
g929.t1	GO:0005515	protein binding
g935.t1	GO:0015031	protein transport
g936.t1	GO:0015031	protein transport
g939.t1	GO:0016788	hydrolase activity, acting on ester bonds
g940.t1	GO:0016788	hydrolase activity, acting on ester bonds
g943.t1	GO:0005515	protein binding
g945.t1	GO:0005515	protein binding
g949.t1	GO:0005515	protein binding
g950.t1	GO:0004672	protein kinase activity
g950.t1	GO:0005524	ATP binding
g950.t1	GO:0006468	protein phosphorylation
g951.t1	GO:0008519	ammonium transmembrane transporter activity
g951.t1	GO:0015696	ammonium transport
g951.t1	GO:0016020	membrane
g951.t1	GO:0072488	ammonium transmembrane transport
g952.t1	GO:0005515	protein binding
g952.t1	GO:0007339	binding of sperm to zona pellucida
g952.t1	GO:0016020	membrane
g953.t1	GO:0004672	protein kinase activity
g953.t1	GO:0005524	ATP binding
g953.t1	GO:0006468	protein phosphorylation
g954.t1	GO:0008519	ammonium transmembrane transporter activity
g954.t1	GO:0015696	ammonium transport
g954.t1	GO:0016020	membrane
g954.t1	GO:0072488	ammonium transmembrane transport
g955.t1	GO:0004518	nuclease activity
g956.t1	GO:0005515	protein binding
g957.t1	GO:0003676	nucleic acid binding
g957.t1	GO:0003824	catalytic activity
g959.t1	GO:0003824	catalytic activity
g959.t1	GO:0004630	phospholipase D activity
g959.t1	GO:0005509	calcium ion binding
g959.t1	GO:0016020	membrane
g959.t1	GO:0046470	phosphatidylcholine metabolic process
g962.t1	GO:0003677	DNA binding
g962.t1	GO:0003899	DNA-directed 5'-3' RNA polymerase activity
g962.t1	GO:0005665	RNA polymerase II, core complex
g962.t1	GO:0006351	transcription, DNA-templated
g962.t1	GO:0006366	transcription by RNA polymerase II
g963.t1	GO:0003677	DNA binding
g963.t1	GO:0003899	DNA-directed 5'-3' RNA polymerase activity
g963.t1	GO:0005665	RNA polymerase II, core complex
g963.t1	GO:0006351	transcription, DNA-templated
g963.t1	GO:0006366	transcription by RNA polymerase II
g965.t1	GO:0003677	DNA binding
g965.t1	GO:0008289	lipid binding
g970.t1	GO:0005506	iron ion binding
g970.t1	GO:0016491	oxidoreductase activity
g970.t1	GO:0016705	oxidoreductase activity, acting on paired donors, with incorporation or reduction of molecular oxygen
g970.t1	GO:0031418	L-ascorbic acid binding
g970.t1	GO:0055114	obsolete oxidation-reduction process
g973.t1	GO:0004672	protein kinase activity
g973.t1	GO:0005524	ATP binding
g973.t1	GO:0006468	protein phosphorylation
g974.t1	GO:0071249	cellular response to nitrate
g975.t1	GO:0003824	catalytic activity
g975.t1	GO:0004722	protein serine/threonine phosphatase activity
g975.t1	GO:0006470	protein dephosphorylation
g975.t1	GO:0043169	cation binding
g976.t1	GO:0016020	membrane
g977.t1	GO:0004190	aspartic-type endopeptidase activity
g977.t1	GO:0006508	proteolysis
g978.t1	GO:0004190	aspartic-type endopeptidase activity
g978.t1	GO:0006508	proteolysis
g979.t1	GO:0005634	nucleus
g979.t1	GO:0006364	rRNA processing
g980.t1	GO:0004601	peroxidase activity
g980.t1	GO:0006979	response to oxidative stress
g980.t1	GO:0020037	heme binding
g980.t1	GO:0055114	obsolete oxidation-reduction process
g983.t1	GO:0015267	channel activity
g983.t1	GO:0016020	membrane
g983.t1	GO:0055085	transmembrane transport
g988.t1	GO:0005515	protein binding
g989.t1	GO:0006511	ubiquitin-dependent protein catabolic process
g993.t1	GO:0016788	hydrolase activity, acting on ester bonds
g994.t1	GO:0003924	GTPase activity
g994.t1	GO:0005525	GTP binding
g995.t1	GO:0005515	protein binding
g996.t1	GO:0003824	catalytic activity
g996.t1	GO:0016788	hydrolase activity, acting on ester bonds
g998.t1	GO:0008270	zinc ion binding
g999.t1	GO:0004672	protein kinase activity
g999.t1	GO:0005524	ATP binding
g999.t1	GO:0006468	protein phosphorylation
g999.t1	GO:0015031	protein transport
g999.t1	GO:0030906	retromer, cargo-selective complex
g999.t1	GO:0042147	retrograde transport, endosome to Golgi
g1000.t1	GO:0003924	GTPase activity
g1000.t1	GO:0005525	GTP binding
g1000.t1	GO:0007264	small GTPase mediated signal transduction
g1001.t1	GO:0003856	3-dehydroquinate synthase activity
g1001.t1	GO:0005737	cytoplasm
g1001.t1	GO:0009073	aromatic amino acid family biosynthetic process
g1002.t1	GO:0003677	DNA binding
g1003.t1	GO:0005634	nucleus
g1003.t1	GO:0006281	DNA repair
g1006.t1	GO:0071249	cellular response to nitrate
g1007.t1	GO:0004601	peroxidase activity
g1007.t1	GO:0006979	response to oxidative stress
g1007.t1	GO:0020037	heme binding
g1007.t1	GO:0055114	obsolete oxidation-reduction process
g1008.t1	GO:0005515	protein binding
g1010.t1	GO:0000155	phosphorelay sensor kinase activity
g1010.t1	GO:0000160	phosphorelay signal transduction system
g1010.t1	GO:0004175	endopeptidase activity
g1010.t1	GO:0004298	threonine-type endopeptidase activity
g1010.t1	GO:0005839	proteasome core complex
g1010.t1	GO:0006511	ubiquitin-dependent protein catabolic process
g1010.t1	GO:0007165	signal transduction
g1010.t1	GO:0016310	phosphorylation
g1010.t1	GO:0016772	transferase activity, transferring phosphorus-containing groups
g1010.t1	GO:0019773	proteasome core complex, alpha-subunit complex
g1010.t1	GO:0051603	proteolysis involved in cellular protein catabolic process
g1012.t1	GO:0003824	catalytic activity
g1012.t1	GO:0004559	alpha-mannosidase activity
g1012.t1	GO:0005975	carbohydrate metabolic process
g1012.t1	GO:0006013	mannose metabolic process
g1012.t1	GO:0030246	carbohydrate binding
g1013.t1	GO:0003824	catalytic activity
g1013.t1	GO:0004559	alpha-mannosidase activity
g1013.t1	GO:0005975	carbohydrate metabolic process
g1013.t1	GO:0006013	mannose metabolic process
g1013.t1	GO:0030246	carbohydrate binding
g1015.t1	GO:0006952	defense response
g1015.t1	GO:0016021	integral component of membrane
g1018.t1	GO:0008168	methyltransferase activity
g1018.t1	GO:0055085	transmembrane transport
g1020.t1	GO:0005737	cytoplasm
g1020.t1	GO:0018025	calmodulin-lysine N-methyltransferase activity
g1022.t1	GO:0003676	nucleic acid binding
g1023.t1	GO:0016491	oxidoreductase activity
g1023.t1	GO:0055114	obsolete oxidation-reduction process
g1024.t1	GO:0005515	protein binding
g1027.t1	GO:0005515	protein binding
g1027.t1	GO:0007166	cell surface receptor signaling pathway
g1029.t1	GO:0004518	nuclease activity
g1029.t1	GO:0006281	DNA repair
g1029.t1	GO:0008270	zinc ion binding
g1030.t1	GO:0046983	protein dimerization activity
g1031.t1	GO:0004672	protein kinase activity
g1031.t1	GO:0005509	calcium ion binding
g1031.t1	GO:0005524	ATP binding
g1031.t1	GO:0006468	protein phosphorylation
g1032.t1	GO:0016491	oxidoreductase activity
g1032.t1	GO:0055114	obsolete oxidation-reduction process
g1035.t1	GO:0005515	protein binding
g1035.t1	GO:0016301	kinase activity
g1037.t1	GO:0005515	protein binding
g1038.t1	GO:0003677	DNA binding
g1039.t1	GO:0016491	oxidoreductase activity
g1039.t1	GO:0055114	obsolete oxidation-reduction process
g1042.t1	GO:0003824	catalytic activity
g1042.t1	GO:0004553	hydrolase activity, hydrolyzing O-glycosyl compounds
g1042.t1	GO:0005975	carbohydrate metabolic process
g1043.t1	GO:0009639	response to red or far red light
g1043.t1	GO:0009959	negative gravitropism
g1044.t1	GO:0006355	regulation of transcription, DNA-templated
g1045.t1	GO:0009733	response to auxin
g1046.t1	GO:0046872	metal ion binding
g1047.t1	GO:0008446	GDP-mannose 4,6-dehydratase activity
g1047.t1	GO:0019673	GDP-mannose metabolic process
g1049.t1	GO:0003676	nucleic acid binding
g1052.t1	GO:0003676	nucleic acid binding
g1053.t1	GO:0000786	nucleosome
g1053.t1	GO:0003677	DNA binding
g1053.t1	GO:0005634	nucleus
g1053.t1	GO:0006334	nucleosome assembly
g1055.t1	GO:0003677	DNA binding
g1055.t1	GO:0006355	regulation of transcription, DNA-templated
g1056.t1	GO:0015078	proton transmembrane transporter activity
g1056.t1	GO:0033177	proton-transporting two-sector ATPase complex, proton-transporting domain
g1056.t1	GO:0033179	proton-transporting V-type ATPase, V0 domain
g1056.t1	GO:1902600	proton transmembrane transport
g1058.t1	GO:0003777	microtubule motor activity
g1058.t1	GO:0005524	ATP binding
g1058.t1	GO:0007018	microtubule-based movement
g1058.t1	GO:0008017	microtubule binding
g1060.t1	GO:0005515	protein binding
g1061.t1	GO:0006508	proteolysis
g1061.t1	GO:0008236	serine-type peptidase activity
g1061.t1	GO:0008270	zinc ion binding
g1062.t1	GO:0005524	ATP binding
g1064.t1	GO:0005524	ATP binding
g1065.t1	GO:0005524	ATP binding
g1067.t1	GO:0003677	DNA binding
g1067.t1	GO:0005515	protein binding
g1067.t1	GO:0046872	metal ion binding
g1071.t1	GO:0005506	iron ion binding
g1071.t1	GO:0016705	oxidoreductase activity, acting on paired donors, with incorporation or reduction of molecular oxygen
g1071.t1	GO:0020037	heme binding
g1071.t1	GO:0055114	obsolete oxidation-reduction process
g1072.t1	GO:0003677	DNA binding
g1072.t1	GO:0005634	nucleus
g1072.t1	GO:0006355	regulation of transcription, DNA-templated
g1072.t1	GO:0008270	zinc ion binding
g1072.t1	GO:0043565	sequence-specific DNA binding
g1072.t1	GO:0045893	positive regulation of transcription, DNA-templated
g1073.t1	GO:0005515	protein binding
g1074.t1	GO:0005515	protein binding
g1075.t1	GO:0002151	G-quadruplex RNA binding
g1075.t1	GO:0005515	protein binding
g1075.t1	GO:0031011	Ino80 complex
g1075.t1	GO:0071339	MLL1 complex
g1076.t1	GO:0003700	DNA-binding transcription factor activity
g1076.t1	GO:0005634	nucleus
g1076.t1	GO:0006355	regulation of transcription, DNA-templated
g1077.t1	GO:0006081	cellular aldehyde metabolic process
g1077.t1	GO:0016491	oxidoreductase activity
g1077.t1	GO:0016620	oxidoreductase activity, acting on the aldehyde or oxo group of donors, NAD or NADP as acceptor
g1077.t1	GO:0055114	obsolete oxidation-reduction process
g1079.t1	GO:0003824	catalytic activity
g1079.t1	GO:0016491	oxidoreductase activity
g1079.t1	GO:0050660	flavin adenine dinucleotide binding
g1079.t1	GO:0055114	obsolete oxidation-reduction process
g1079.t1	GO:0071949	FAD binding
g1080.t1	GO:0003824	catalytic activity
g1080.t1	GO:0006400	tRNA modification
g1080.t1	GO:0016740	transferase activity
g1080.t1	GO:0035596	methylthiotransferase activity
g1080.t1	GO:0051536	iron-sulfur cluster binding
g1080.t1	GO:0051539	4 iron, 4 sulfur cluster binding
g1081.t1	GO:0005506	iron ion binding
g1081.t1	GO:0016705	oxidoreductase activity, acting on paired donors, with incorporation or reduction of molecular oxygen
g1081.t1	GO:0020037	heme binding
g1081.t1	GO:0055114	obsolete oxidation-reduction process
g1082.t1	GO:0000154	rRNA modification
g1082.t1	GO:0000179	rRNA (adenine-N6,N6-)-dimethyltransferase activity
g1082.t1	GO:0006364	rRNA processing
g1082.t1	GO:0008649	rRNA methyltransferase activity
g1083.t1	GO:0005506	iron ion binding
g1083.t1	GO:0016705	oxidoreductase activity, acting on paired donors, with incorporation or reduction of molecular oxygen
g1083.t1	GO:0020037	heme binding
g1083.t1	GO:0055114	obsolete oxidation-reduction process
g1084.t1	GO:0000154	rRNA modification
g1084.t1	GO:0000179	rRNA (adenine-N6,N6-)-dimethyltransferase activity
g1084.t1	GO:0006364	rRNA processing
g1084.t1	GO:0008649	rRNA methyltransferase activity
g1086.t1	GO:0004553	hydrolase activity, hydrolyzing O-glycosyl compounds
g1086.t1	GO:0005975	carbohydrate metabolic process
g1086.t1	GO:0030246	carbohydrate binding
g1087.t1	GO:0006662	glycerol ether metabolic process
g1087.t1	GO:0015035	protein disulfide oxidoreductase activity
g1087.t1	GO:0045454	cell redox homeostasis
g1089.t1	GO:0016020	membrane
g1089.t1	GO:0016021	integral component of membrane
g1089.t1	GO:0022857	transmembrane transporter activity
g1092.t1	GO:0008168	methyltransferase activity
g1093.t1	GO:0009055	electron transfer activity
g1093.t1	GO:0015035	protein disulfide oxidoreductase activity
g1093.t1	GO:0045454	cell redox homeostasis
g1097.t1	GO:0009055	electron transfer activity
g1097.t1	GO:0015035	protein disulfide oxidoreductase activity
g1097.t1	GO:0045454	cell redox homeostasis
g1101.t1	GO:0003824	catalytic activity
g1102.t1	GO:0003824	catalytic activity
g1104.t1	GO:0003735	structural constituent of ribosome
g1104.t1	GO:0005840	ribosome
g1104.t1	GO:0006412	translation
g1105.t1	GO:0004601	peroxidase activity
g1105.t1	GO:0006979	response to oxidative stress
g1105.t1	GO:0020037	heme binding
g1105.t1	GO:0055114	obsolete oxidation-reduction process
g1106.t1	GO:0004650	polygalacturonase activity
g1106.t1	GO:0005975	carbohydrate metabolic process
g1108.t1	GO:0004857	enzyme inhibitor activity
g1109.t1	GO:0004553	hydrolase activity, hydrolyzing O-glycosyl compounds
g1109.t1	GO:0005975	carbohydrate metabolic process
g1110.t1	GO:0004857	enzyme inhibitor activity
g1112.t1	GO:0043531	ADP binding
g1116.t1	GO:0006355	regulation of transcription, DNA-templated
g1117.t1	GO:0005515	protein binding
g1117.t1	GO:0008270	zinc ion binding
g1118.t1	GO:0009415	response to water
g1119.t1	GO:0009415	response to water
g1120.t1	GO:0009415	response to water
g1121.t1	GO:0009415	response to water
g1122.t1	GO:0009415	response to water
g1124.t1	GO:0016620	oxidoreductase activity, acting on the aldehyde or oxo group of donors, NAD or NADP as acceptor
g1124.t1	GO:0055114	obsolete oxidation-reduction process
g1125.t1	GO:0009415	response to water
g1126.t1	GO:0005515	protein binding
g1127.t1	GO:0003700	DNA-binding transcription factor activity
g1127.t1	GO:0006355	regulation of transcription, DNA-templated
g1128.t1	GO:0004672	protein kinase activity
g1128.t1	GO:0004707	MAP kinase activity
g1128.t1	GO:0005524	ATP binding
g1128.t1	GO:0006468	protein phosphorylation
g1129.t1	GO:0005524	ATP binding
g1131.t1	GO:0005524	ATP binding
g1133.t1	GO:0005524	ATP binding
g1134.t1	GO:0043531	ADP binding
g1135.t1	GO:0005524	ATP binding
g1136.t1	GO:0005524	ATP binding
g1137.t1	GO:0005524	ATP binding
g1138.t1	GO:0005524	ATP binding
g1140.t1	GO:0005524	ATP binding
g1141.t1	GO:0005524	ATP binding
g1142.t1	GO:0005506	iron ion binding
g1142.t1	GO:0016705	oxidoreductase activity, acting on paired donors, with incorporation or reduction of molecular oxygen
g1142.t1	GO:0020037	heme binding
g1142.t1	GO:0055114	obsolete oxidation-reduction process
g1143.t1	GO:0003824	catalytic activity
g1145.t1	GO:0008168	methyltransferase activity
g1148.t1	GO:0016788	hydrolase activity, acting on ester bonds
g1151.t1	GO:0016788	hydrolase activity, acting on ester bonds
g1153.t1	GO:0005515	protein binding
g1154.t1	GO:0003723	RNA binding
g1154.t1	GO:0004553	hydrolase activity, hydrolyzing O-glycosyl compounds
g1154.t1	GO:0005525	GTP binding
g1154.t1	GO:0005975	carbohydrate metabolic process
g1157.t1	GO:0000287	magnesium ion binding
g1157.t1	GO:0004427	inorganic diphosphatase activity
g1157.t1	GO:0005737	cytoplasm
g1157.t1	GO:0006796	phosphate-containing compound metabolic process
g1158.t1	GO:0016021	integral component of membrane
g1162.t1	GO:0016020	membrane
g1162.t1	GO:0016192	vesicle-mediated transport
g1163.t1	GO:0003824	catalytic activity
g1163.t1	GO:0005975	carbohydrate metabolic process
g1163.t1	GO:0016853	isomerase activity
g1163.t1	GO:0030246	carbohydrate binding
g1168.t1	GO:0005507	copper ion binding
g1168.t1	GO:0016491	oxidoreductase activity
g1168.t1	GO:0046274	lignin catabolic process
g1168.t1	GO:0048046	apoplast
g1168.t1	GO:0052716	hydroquinone:oxygen oxidoreductase activity
g1168.t1	GO:0055114	obsolete oxidation-reduction process
g1170.t1	GO:0005515	protein binding
g1171.t1	GO:0004842	ubiquitin-protein transferase activity
g1171.t1	GO:0016567	protein ubiquitination
g1174.t1	GO:0003677	DNA binding
g1175.t1	GO:0005524	ATP binding
g1175.t1	GO:0005739	mitochondrion
g1175.t1	GO:0007005	mitochondrion organization
g1177.t1	GO:0005524	ATP binding
g1177.t1	GO:0005739	mitochondrion
g1177.t1	GO:0007005	mitochondrion organization
g1181.t1	GO:0003677	DNA binding
g1182.t1	GO:0003824	catalytic activity
g1182.t1	GO:0006281	DNA repair
g1182.t1	GO:0006284	base-excision repair
g1183.t1	GO:0003824	catalytic activity
g1184.t1	GO:0006355	regulation of transcription, DNA-templated
g1184.t1	GO:0008270	zinc ion binding
g1184.t1	GO:0043565	sequence-specific DNA binding
g1186.t1	GO:0003677	DNA binding
g1186.t1	GO:0047429	nucleoside-triphosphate diphosphatase activity
g1187.t1	GO:0016491	oxidoreductase activity
g1187.t1	GO:0055114	obsolete oxidation-reduction process
g1188.t1	GO:0016491	oxidoreductase activity
g1188.t1	GO:0055114	obsolete oxidation-reduction process
g1189.t1	GO:0015031	protein transport
g1190.t1	GO:0006812	cation transport
g1190.t1	GO:0015299	solute:proton antiporter activity
g1190.t1	GO:0016021	integral component of membrane
g1190.t1	GO:0055085	transmembrane transport
g1191.t1	GO:0016747	transferase activity, transferring acyl groups other than amino-acyl groups
g1194.t1	GO:0003676	nucleic acid binding
g1194.t1	GO:0008270	zinc ion binding
g1195.t1	GO:0006812	cation transport
g1195.t1	GO:0015299	solute:proton antiporter activity
g1195.t1	GO:0016021	integral component of membrane
g1195.t1	GO:0055085	transmembrane transport
g1198.t1	GO:0016192	vesicle-mediated transport
g1199.t1	GO:0005525	GTP binding
g1199.t1	GO:0006614	SRP-dependent cotranslational protein targeting to membrane
g1199.t1	GO:0106035	protein maturation by [4Fe-4S] cluster transfer
g1205.t1	GO:0006099	tricarboxylic acid cycle
g1205.t1	GO:0016491	oxidoreductase activity
g1205.t1	GO:0016627	oxidoreductase activity, acting on the CH-CH group of donors
g1205.t1	GO:0022900	electron transport chain
g1205.t1	GO:0050660	flavin adenine dinucleotide binding
g1205.t1	GO:0055114	obsolete oxidation-reduction process
g1206.t1	GO:0005506	iron ion binding
g1206.t1	GO:0016705	oxidoreductase activity, acting on paired donors, with incorporation or reduction of molecular oxygen
g1206.t1	GO:0020037	heme binding
g1206.t1	GO:0055114	obsolete oxidation-reduction process
g1207.t1	GO:0005524	ATP binding
g1208.t1	GO:0016021	integral component of membrane
g1209.t1	GO:0003676	nucleic acid binding
g1210.t1	GO:0004672	protein kinase activity
g1210.t1	GO:0005524	ATP binding
g1210.t1	GO:0006468	protein phosphorylation
g1211.t1	GO:0005515	protein binding
g1212.t1	GO:0005515	protein binding
g1213.t1	GO:0005515	protein binding
g1215.t1	GO:0005515	protein binding
g1216.t1	GO:0006355	regulation of transcription, DNA-templated
g1216.t1	GO:0017025	TBP-class protein binding
g1216.t1	GO:0070897	transcription preinitiation complex assembly
g1221.t1	GO:0016020	membrane
g1221.t1	GO:0016021	integral component of membrane
g1221.t1	GO:0022857	transmembrane transporter activity
g1221.t1	GO:0055085	transmembrane transport
g1222.t1	GO:0045892	negative regulation of transcription, DNA-templated
g1223.t1	GO:0005515	protein binding
g1224.t1	GO:0003676	nucleic acid binding
g1224.t1	GO:0003723	RNA binding
g1224.t1	GO:0005634	nucleus
g1224.t1	GO:0006397	mRNA processing
g1225.t1	GO:0003899	DNA-directed 5'-3' RNA polymerase activity
g1225.t1	GO:0005634	nucleus
g1225.t1	GO:0006351	transcription, DNA-templated
g1226.t1	GO:0003899	DNA-directed 5'-3' RNA polymerase activity
g1226.t1	GO:0005634	nucleus
g1226.t1	GO:0006351	transcription, DNA-templated
g1227.t1	GO:0003676	nucleic acid binding
g1228.t1	GO:0003824	catalytic activity
g1229.t1	GO:0045735	nutrient reservoir activity
g1232.t1	GO:0003700	DNA-binding transcription factor activity
g1232.t1	GO:0006355	regulation of transcription, DNA-templated
g1233.t1	GO:0004672	protein kinase activity
g1233.t1	GO:0005524	ATP binding
g1233.t1	GO:0006468	protein phosphorylation
g1239.t1	GO:0003677	DNA binding
g1239.t1	GO:0006355	regulation of transcription, DNA-templated
g1239.t1	GO:0043565	sequence-specific DNA binding
g1240.t1	GO:0008380	RNA splicing
g1240.t1	GO:0030532	small nuclear ribonucleoprotein complex
g1241.t1	GO:0003955	NAD(P)H dehydrogenase (quinone) activity
g1241.t1	GO:0010181	FMN binding
g1241.t1	GO:0016491	oxidoreductase activity
g1242.t1	GO:0016787	hydrolase activity
g1243.t1	GO:0016758	transferase activity, transferring hexosyl groups
g1244.t1	GO:0016758	transferase activity, transferring hexosyl groups
g1245.t1	GO:0016758	transferase activity, transferring hexosyl groups
g1246.t1	GO:0016758	transferase activity, transferring hexosyl groups
g1248.t1	GO:0003676	nucleic acid binding
g1248.t1	GO:0003723	RNA binding
g1248.t1	GO:0003735	structural constituent of ribosome
g1248.t1	GO:0005840	ribosome
g1248.t1	GO:0006412	translation
g1248.t1	GO:0016758	transferase activity, transferring hexosyl groups
g1249.t1	GO:0003700	DNA-binding transcription factor activity
g1249.t1	GO:0006351	transcription, DNA-templated
g1249.t1	GO:0009742	brassinosteroid mediated signaling pathway
g1250.t1	GO:0005887	integral component of plasma membrane
g1250.t1	GO:0055085	transmembrane transport
g1252.t1	GO:0008299	isoprenoid biosynthetic process
g1254.t1	GO:0006508	proteolysis
g1254.t1	GO:0008234	cysteine-type peptidase activity
g1255.t1	GO:0004672	protein kinase activity
g1255.t1	GO:0005524	ATP binding
g1255.t1	GO:0006468	protein phosphorylation
[truncated: 42,716 more rows]

## Sheet: KEGG ortholog
Protein_ID	Match	Description
g5.t1	K19045	BB; E3 ubiquitin-protein ligase BIG BROTHER and related proteins [EC:2.3.2.27]
g11.t1	K00297	metF, MTHFR; methylenetetrahydrofolate reductase (NADPH) [EC:1.5.1.20]
g16.t1	K08472	MLO; mlo protein
g17.t1	K17255	GDI1_2; Rab GDP dissociation inhibitor
g22.t1	K07759	PARG; poly(ADP-ribose) glycohydrolase [EC:3.2.1.143]
g28.t1	K15191	LARP7; La-related protein 7
g29.t1	K01765	ITPK4; inositol-1,3,4-trisphosphate 5/6-kinase [EC:2.7.1.159]
g34.t1	K09338	HD-ZIP; homeobox-leucine zipper protein
g38.t1	K15202	GTF3C5, TFC1; general transcription factor 3C polypeptide 5 (transcription factor C subunit 1)
g39.t1	K21552	HOL; methyl halide transferase [EC:2.1.1.165]
g41.t1	K01184	E3.2.1.15; polygalacturonase [EC:3.2.1.15]
g42.t1	K01184	E3.2.1.15; polygalacturonase [EC:3.2.1.15]
g43.t1	K01184	E3.2.1.15; polygalacturonase [EC:3.2.1.15]
g48.t1	K01653	E2.2.1.6S, ilvH, ilvN; acetolactate synthase I/III small subunit [EC:2.2.1.6]
g50.t1	K01653	E2.2.1.6S, ilvH, ilvN; acetolactate synthase I/III small subunit [EC:2.2.1.6]
g53.t1	K02974	RP-S24e, RPS24; small subunit ribosomal protein S24e
g54.t1	K17800	LETM1, MDM38; LETM1 and EF-hand domain-containing protein 1, mitochondrial
g57.t1	K13691	SGT1; pathogen-inducible salicylic acid glucosyltransferase [EC:2.4.1.-]
g59.t1	K12625	LSM6; U6 snRNA-associated Sm-like protein LSm6
g60.t1	K17361	ACOT9; acyl-coenzyme A thioesterase 9 [EC:3.1.2.-]
g63.t1	K14512	MPK6; mitogen-activated protein kinase 6 [EC:2.7.11.24]
g66.t1	K02932	RP-L5e, RPL5; large subunit ribosomal protein L5e
g70.t1	K16297	SCPL-II; serine carboxypeptidase-like clade II [EC:3.4.16.-]
g72.t1	K10908	POLRMT, RPO41; DNA-directed RNA polymerase, mitochondrial [EC:2.7.7.6]
g79.t1	K03873	ELOB, TCEB2; elongin-B
g83.t1	K10999	CESA; cellulose synthase A [EC:2.4.1.12]
g84.t1	K02520	infC, MTIF3; translation initiation factor IF-3
g85.t1	K03283	HSPA1s; heat shock 70kDa protein 1/2/6/8
g86.t1	K03260	EIF4G; translation initiation factor 4G
g94.t1	K00134	GAPDH, gapA; glyceraldehyde 3-phosphate dehydrogenase [EC:1.2.1.12]
g99.t1	K16297	SCPL-II; serine carboxypeptidase-like clade II [EC:3.4.16.-]
g100.t1	K13431	SRPR; signal recognition particle receptor subunit alpha
g104.t1	K05391	CNGC; cyclic nucleotide gated channel, plant
g105.t1	K17086	TM9SF2_4; transmembrane 9 superfamily member 2/4
g106.t1	K01255	CARP, pepA; leucyl aminopeptidase [EC:3.4.11.1]
g107.t1	K06693	PSMD9, RPN4; 26S proteasome regulatory subunit N4
g108.t1	K01246	tag; DNA-3-methyladenine glycosylase I [EC:3.2.2.20]
g110.t1	K00558	DNMT1, dcm; DNA (cytosine-5)-methyltransferase 1 [EC:2.1.1.37]
g112.t1	K03263	EIF5A; translation initiation factor 5A
g116.t1	K03263	EIF5A; translation initiation factor 5A
g118.t1	K11855	USP36_42; ubiquitin carboxyl-terminal hydrolase 36/42 [EC:3.4.19.12]
g121.t1	K10255	FAD6, desA; acyl-lipid omega-6 desaturase (Delta-12 desaturase) [EC:1.14.19.23 1.14.19.45]
g124.t1	K20720	RTN4; reticulon-4
g127.t1	K09287	RAV; RAV-like factor
g129.t1	K18179	COA6; cytochrome c oxidase assembly factor 6
g131.t1	K00131	gapN; glyceraldehyde-3-phosphate dehydrogenase (NADP+) [EC:1.2.1.9]
g132.t1	K12581	CNOT7_8, CAF1, POP2; CCR4-NOT transcription complex subunit 7/8
g133.t1	K20280	TRAPPC5, TRS31; trafficking protein particle complex subunit 5
g137.t1	K08516	YKT6; synaptobrevin homolog YKT6
g138.t1	K03098	APOD; apolipoprotein D and lipocalin family protein
g141.t1	K14491	ARR-B; two-component response regulator ARR-B family
g142.t1	K01076	ABHD17; abhydrolase domain-containing protein 17 [EC:3.1.2.22]
g144.t1	K01183	E3.2.1.14; chitinase [EC:3.2.1.14]
g147.t1	K17824	DCUN1D4_5; DCN1-like protein 4/5
g148.t1	K01535	PMA1, PMA2; H+-transporting ATPase [EC:7.1.2.1]
g149.t1	K24755	WDR76, CMR1; WD repeat-containing protein 76
g151.t1	K02209	MCM5, CDC46; DNA replication licensing factor MCM5 [EC:3.6.4.12]
g152.t1	K11592	DICER1, DCR1; endoribonuclease Dicer [EC:3.1.26.-]
g157.t1	K24193	STP; MFS transporter, SP family, sugar:H+ symporter
g158.t1	K00939	adk, AK; adenylate kinase [EC:2.7.4.3]
g159.t1	K17086	TM9SF2_4; transmembrane 9 superfamily member 2/4
g160.t1	K17569	GPATCH2; G patch domain-containing protein 2
g164.t1	K03768	PPIB, ppiB; peptidyl-prolyl cis-trans isomerase B (cyclophilin B) [EC:5.2.1.8]
g172.t1	K13783	SLC37A1_2; MFS transporter, OPA family, solute carrier family 37 (glycerol-3-phosphate transporter), member 1/2
g173.t1	K23390	BAG6; large proline-rich protein BAG6
g190.t1	K10088	OS9; protein OS-9
g192.t1	K22827	MICU1; calcium uptake protein 1, mitochondrial
g195.t1	K10088	OS9; protein OS-9
g197.t1	K13181	DDX27, DRS1; ATP-dependent RNA helicase DDX27 [EC:3.6.4.13]
g199.t1	K20032	ZDHHC13_17, HIP14; palmitoyltransferase ZDHHC13/17 [EC:2.3.1.225]
g203.t1	K11279	NAP1L1, NRP; nucleosome assembly protein 1-like 1
g205.t1	K11279	NAP1L1, NRP; nucleosome assembly protein 1-like 1
g209.t1	K07964	HPSE; heparanase [EC:3.2.1.166]
g210.t1	K08193	SLC17A; MFS transporter, ACS family, solute carrier family 17 (sodium-dependent inorganic phosphate cotransporter), other
g215.t1	K15227	TYRAAT; arogenate dehydrogenase (NADP+), plant [EC:1.3.1.78]
g216.t1	K23025	AVP; H+-translocating diphosphatase [EC:7.1.3.1]
g219.t1	K03715	MGD; 1,2-diacylglycerol 3-beta-galactosyltransferase [EC:2.4.1.46]
g221.t1	K11366	USP22_27_51, UBP8; ubiquitin carboxyl-terminal hydrolase 22/27/51 [EC:3.4.19.12]
g232.t1	K11279	NAP1L1, NRP; nucleosome assembly protein 1-like 1
g233.t1	K22390	ACP7; acid phosphatase type 7
g236.t1	K05016	CLCN7; chloride channel 7
g239.t1	K00696	E2.4.1.14; sucrose-phosphate synthase [EC:2.4.1.14]
g241.t1	K07297	ADIPOR; adiponectin receptor
g242.t1	K18789	XGD1; xylogalacturonan beta-1,3-xylosyltransferase [EC:2.4.2.41]
g243.t1	K18789	XGD1; xylogalacturonan beta-1,3-xylosyltransferase [EC:2.4.2.41]
g244.t1	K20823	NAA35, MAK10; N-alpha-acetyltransferase 35, NatC auxiliary subunit
g245.t1	K18789	XGD1; xylogalacturonan beta-1,3-xylosyltransferase [EC:2.4.2.41]
g246.t1	K20823	NAA35, MAK10; N-alpha-acetyltransferase 35, NatC auxiliary subunit
g247.t1	K20043	SNAP91, AP180, CALM; clathrin coat assembly protein AP180
g251.t1	K12607	CNOT10; CCR4-NOT transcription complex subunit 10
g252.t1	K11138	RIF1; telomere-associated protein RIF1
g253.t1	K06617	E2.4.1.82; raffinose synthase [EC:2.4.1.82]
g257.t1	K15281	SLC35D; solute carrier family 35
g258.t1	K13153	SNRNP25; U11/U12 small nuclear ribonucleoprotein 25 kDa protein
g263.t1	K20168	TBC1D15; TBC1 domain family member 15
g264.t1	K09422	MYBP; transcription factor MYB, plant
g265.t1	K14484	IAA; auxin-responsive protein IAA
g266.t1	K00737	MGAT3; beta-1,4-mannosyl-glycoprotein beta-1,4-N-acetylglucosaminyltransferase [EC:2.4.1.144]
g268.t1	K10632	BRAP; BRCA1-associated protein [EC:2.3.2.27]
g270.t1	K14411	MSI; RNA-binding protein Musashi
g271.t1	K11662	ACTR6, ARP6; actin-related protein 6
g272.t1	K24260	WDR11; WD repeat-containing protein 11
g274.t1	K24260	WDR11; WD repeat-containing protein 11
g294.t1	K15014	SLC29A1_2_3, ENT1_2_3; solute carrier family 29 (equilibrative nucleoside transporter), member 1/2/3
g299.t1	K14515	EBF1_2; EIN3-binding F-box protein
g302.t1	K01115	PLD1_2; phospholipase D1/2 [EC:3.1.4.4]
g304.t1	K01115	PLD1_2; phospholipase D1/2 [EC:3.1.4.4]
g307.t1	K00430	E1.11.1.7; peroxidase [EC:1.11.1.7]
g308.t1	K21480	HO, pbsA1, hmuO; heme oxygenase (biliverdin-producing, ferredoxin) [EC:1.14.15.20]
g312.t1	K01184	E3.2.1.15; polygalacturonase [EC:3.2.1.15]
g313.t1	K14310	NUP205, NUP192; nuclear pore complex protein Nup205
g315.t1	K20891	GLCAT14; beta-glucuronosyltransferase [EC:2.4.1.-]
g323.t1	K12845	SNU13, NHP2L; U4/U6 small nuclear ribonucleoprotein SNU13
g324.t1	K13280	SEC11, sipW; signal peptidase I [EC:3.4.21.89]
g326.t1	K09518	DNAJB12; DnaJ homolog subfamily B member 12
g327.t1	K14852	RRS1; regulator of ribosome biosynthesis
g328.t1	K14684	SLC25A23S; solute carrier family 25 (mitochondrial phosphate transporter), member 23/24/25/41
g329.t1	K11594	DDX3X, bel; ATP-dependent RNA helicase DDX3X [EC:3.6.4.13]
g333.t1	K00894	ETNK, EKI; ethanolamine kinase [EC:2.7.1.82]
g335.t1	K15133	MED17; mediator of RNA polymerase II transcription subunit 17
g336.t1	K00894	ETNK, EKI; ethanolamine kinase [EC:2.7.1.82]
g338.t1	K15133	MED17; mediator of RNA polymerase II transcription subunit 17
g339.t1	K10418	DYNLL; dynein light chain LC8-type
g341.t1	K00326	E1.6.2.2; cytochrome-b5 reductase [EC:1.6.2.2]
g343.t1	K03426	E3.6.1.22, NUDT12, nudC; NAD+ diphosphatase [EC:3.6.1.22]
g348.t1	K08286	E2.7.11.-; protein-serine/threonine kinase [EC:2.7.11.-]
g350.t1	K08286	E2.7.11.-; protein-serine/threonine kinase [EC:2.7.11.-]
g359.t1	K22763	DESI2, PPPDE1; deubiquitinase DESI2 [EC:3.4.19.12]
g360.t1	K06130	LYPLA2; lysophospholipase II [EC:3.1.1.5]
g361.t1	K11434	PRMT1; type I protein arginine methyltransferase [EC:2.1.1.319]
g364.t1	K15639	CYP734A1, BAS1; PHYB activation tagged suppressor 1 [EC:1.14.-.-]
g365.t1	K07936	RAN; GTP-binding nuclear protein Ran
g367.t1	K21867	AKT, KAT, GORK, SKOR; potassium channel
g369.t1	K03066	PSMC5, RPT6; 26S proteasome regulatory subunit T6
g370.t1	K13137	STRAP, UNRIP; serine-threonine kinase receptor-associated protein
g371.t1	K11251	H2A; histone H2A
g372.t1	K15397	KCS; 3-ketoacyl-CoA synthase [EC:2.3.1.199]
g377.t1	K14494	DELLA; DELLA protein
g382.t1	K03453	TC.BASS; bile acid:Na+ symporter, BASS family
g383.t1	K03453	TC.BASS; bile acid:Na+ symporter, BASS family
g385.t1	K04124	GA3ox; gibberellin 3beta-dioxygenase [EC:1.14.11.15]
g388.t1	K18404	TDRD3; tudor domain-containing protein 3
g390.t1	K11584	PPP2R5; serine/threonine-protein phosphatase 2A regulatory subunit B'
g391.t1	K14484	IAA; auxin-responsive protein IAA
g393.t1	K10781	FATB; fatty acyl-ACP thioesterase B [EC:3.1.2.14 3.1.2.21]
g395.t1	K09533	DNAJC13; DnaJ homolog subfamily C member 13
g397.t1	K00899	mtnK; 5-methylthioribose kinase [EC:2.7.1.100]
g400.t1	K10527	MFP2; enoyl-CoA hydratase/3-hydroxyacyl-CoA dehydrogenase [EC:4.2.1.17 1.1.1.35 1.1.1.211]
g403.t1	K18213	PRORP; proteinaceous RNase P [EC:3.1.26.5]
g410.t1	K10418	DYNLL; dynein light chain LC8-type
g413.t1	K03100	lepB; signal peptidase I [EC:3.4.21.89]
g414.t1	K03141	TFIIH1, GTF2H1, TFB1; transcription initiation factor TFIIH subunit 1
g415.t1	K17710	PTCD1; pentatricopeptide repeat domain-containing protein 1
g416.t1	K13348	MPV17; protein Mpv17
g418.t1	K08653	MBTPS1; membrane-bound transcription factor site-1 protease [EC:3.4.21.112]
g421.t1	K13606	NOL, NYC1; chlorophyll(ide) b reductase [EC:1.1.1.294]
g430.t1	K02737	PSMB5; 20S proteasome subunit beta 5 [EC:3.4.25.1]
g433.t1	K11816	YUCCA; indole-3-pyruvate monooxygenase [EC:1.14.13.168]
g434.t1	K10393	KIF2_24, MCAK; kinesin family member 2/24
g435.t1	K13960	UBE2T, HSPC150; ubiquitin-conjugating enzyme E2 T [EC:2.3.2.23]
g439.t1	K07889	RAB5C; Ras-related protein Rab-5C
g441.t1	K09191	GTF3A; general transcription factor IIIA
g446.t1	K12355	REF1; coniferyl-aldehyde dehydrogenase [EC:1.2.1.68]
g447.t1	K12355	REF1; coniferyl-aldehyde dehydrogenase [EC:1.2.1.68]
g448.t1	K03627	MBF1; putative transcription factor
g449.t1	K08737	MSH6; DNA mismatch repair protein MSH6
g450.t1	K18443	GBF1; golgi-specific brefeldin A-resistance guanine nucleotide exchange factor 1
g453.t1	K17471	SULTR3; sulfate transporter 3
g455.t1	K17471	SULTR3; sulfate transporter 3
g456.t1	K17302	COPB2, SEC27; coatomer subunit beta'
g459.t1	K08737	MSH6; DNA mismatch repair protein MSH6
g460.t1	K18443	GBF1; golgi-specific brefeldin A-resistance guanine nucleotide exchange factor 1
g464.t1	K17471	SULTR3; sulfate transporter 3
g465.t1	K17471	SULTR3; sulfate transporter 3
g466.t1	K17302	COPB2, SEC27; coatomer subunit beta'
g468.t1	K23544	SERINC1_3; serine incorporator 1/3
g475.t1	K05605	HIBCH; 3-hydroxyisobutyryl-CoA hydrolase [EC:3.1.2.4]
g482.t1	K13457	RPM1, RPS3; disease resistance protein RPM1
g483.t1	K13457	RPM1, RPS3; disease resistance protein RPM1
g486.t1	K04392	RAC1; Ras-related C3 botulinum toxin substrate 1
g487.t1	K24140	PRXII; glutaredoxin-dependent peroxiredoxin [EC:1.11.1.25]
g493.t1	K18914	FDXR; adrenodoxin-NADP+ reductase [EC:1.18.1.6]
g494.t1	K18914	FDXR; adrenodoxin-NADP+ reductase [EC:1.18.1.6]
g499.t1	K02357	tsf, TSFM; elongation factor Ts
g502.t1	K08235	E2.4.1.207; xyloglucan:xyloglucosyl transferase [EC:2.4.1.207]
g505.t1	K08960	CSNK1E; casein kinase 1, epsilon [EC:2.7.11.1]
g506.t1	K01759	GLO1, gloA; lactoylglutathione lyase [EC:4.4.1.5]
g508.t1	K10664	ATL6S; E3 ubiquitin-protein ligase ATL6/9/15/31/42/55 [EC:2.3.2.27]
g512.t1	K24193	STP; MFS transporter, SP family, sugar:H+ symporter
g517.t1	K09286	EREBP; EREBP-like factor
g519.t1	K07151	STT3; dolichyl-diphosphooligosaccharide---protein glycosyltransferase [EC:2.4.99.18]
g520.t1	K06063	SNW1, SKIIP, SKIP; SNW domain-containing protein 1
g521.t1	K17550	PPP1R7, SDS22; protein phosphatase 1 regulatory subunit 7
g522.t1	K03350	APC3, CDC27; anaphase-promoting complex subunit 3
g526.t1	K11699	RDR, RDRP; RNA-dependent RNA polymerase [EC:2.7.7.48]
g529.t1	K22378	RNF181; E3 ubiquitin-protein ligase RNF181 [EC:2.3.2.27]
g530.t1	K14497	PP2C; protein phosphatase 2C [EC:3.1.3.16]
g531.t1	K14490	AHP; histidine-containing phosphotransfer peotein
g532.t1	K05658	ABCB1, CD243; ATP-binding cassette, subfamily B (MDR/TAP), member 1 [EC:7.6.2.2]
g533.t1	K15463	RIT1; tRNA A64-2'-O-ribosylphosphate transferase [EC:2.4.2.-]
g539.t1	K00020	HIBADH, mmsB; 3-hydroxyisobutyrate dehydrogenase [EC:1.1.1.31]
g541.t1	K00844	HK; hexokinase [EC:2.7.1.1]
g545.t1	K03327	TC.MATE, SLC47A, norM, mdtK, dinF; multidrug resistance protein, MATE family
g547.t1	K01051	E3.1.1.11; pectinesterase [EC:3.1.1.11]
g548.t1	K01301	NAALAD; N-acetylated-alpha-linked acidic dipeptidase [EC:3.4.17.21]
g549.t1	K04368	MAP2K1, MEK1; mitogen-activated protein kinase kinase 1 [EC:2.7.12.2]
g554.t1	K18368	CSE; caffeoylshikimate esterase [EC:3.1.1.-]
g555.t1	K05759	PFN; profilin
g556.t1	K05759	PFN; profilin
g557.t1	K13989	DERL2_3; Derlin-2/3
g565.t1	K01412	PMPCA, MAS2; mitochondrial-processing peptidase subunit alpha [EC:3.4.24.64]
g567.t1	K00850	pfkA, PFK; 6-phosphofructokinase 1 [EC:2.7.1.11]
g570.t1	K00469	MIOX; inositol oxygenase [EC:1.13.99.1]
g572.t1	K03262	EIF5; translation initiation factor 5
g573.t1	K09422	MYBP; transcription factor MYB, plant
g576.t1	K12194	CHMP4A_B, SNF7, VPS32A_B; charged multivesicular body protein 4A/B
g578.t1	K14664	ILR1; IAA-amino acid hydrolase [EC:3.5.1.-]
g579.t1	K12813	DHX16; pre-mRNA-splicing factor ATP-dependent RNA helicase DHX16 [EC:3.6.4.13]
g580.t1	K02910	RP-L31e, RPL31; large subunit ribosomal protein L31e
g584.t1	K11303	HAT1, KAT1; histone acetyltransferase 1 [EC:2.3.1.48]
g585.t1	K00809	DHPS, dys; deoxyhypusine synthase [EC:2.5.1.46]
g586.t1	K00588	E2.1.1.104; caffeoyl-CoA O-methyltransferase [EC:2.1.1.104]
g588.t1	K00588	E2.1.1.104; caffeoyl-CoA O-methyltransferase [EC:2.1.1.104]
g592.t1	K02140	ATPeFG, ATP5L, ATP20; F-type H+-transporting ATPase subunit g
g593.t1	K01762	ACS; 1-aminocyclopropane-1-carboxylate synthase [EC:4.4.1.14]
g594.t1	K01762	ACS; 1-aminocyclopropane-1-carboxylate synthase [EC:4.4.1.14]
g595.t1	K02880	RP-L17e, RPL17; large subunit ribosomal protein L17e
g596.t1	K14213	PEPD; Xaa-Pro dipeptidase [EC:3.4.13.9]
g597.t1	K11434	PRMT1; type I protein arginine methyltransferase [EC:2.1.1.319]
g602.t1	K13248	PHOSPHO2; pyridoxal phosphate phosphatase PHOSPHO2 [EC:3.1.3.74]
g605.t1	K00640	cysE; serine O-acetyltransferase [EC:2.3.1.30]
g609.t1	K00677	lpxA; UDP-N-acetylglucosamine acyltransferase [EC:2.3.1.129]
g612.t1	K05933	E1.14.17.4; aminocyclopropanecarboxylate oxidase [EC:1.14.17.4]
g616.t1	K01489	cdd, CDA; cytidine deaminase [EC:3.5.4.5]
g617.t1	K20359	RABAC1, PRAF1; PRA1 family protein 1
g618.t1	K00695	SUS; sucrose synthase [EC:2.4.1.13]
g620.t1	K01513	ENPP1_3, CD203; ectonucleotide pyrophosphatase/phosphodiesterase family member 1/3 [EC:3.1.4.1 3.6.1.9]
g621.t1	K23801	PCID2, THP1; nuclear mRNA export protein PCID2/THP1
g622.t1	K14848	RRB1, GRWD1; ribosome assembly protein RRB1
g623.t1	K05391	CNGC; cyclic nucleotide gated channel, plant
g625.t1	K05391	CNGC; cyclic nucleotide gated channel, plant
g634.t1	K12259	SMOX, PAO5; spermine oxidase [EC:1.5.3.16 1.5.3.-]
g637.t1	K17086	TM9SF2_4; transmembrane 9 superfamily member 2/4
g646.t1	K24272	DENR, TMA22; density-regulated protein
g647.t1	K00279	CKX; cytokinin dehydrogenase [EC:1.5.99.12]
g649.t1	K00279	CKX; cytokinin dehydrogenase [EC:1.5.99.12]
g659.t1	K03553	recA; recombination protein RecA
g660.t1	K02959	RP-S16, MRPS16, rpsP; small subunit ribosomal protein S16
g663.t1	K03787	surE; 5'-nucleotidase [EC:3.1.3.5]
g664.t1	K09419	HSFF; heat shock transcription factor, other eukaryote
g665.t1	K14508	NPR1; regulatory protein NPR1
g668.t1	K02218	CSNK1, CKI; casein kinase 1 [EC:2.7.11.1]
g669.t1	K12858	DDX23, PRP28; ATP-dependent RNA helicase DDX23/PRP28 [EC:3.6.4.13]
g671.t1	K11155	DGAT1; diacylglycerol O-acyltransferase 1 [EC:2.3.1.20 2.3.1.75 2.3.1.76]
g672.t1	K03257	EIF4A; translation initiation factor 4A
g673.t1	K00671	NMT; glycylpeptide N-tetradecanoyltransferase [EC:2.3.1.97]
g674.t1	K09422	MYBP; transcription factor MYB, plant
g675.t1	K06444	lcyE, crtL2; lycopene epsilon-cyclase [EC:5.5.1.18]
g679.t1	K08234	yaeR; glyoxylase I family protein
g683.t1	K08790	STK38, NDR; serine/threonine kinase 38 [EC:2.7.11.1]
g685.t1	K14497	PP2C; protein phosphatase 2C [EC:3.1.3.16]
g686.t1	K20603	MKK2; mitogen-activated protein kinase kinase 2 [EC:2.7.12.2]
g688.t1	K14397	NUDT21, CPSF5, CFIM25; cleavage and polyadenylation specificity factor subunit 5
g689.t1	K15263	LYER; cell growth-regulating nucleolar protein
g694.t1	K12602	WDR61, REC14, SKI8; WD repeat-containing protein 61
g695.t1	K01733	thrC; threonine synthase [EC:4.2.3.1]
g696.t1	K10357	MYO5; myosin V
g702.t1	K24083	ABHD13; abhydrolase domain-containing protein 13 [EC:3.-.-.-]
g703.t1	K08064	NFYA, HAP2; nuclear transcription factor Y, alpha
g704.t1	K00679	E2.3.1.158; phospholipid:diacylglycerol acyltransferase [EC:2.3.1.158]
g707.t1	K12191	CHMP2A; charged multivesicular body protein 2A
g710.t1	K22048	MSL4S; mechanosensitive ion channel protein 4/5/6/7/8/9/10
g714.t1	K18787	ACL5; thermospermine synthase [EC:2.5.1.79]
g715.t1	K02985	RP-S3e, RPS3; small subunit ribosomal protein S3e
g721.t1	K09422	MYBP; transcription factor MYB, plant
g723.t1	K09422	MYBP; transcription factor MYB, plant
g725.t1	K13528	MED20; mediator of RNA polymerase II transcription subunit 20
g726.t1	K15176	CTR9; RNA polymerase-associated protein CTR9
g729.t1	K05894	OPR; 12-oxophytodienoic acid reductase [EC:1.3.1.42]
g733.t1	K05894	OPR; 12-oxophytodienoic acid reductase [EC:1.3.1.42]
g739.t1	K02934	RP-L6e, RPL6; large subunit ribosomal protein L6e
g746.t1	K06685	MOB1, Mats; MOB kinase activator 1
g748.t1	K15082	RAD7; DNA repair protein RAD7
g755.t1	K16609	TTLL12; tubulin--tyrosine ligase-like protein 12
g758.t1	K01366	CTSH; cathepsin H [EC:3.4.22.16]
g770.t1	K13754	SLC24A6, NCKX6; solute carrier family 24 (sodium/potassium/calcium exchanger), member 6
g771.t1	K14085	ALDH7A1; aldehyde dehydrogenase family 7 member A1 [EC:1.2.1.31 1.2.1.8 1.2.1.3]
g775.t1	K08963	mtnA; methylthioribose-1-phosphate isomerase [EC:5.3.1.23]
g779.t1	K09705	K09705; uncharacterized protein
g781.t1	K08908	LHCA2; light-harvesting complex I chlorophyll a/b binding protein 2
g783.t1	K13464	JAZ; jasmonate ZIM domain-containing protein
g784.t1	K13201	TIA1, TIAL1; nucleolysin TIA-1/TIAR
g790.t1	K06670	SCC1, MCD1, RAD21; cohesin complex subunit SCC1
g793.t1	K04078	groES, HSPE1; chaperonin GroES
g794.t1	K14486	K14486, ARF; auxin response factor
g795.t1	K14806	DDX31, DBP7; ATP-dependent RNA helicase DDX31/DBP7 [EC:3.6.4.13]
g799.t1	K09458	fabF, OXSM, CEM1; 3-oxoacyl-[acyl-carrier-protein] synthase II [EC:2.3.1.179]
g800.t1	K14794	RRP12; ribosomal RNA-processing protein 12
g804.t1	K00485	FMO; dimethylaniline monooxygenase (N-oxide forming) [EC:1.14.13.8]
g805.t1	K00485	FMO; dimethylaniline monooxygenase (N-oxide forming) [EC:1.14.13.8]
g806.t1	K03564	BCP, PRXQ, DOT5; thioredoxin-dependent peroxiredoxin [EC:1.11.1.24]
g808.t1	K13447	RBOH; respiratory burst oxidase [EC:1.6.3.- 1.11.1.-]
g809.t1	K14379	ACP5; tartrate-resistant acid phosphatase type 5 [EC:3.1.3.2]
g810.t1	K14488	SAUR; SAUR family protein
g811.t1	K01051	E3.1.1.11; pectinesterase [EC:3.1.1.11]
g813.t1	K07052	K07052; uncharacterized protein
g814.t1	K00695	SUS; sucrose synthase [EC:2.4.1.13]
g816.t1	K11498	CENPE; centromeric protein E
g817.t1	K11498	CENPE; centromeric protein E
g818.t1	K22913	FIG4; phosphatidylinositol 3,5-bisphosphate 5-phosphatase [EC:3.1.3.-]
g820.t1	K11975	RNF144; E3 ubiquitin-protein ligase RNF144 [EC:2.3.2.31]
g822.t1	K13109	IK, RED, RER; IK cytokine
g823.t1	K20523	SH3YL1; SH3 domain-containing YSC84-like protein 1
g824.t1	K11975	RNF144; E3 ubiquitin-protein ligase RNF144 [EC:2.3.2.31]
g825.t1	K11975	RNF144; E3 ubiquitin-protein ligase RNF144 [EC:2.3.2.31]
g826.t1	K11975	RNF144; E3 ubiquitin-protein ligase RNF144 [EC:2.3.2.31]
g827.t1	K11975	RNF144; E3 ubiquitin-protein ligase RNF144 [EC:2.3.2.31]
g830.t1	K11975	RNF144; E3 ubiquitin-protein ligase RNF144 [EC:2.3.2.31]
g831.t1	K11975	RNF144; E3 ubiquitin-protein ligase RNF144 [EC:2.3.2.31]
g832.t1	K11975	RNF144; E3 ubiquitin-protein ligase RNF144 [EC:2.3.2.31]
g834.t1	K00921	PIKFYVE, FAB1; 1-phosphatidylinositol-3-phosphate 5-kinase [EC:2.7.1.150]
g836.t1	K20290	COG3, SEC34; conserved oligomeric Golgi complex subunit 3
g837.t1	K04482	RAD51; DNA repair protein RAD51
g838.t1	K01051	E3.1.1.11; pectinesterase [EC:3.1.1.11]
g841.t1	K02927	RP-L40e, RPL40, UBA52; ubiquitin-large subunit ribosomal protein L40e
g842.t1	K01051	E3.1.1.11; pectinesterase [EC:3.1.1.11]
g843.t1	K14157	AASS; alpha-aminoadipic semialdehyde synthase [EC:1.5.1.8 1.5.1.9]
g847.t1	K13462	MIN7; guanine nucleotide-exchange factor
g849.t1	K13464	JAZ; jasmonate ZIM domain-containing protein
g851.t1	K13511	TAZ; monolysocardiolipin acyltransferase [EC:2.3.1.-]
g858.t1	K22736	VIT; vacuolar iron transporter family protein
g859.t1	K22848	DGAT2; diacylglycerol O-acyltransferase 2, plant [EC:2.3.1.20]
g862.t1	K04460	PPP5C; serine/threonine-protein phosphatase 5 [EC:3.1.3.16]
g864.t1	K00384	trxB, TRR; thioredoxin reductase (NADPH) [EC:1.8.1.9]
g865.t1	K00021	HMGCR; hydroxymethylglutaryl-CoA reductase (NADPH) [EC:1.1.1.34]
g868.t1	K20308	TRAPPC11; trafficking protein particle complex subunit 11
g869.t1	K15216	RRN3, TIFIA; RNA polymerase I-specific transcription initiation factor RRN3
g870.t1	K20308	TRAPPC11; trafficking protein particle complex subunit 11
g871.t1	K15216	RRN3, TIFIA; RNA polymerase I-specific transcription initiation factor RRN3
g873.t1	K01166	RNASET2; ribonuclease T2 [EC:4.6.1.19]
g881.t1	K23878	AAGAB; alpha- and gamma-adaptin-binding protein p34
g883.t1	K08472	MLO; mlo protein
g885.t1	K24139	PILS, ECM3; auxin efflux carrier family protein
g886.t1	K12585	DIS3, RRP44; exosome complex exonuclease DIS3/RRP44 [EC:3.1.13.-]
g887.t1	K08852	ERN1; serine/threonine-protein kinase/endoribonuclease IRE1 [EC:2.7.11.1 3.1.26.-]
g888.t1	K05387	GRIP; glutamate receptor, ionotropic, plant
g889.t1	K05387	GRIP; glutamate receptor, ionotropic, plant
g890.t1	K14803	PTC2_3; protein phosphatase PTC2/3 [EC:3.1.3.16]
g891.t1	K02867	RP-L11, MRPL11, rplK; large subunit ribosomal protein L11
g892.t1	K14209	SLC36A, PAT; solute carrier family 36 (proton-coupled amino acid transporter)
g893.t1	K08832	SRPK3, STK23; serine/threonine-protein kinase SRPK3 [EC:2.7.11.1]
g895.t1	K08739	MLH3; DNA mismatch repair protein MLH3
g898.t1	K00558	DNMT1, dcm; DNA (cytosine-5)-methyltransferase 1 [EC:2.1.1.37]
g901.t1	K06928	NTPCR; nucleoside-triphosphatase [EC:3.6.1.15]
g902.t1	K11296	HMGB3; high mobility group protein B3
g907.t1	K23460	CHM, CHML; Rab proteins geranylgeranyltransferase component A
g910.t1	K11778	DHDDS, RER2, SRT1; ditrans,polycis-polyprenyl diphosphate synthase [EC:2.5.1.87]
g912.t1	K21797	SAC1, SACM1L; phosphatidylinositol 4-phosphatase [EC:3.1.3.-]
g914.t1	K04523	UBQLN, DSK2; ubiquilin
g916.t1	K21777	CCNB; G2/mitotic-specific cyclin-B, other
g917.t1	K00831	serC, PSAT1; phosphoserine aminotransferase [EC:2.6.1.52]
g919.t1	K00640	cysE; serine O-acetyltransferase [EC:2.3.1.30]
g920.t1	K00030	IDH3; isocitrate dehydrogenase (NAD+) [EC:1.1.1.41]
g926.t1	K20547	CHIB; basic endochitinase B [EC:3.2.1.14]
g927.t1	K03246	EIF3I; translation initiation factor 3 subunit I
g928.t1	K20547	CHIB; basic endochitinase B [EC:3.2.1.14]
g938.t1	K18932	ZDHHC; palmitoyltransferase [EC:2.3.1.225]
g951.t1	K03320	amt, AMT, MEP; ammonium transporter, Amt family
g954.t1	K03320	amt, AMT, MEP; ammonium transporter, Amt family
g955.t1	K08999	K08999; uncharacterized protein
g957.t1	K01115	PLD1_2; phospholipase D1/2 [EC:3.1.4.4]
g959.t1	K01115	PLD1_2; phospholipase D1/2 [EC:3.1.4.4]
g962.t1	K03006	RPB1, POLR2A; DNA-directed RNA polymerase II subunit RPB1 [EC:2.7.7.6]
g963.t1	K03006	RPB1, POLR2A; DNA-directed RNA polymerase II subunit RPB1 [EC:2.7.7.6]
g965.t1	K09338	HD-ZIP; homeobox-leucine zipper protein
g970.t1	K00472	P4HA; prolyl 4-hydroxylase [EC:1.14.11.2]
g971.t1	K01681	ACO, acnA; aconitate hydratase [EC:4.2.1.3]
g975.t1	K01102	PDP; pyruvate dehydrogenase phosphatase [EC:3.1.3.43]
g980.t1	K00430	E1.11.1.7; peroxidase [EC:1.11.1.7]
g981.t1	K23151	METTL23; methyltransferase-like protein 23 [EC:2.1.1.-]
g983.t1	K09872	PIP; aquaporin PIP
g984.t1	K18757	LARP1; la-related protein 1
g989.t1	K03094	SKP1, CBF3D; S-phase kinase-associated protein 1
g994.t1	K21594	GUF1; translation factor GUF1, mitochondrial [EC:3.6.5.-]
g999.t1	K18468	VPS35; vacuolar protein sorting-associated protein 35
g1000.t1	K04392	RAC1; Ras-related C3 botulinum toxin substrate 1
g1001.t1	K01735	aroB; 3-dehydroquinate synthase [EC:4.2.3.4]
g1002.t1	K09522	DNAJC2; DnaJ homolog subfamily C member 2
g1003.t1	K06662	HRAD17, RAD24; cell cycle checkpoint protein
g1007.t1	K00434	E1.11.1.11; L-ascorbate peroxidase [EC:1.11.1.11]
g1011.t1	K19366	SPG20; spartin
g1012.t1	K01191	MAN2C1; alpha-mannosidase [EC:3.2.1.24]
g1013.t1	K01191	MAN2C1; alpha-mannosidase [EC:3.2.1.24]
g1014.t1	K03029	PSMD4, RPN10; 26S proteasome regulatory subunit N10
g1015.t1	K08472	MLO; mlo protein
g1016.t1	K15692	RNF13, RZF; E3 ubiquitin-protein ligase RNF13 [EC:2.3.2.27]
g1020.t1	K18826	CAMKMT; calmodulin-lysine N-methyltransferase [EC:2.1.1.60]
g1023.t1	K02641	petH; ferredoxin--NADP+ reductase [EC:1.18.1.2]
g1029.t1	K10772	APEX2; AP endonuclease 2 [EC:4.2.99.18]
g1031.t1	K13412	CPK; calcium-dependent protein kinase [EC:2.7.11.1]
g1032.t1	K00475	F3H; naringenin 3-dioxygenase [EC:1.14.11.9]
g1035.t1	K08874	TRRAP; transformation/transcription domain-associated protein
g1037.t1	K14962	WDR82, SWD2, CPS35; COMPASS component SWD2
g1039.t1	K10767	ALKBH5; mRNA N6-methyladenine demethylase [EC:1.14.11.53]
g1042.t1	K01179	E3.2.1.4; endoglucanase [EC:3.2.1.4]
g1044.t1	K11341	YEATS4, GAS41, YAF9; YEATS domain-containing protein 4
g1045.t1	K14488	SAUR; SAUR family protein
g1047.t1	K01711	gmd, GMDS; GDPmannose 4,6-dehydratase [EC:4.2.1.47]
g1050.t1	K01711	gmd, GMDS; GDPmannose 4,6-dehydratase [EC:4.2.1.47]
g1053.t1	K11275	H1_5; histone H1/5
g1056.t1	K02155	ATPeV0C, ATP6L; V-type H+-transporting ATPase 16kDa proteolipid subunit
g1058.t1	K11498	CENPE; centromeric protein E
g1071.t1	K09755	CYP84A, F5H; ferulate-5-hydroxylase [EC:1.14.-.-]
g1076.t1	K09264	K09264; MADS-box transcription factor, plant
g1077.t1	K00128	ALDH; aldehyde dehydrogenase (NAD+) [EC:1.2.1.3]
g1079.t1	K18204	D2HGDH; D-2-hydroxyglutarate dehydrogenase [EC:1.1.99.39]
g1081.t1	K12637	CYP90C1, ROT3; 3-epi-6-deoxocathasterone 23-monooxygenase [EC:1.14.14.147]
g1082.t1	K14191	DIM1; 18S rRNA (adenine1779-N6/adenine1780-N6)-dimethyltransferase [EC:2.1.1.183]
g1083.t1	K12637	CYP90C1, ROT3; 3-epi-6-deoxocathasterone 23-monooxygenase [EC:1.14.14.147]
g1084.t1	K14191	DIM1; 18S rRNA (adenine1779-N6/adenine1780-N6)-dimethyltransferase [EC:2.1.1.183]
g1087.t1	K03671	trxA; thioredoxin 1
g1088.t1	K20726	TMEM222; transmembrane protein 222
g1093.t1	K03676	grxC, GLRX, GLRX2; glutaredoxin 3
g1097.t1	K03676	grxC, GLRX, GLRX2; glutaredoxin 3
g1103.t1	K15115	SLC25A32, MFT; solute carrier family 25 (mitochondrial folate transporter), member 32
g1104.t1	K02935	RP-L7, MRPL12, rplL; large subunit ribosomal protein L7/L12
g1105.t1	K00430	E1.11.1.7; peroxidase [EC:1.11.1.7]
g1106.t1	K01213	E3.2.1.67; galacturan 1,4-alpha-galacturonidase [EC:3.2.1.67]
g1109.t1	K01193	INV, sacA; beta-fructofuranosidase [EC:3.2.1.26]
g1124.t1	K00134	GAPDH, gapA; glyceraldehyde 3-phosphate dehydrogenase [EC:1.2.1.12]
g1126.t1	K14791	PWP1; periodic tryptophan protein 1
g1152.t1	K07252	DOLPP1; dolichyldiphosphatase [EC:3.6.1.43]
g1154.t1	K19355	MAN; mannan endo-1,4-beta-mannosidase [EC:3.2.1.78]
g1155.t1	K11296	HMGB3; high mobility group protein B3
g1157.t1	K01726	GAMMACA; gamma-carbonic anhydrase [EC:4.2.1.-]
g1159.t1	K10756	RFC3_5; replication factor C subunit 3/5
g1162.t1	K08486	STX1B_2_3; syntaxin 1B/2/3
g1163.t1	K01792	E5.1.3.15; glucose-6-phosphate 1-epimerase [EC:5.1.3.15]
g1168.t1	K05909	E1.10.3.2; laccase [EC:1.10.3.2]
g1170.t1	K19600	TUB, TULP; tubby and related proteins
g1175.t1	K17681	ATAD3A_B; ATPase family AAA domain-containing protein 3A/B
g1177.t1	K17681	ATAD3A_B; ATPase family AAA domain-containing protein 3A/B
g1182.t1	K01247	alkA; DNA-3-methyladenine glycosylase II [EC:3.2.2.21]
g1185.t1	K14544	UTP22, NOL6; U3 small nucleolar RNA-associated protein 22
g1186.t1	K06287	maf; septum formation protein
g1189.t1	K12399	AP3S; AP-3 complex subunit sigma
g1197.t1	K21805	METTL21C; protein N-lysine methyltransferase METTL21C [EC:2.1.1.-]
g1198.t1	K20183	VPS39, VAM6; Vam6/Vps39-like protein vacuolar protein sorting-associated protein 39
g1201.t1	K19347	SUN1_2; SUN domain-containing protein 1/2
g1205.t1	K00234	SDHA, SDH1; succinate dehydrogenase (ubiquinone) flavoprotein subunit [EC:1.3.5.1]
g1206.t1	K09587	CYP90B1, DWF4; steroid 22-alpha-hydroxylase [EC:1.14.13.-]
g1207.t1	K19001	HELLS, DDM1; ATP-dependent DNA helicase
g1209.t1	K11093	SNRP70; U1 small nuclear ribonucleoprotein 70kDa
g1216.t1	K03124	TFIIB, GTF2B, SUA7, tfb; transcription initiation factor TFIIB
g1220.t1	K14794	RRP12; ribosomal RNA-processing protein 12
g1224.t1	K12837	U2AF2; splicing factor U2AF 65 kDa subunit
g1225.t1	K14721	RPC5, POLR3E; DNA-directed RNA polymerase III subunit RPC5
g1226.t1	K14721	RPC5, POLR3E; DNA-directed RNA polymerase III subunit RPC5
g1228.t1	K17508	PTC7, PPTC7; protein phosphatase PTC7 [EC:3.1.3.16]
g1231.t1	K17279	REEP5_6; receptor expression-enhancing protein 5/6
g1232.t1	K09060	GBF; plant G-box-binding factor
g1239.t1	K09338	HD-ZIP; homeobox-leucine zipper protein
g1240.t1	K11096	SNRPD2, SMD2; small nuclear ribonucleoprotein D2
g1241.t1	K03809	wrbA; NAD(P)H dehydrogenase (quinone) [EC:1.6.5.2]
g1242.t1	K01262	pepP; Xaa-Pro aminopeptidase [EC:3.4.11.9]
g1243.t1	K12356	UGT72E; coniferyl-alcohol glucosyltransferase [EC:2.4.1.111]
g1244.t1	K12356	UGT72E; coniferyl-alcohol glucosyltransferase [EC:2.4.1.111]
g1245.t1	K12356	UGT72E; coniferyl-alcohol glucosyltransferase [EC:2.4.1.111]
g1246.t1	K12356	UGT72E; coniferyl-alcohol glucosyltransferase [EC:2.4.1.111]
g1248.t1	K12356	UGT72E; coniferyl-alcohol glucosyltransferase [EC:2.4.1.111]
g1249.t1	K14503	BZR1_2; brassinosteroid resistant 1/2
g1251.t1	K10579	UBE2M, UBC12; ubiquitin-conjugating enzyme E2 M [EC:2.3.2.34]
g1252.t1	K13789	GGPS; geranylgeranyl diphosphate synthase, type II [EC:2.5.1.1 2.5.1.10 2.5.1.29]
g1258.t1	K20858	MCU; calcium uniporter protein, mitochondrial
g1260.t1	K10666	RNF5; E3 ubiquitin-protein ligase RNF5 [EC:2.3.2.27]
g1261.t1	K20893	PARVUS, GLZ1, GATL1; probable galacturonosyltransferase-like 1 [EC:2.4.1.-]
g1262.t1	K23678	PQLC2, SLC66A1, LAAT1; solute carrier family 66 (lysosomal lysine-arginine transporter), member 1
g1263.t1	K20893	PARVUS, GLZ1, GATL1; probable galacturonosyltransferase-like 1 [EC:2.4.1.-]
g1264.t1	K23678	PQLC2, SLC66A1, LAAT1; solute carrier family 66 (lysosomal lysine-arginine transporter), member 1
g1265.t1	K13448	CML; calcium-binding protein CML
g1270.t1	K13448	CML; calcium-binding protein CML
g1292.t1	K02716	psbO; photosystem II oxygen-evolving enhancer protein 1
g1334.t1	K23408	CDCA7, JPO1; cell division cycle-associated protein 7
g1336.t1	K23408	CDCA7, JPO1; cell division cycle-associated protein 7
g1338.t1	K09338	HD-ZIP; homeobox-leucine zipper protein
g1342.t1	K14307	NUPL1, NUP49; nucleoporin p58/p45
g1354.t1	K22533	LINS1; protein Lines
g1360.t1	K19730	ATG101; autophagy-related protein 101
g1401.t1	K14498	SNRK2; serine/threonine-protein kinase SRK2 [EC:2.7.11.1]
g1405.t1	K02897	RP-L25, rplY; large subunit ribosomal protein L25
g1409.t1	K00430	E1.11.1.7; peroxidase [EC:1.11.1.7]
g1410.t1	K05864	PPID, CYPD; peptidyl-prolyl isomerase D [EC:5.2.1.8]
g1418.t1	K15634	gpmB; 2,3-bisphosphoglycerate-dependent phosphoglycerate mutase [EC:5.4.2.11]
g1420.t1	K00924	E2.7.1.-; kinase [EC:2.7.1.-]
g1434.t1	K01265	map; methionyl aminopeptidase [EC:3.4.11.18]
g1438.t1	K10663	ATL4; E3 ubiquitin-protein ligase ATL4 [EC:2.3.2.27]
g1446.t1	K13448	CML; calcium-binding protein CML
g1447.t1	K03327	TC.MATE, SLC47A, norM, mdtK, dinF; multidrug resistance protein, MATE family
g1464.t1	K13448	CML; calcium-binding protein CML
g1466.t1	K09843	CYP707A; (+)-abscisic acid 8'-hydroxylase [EC:1.14.14.137]
g1467.t1	K13545	RCCR, ACD2; red chlorophyll catabolite reductase [EC:1.3.7.12]
g1469.t1	K13545	RCCR, ACD2; red chlorophyll catabolite reductase [EC:1.3.7.12]
g1470.t1	K09419	HSFF; heat shock transcription factor, other eukaryote
g1472.t1	K13168	SFRS16; splicing factor, arginine/serine-rich 16
g1474.t1	K09838	ZEP, ABA1; zeaxanthin epoxidase [EC:1.14.15.21]
g1476.t1	K14411	MSI; RNA-binding protein Musashi
g1500.t1	K00763	pncB, NAPRT1; nicotinate phosphoribosyltransferase [EC:6.3.4.21]
g1502.t1	K00588	E2.1.1.104; caffeoyl-CoA O-methyltransferase [EC:2.1.1.104]
g1517.t1	K09284	AP2; AP2-like factor, euAP2 lineage
g1519.t1	K09286	EREBP; EREBP-like factor
g1521.t1	K10577	UBE2I, UBC9; ubiquitin-conjugating enzyme E2 I
g1529.t1	K05542	DUS1; tRNA-dihydrouridine synthase 1 [EC:1.3.1.88]
g1531.t1	K05542	DUS1; tRNA-dihydrouridine synthase 1 [EC:1.3.1.88]
g1533.t1	K01595	ppc; phosphoenolpyruvate carboxylase [EC:4.1.1.31]
g1535.t1	K20871	IRX14; putative beta-1,4-xylosyltransferase IRX14 [EC:2.4.2.-]
g1540.t1	K01110	PTEN; phosphatidylinositol-3,4,5-trisphosphate 3-phosphatase and dual-specificity protein phosphatase PTEN [EC:3.1.3.16 3.1.3.48 3.1.3.67]
g1541.t1	K14570	REX1, REXO1, RNH70; RNA exonuclease 1 [EC:3.1.-.-]
g1544.t1	K14505	CYCD3; cyclin D3, plant
g1545.t1	K17822	DCUN1D1_2; DCN1-like protein 1/2
g1547.t1	K10436	MAPRE; microtubule-associated protein, RP/EB family
g1550.t1	K09422	MYBP; transcription factor MYB, plant
g1551.t1	K01534	zntA; Zn2+/Cd2+-exporting ATPase [EC:7.2.2.12 7.2.2.21]
g1552.t1	K00083	CAD; cinnamyl-alcohol dehydrogenase [EC:1.1.1.195]
g1553.t1	K11339	MORF4L1, MRG15, EAF3; mortality factor 4-like protein 1
g1554.t1	K01534	zntA; Zn2+/Cd2+-exporting ATPase [EC:7.2.2.12 7.2.2.21]
g1555.t1	K00083	CAD; cinnamyl-alcohol dehydrogenase [EC:1.1.1.195]
g1556.t1	K11339	MORF4L1, MRG15, EAF3; mortality factor 4-like protein 1
g1559.t1	K13692	IAGLU; UDP-glucose:(indol-3-yl)acetate beta-D-glucosyltransferase [EC:2.4.1.121]
g1563.t1	K13260	CYP81E; isoflavone/4'-methoxyisoflavone 2'-hydroxylase [EC:1.14.14.90 1.14.14.89]
g1564.t1	K13260	CYP81E; isoflavone/4'-methoxyisoflavone 2'-hydroxylase [EC:1.14.14.90 1.14.14.89]
g1573.t1	K13260	CYP81E; isoflavone/4'-methoxyisoflavone 2'-hydroxylase [EC:1.14.14.90 1.14.14.89]
g1574.t1	K13260	CYP81E; isoflavone/4'-methoxyisoflavone 2'-hydroxylase [EC:1.14.14.90 1.14.14.89]
g1575.t1	K13260	CYP81E; isoflavone/4'-methoxyisoflavone 2'-hydroxylase [EC:1.14.14.90 1.14.14.89]
g1576.t1	K13260	CYP81E; isoflavone/4'-methoxyisoflavone 2'-hydroxylase [EC:1.14.14.90 1.14.14.89]
g1577.t1	K04508	TBL1; transducin (beta)-like 1
g1583.t1	K14487	GH3; auxin responsive GH3 gene family
g1584.t1	K21398	SLC11A2, DMT1, NRAMP2; natural resistance-associated macrophage protein 2
g1593.t1	K01102	PDP; pyruvate dehydrogenase phosphatase [EC:3.1.3.43]
g1599.t1	K00472	P4HA; prolyl 4-hydroxylase [EC:1.14.11.2]
g1603.t1	K03097	CSNK2A; casein kinase II subunit alpha [EC:2.7.11.1]
g1611.t1	K00430	E1.11.1.7; peroxidase [EC:1.11.1.7]
g1618.t1	K01455	E3.5.1.49; formamidase [EC:3.5.1.49]
g1619.t1	K01455	E3.5.1.49; formamidase [EC:3.5.1.49]
g1621.t1	K03097	CSNK2A; casein kinase II subunit alpha [EC:2.7.11.1]
g1630.t1	K18811	CYCD5; cyclin D5, plant
g1636.t1	K11338	RUVBL2, RVB2, INO80J; RuvB-like protein 2 [EC:3.6.4.12]
g1637.t1	K01537	ATP2C; P-type Ca2+ transporter type 2C [EC:7.2.2.10]
g1638.t1	K15040	VDAC2; voltage-dependent anion channel protein 2
g1639.t1	K02898	RP-L26e, RPL26; large subunit ribosomal protein L26e
g1641.t1	K00860	cysC; adenylylsulfate kinase [EC:2.7.1.25]
g1644.t1	K10598	PPIL2, CYC4, CHP60; peptidyl-prolyl cis-trans isomerase-like 2 [EC:5.2.1.8]
g1646.t1	K12844	PRPF31; U4/U6 small nuclear ribonucleoprotein PRP31
g1648.t1	K07955	ARL8; ADP-ribosylation factor-like protein 8
g1652.t1	K09422	MYBP; transcription factor MYB, plant
g1653.t1	K03937	NDUFS4; NADH dehydrogenase (ubiquinone) Fe-S protein 4
g1657.t1	K14682	argAB; amino-acid N-acetyltransferase [EC:2.3.1.1]
g1664.t1	K09338	HD-ZIP; homeobox-leucine zipper protein
g1667.t1	K07297	ADIPOR; adiponectin receptor
g1670.t1	K16296	SCPL-I; serine carboxypeptidase-like clade I [EC:3.4.16.-]
g1673.t1	K16296	SCPL-I; serine carboxypeptidase-like clade I [EC:3.4.16.-]
g1676.t1	K07198	PRKAA, AMPK; 5'-AMP-activated protein kinase, catalytic alpha subunit [EC:2.7.11.11]
g1677.t1	K14411	MSI; RNA-binding protein Musashi
g1683.t1	K03978	engB; GTP-binding protein
g1697.t1	K14411	MSI; RNA-binding protein Musashi
g1699.t1	K09285	OVM, ANT; AP2-like factor, ANT lineage
g1701.t1	K00511	SQLE, ERG1; squalene monooxygenase [EC:1.14.14.17]
g1711.t1	K23871	CGR; putative pectin methylesterase [EC:2.1.1.-]
g1715.t1	K01762	ACS; 1-aminocyclopropane-1-carboxylate synthase [EC:4.4.1.14]
g1716.t1	K09422	MYBP; transcription factor MYB, plant
g1717.t1	K00826	E2.6.1.42, ilvE; branched-chain amino acid aminotransferase [EC:2.6.1.42]
g1718.t1	K00826	E2.6.1.42, ilvE; branched-chain amino acid aminotransferase [EC:2.6.1.42]
g1719.t1	K00826	E2.6.1.42, ilvE; branched-chain amino acid aminotransferase [EC:2.6.1.42]
g1721.t1	K01285	PRCP; lysosomal Pro-X carboxypeptidase [EC:3.4.16.2]
g1722.t1	K09338	HD-ZIP; homeobox-leucine zipper protein
g1723.t1	K10606	FANCL, PHF9; E3 ubiquitin-protein ligase FANCL [EC:2.3.2.27]
g1724.t1	K08235	E2.4.1.207; xyloglucan:xyloglucosyl transferase [EC:2.4.1.207]
g1726.t1	K10573	UBE2A, UBC2, RAD6A; ubiquitin-conjugating enzyme E2 A [EC:2.3.2.23]
g1734.t1	K04487	iscS, NFS1; cysteine desulfurase [EC:2.8.1.7]
g1736.t1	K02266	COX6A; cytochrome c oxidase subunit 6a
g1742.t1	K07374	TUBA; tubulin alpha
g1745.t1	K00026	MDH2; malate dehydrogenase [EC:1.1.1.37]
g1749.t1	K00844	HK; hexokinase [EC:2.7.1.1]
g1751.t1	K14963	WDR5, SWD3, CPS30; COMPASS component SWD3
g1752.t1	K10401	KIF18_19; kinesin family member 18/19
g1753.t1	K00703	glgA; starch synthase [EC:2.4.1.21]
g1755.t1	K01610	E4.1.1.49, pckA; phosphoenolpyruvate carboxykinase (ATP) [EC:4.1.1.49]
g1789.t1	K23333	RMND5; E3 ubiquitin-protein transferase RMND5 [EC:2.3.2.27]
g1793.t1	K14484	IAA; auxin-responsive protein IAA
g1800.t1	K03635	MOCS2B, moaE; molybdopterin synthase catalytic subunit [EC:2.8.1.12]
g1804.t1	K05752	C3ORF10, HSPC300; chromosome 3 open reading frame 10
g1805.t1	K01414	prlC; oligopeptidase A [EC:3.4.24.70]
g1806.t1	K00600	glyA, SHMT; glycine hydroxymethyltransferase [EC:2.1.2.1]
g1809.t1	K14175	NES1; (3S,6E)-nerolidol synthase [EC:4.2.3.48]
g1815.t1	K05391	CNGC; cyclic nucleotide gated channel, plant
g1817.t1	K05391	CNGC; cyclic nucleotide gated channel, plant
g1818.t1	K18195	RGL4, rhiE; rhamnogalacturonan endolyase [EC:4.2.2.23]
g1835.t1	K11375	ELP4; elongator complex protein 4
g1838.t1	K11375	ELP4; elongator complex protein 4
g1845.t1	K10406	KIFC2_3; kinesin family member C2/C3
g1846.t1	K00140	mmsA, iolA, ALDH6A1; malonate-semialdehyde dehydrogenase (acetylating) / methylmalonate-semialdehyde dehydrogenase [EC:1.2.1.18 1.2.1.27]
g1848.t1	K01662	dxs; 1-deoxy-D-xylulose-5-phosphate synthase [EC:2.2.1.7]
g1862.t1	K09285	OVM, ANT; AP2-like factor, ANT lineage
g1878.t1	K17619	MDP1; magnesium-dependent phosphatase 1 [EC:3.1.3.48 3.1.3.-]
g1879.t1	K22047	MSL1_2_3; mechanosensitive ion channel protein 1/2/3
g1881.t1	K10703	HACD, PHS1, PAS2; very-long-chain (3R)-3-hydroxyacyl-CoA dehydratase [EC:4.2.1.134]
g1882.t1	K17255	GDI1_2; Rab GDP dissociation inhibitor
g1885.t1	K17255	GDI1_2; Rab GDP dissociation inhibitor
g1891.t1	K05310	PIGG, GPI7; ethanolamine phosphate transferase 2 subunit G [EC:2.7.-.-]
g1900.t1	K11855	USP36_42; ubiquitin carboxyl-terminal hydrolase 36/42 [EC:3.4.19.12]
g1902.t1	K15104	SLC25A11, OGC; solute carrier family 25 (mitochondrial oxoglutarate transporter), member 11
g1904.t1	K11985	TRAIP, TRIP; TRAF-interacting protein [EC:2.3.2.27]
g1907.t1	K06630	YWHAE; 14-3-3 protein epsilon
g1908.t1	K06630	YWHAE; 14-3-3 protein epsilon
g1920.t1	K18810	CYCD1_2_4; cyclin D1/2/4, plant
g1921.t1	K00850	pfkA, PFK; 6-phosphofructokinase 1 [EC:2.7.1.11]
g1922.t1	K21844	FAM126; protein FAM126
g1923.t1	K00850	pfkA, PFK; 6-phosphofructokinase 1 [EC:2.7.1.11]
g1924.t1	K21844	FAM126; protein FAM126
g1925.t1	K05909	E1.10.3.2; laccase [EC:1.10.3.2]
g1931.t1	K03327	TC.MATE, SLC47A, norM, mdtK, dinF; multidrug resistance protein, MATE family
g1932.t1	K03327	TC.MATE, SLC47A, norM, mdtK, dinF; multidrug resistance protein, MATE family
g1933.t1	K03327	TC.MATE, SLC47A, norM, mdtK, dinF; multidrug resistance protein, MATE family
g1936.t1	K16275	BAH, NLA; E3 ubiquitin-protein ligase BAH [EC:2.3.2.27]
g1937.t1	K10664	ATL6S; E3 ubiquitin-protein ligase ATL6/9/15/31/42/55 [EC:2.3.2.27]
g1940.t1	K01531	mgtA, mgtB; P-type Mg2+ transporter [EC:7.2.2.14]
g1943.t1	K01531	mgtA, mgtB; P-type Mg2+ transporter [EC:7.2.2.14]
g1953.t1	K12818	DHX8, PRP22; ATP-dependent RNA helicase DHX8/PRP22 [EC:3.6.4.13]
g1954.t1	K14652	ribBA; 3,4-dihydroxy 2-butanone 4-phosphate synthase / GTP cyclohydrolase II [EC:4.1.99.12 3.5.4.25]
g1955.t1	K09338	HD-ZIP; homeobox-leucine zipper protein
g1965.t1	K14498	SNRK2; serine/threonine-protein kinase SRK2 [EC:2.7.11.1]
g1966.t1	K02991	RP-S6e, RPS6; small subunit ribosomal protein S6e
g1967.t1	K00430	E1.11.1.7; peroxidase [EC:1.11.1.7]
g1968.t1	K00430	E1.11.1.7; peroxidase [EC:1.11.1.7]
g1969.t1	K15334	NCL1, TRM4; multisite-specific tRNA:(cytosine-C5)-methyltransferase [EC:2.1.1.202]
g1970.t1	K00430	E1.11.1.7; peroxidase [EC:1.11.1.7]
g1971.t1	K15334	NCL1, TRM4; multisite-specific tRNA:(cytosine-C5)-methyltransferase [EC:2.1.1.202]
g1972.t1	K07904	RAB11A; Ras-related protein Rab-11A
g1976.t1	K01807	rpiA; ribose 5-phosphate isomerase A [EC:5.3.1.6]
g1977.t1	K14396	PABPN1, PABP2; polyadenylate-binding protein 2
g1978.t1	K01626	E2.5.1.54, aroF, aroG, aroH; 3-deoxy-7-phosphoheptulonate synthase [EC:2.5.1.54]
g1990.t1	K09338	HD-ZIP; homeobox-leucine zipper protein
g1991.t1	K09338	HD-ZIP; homeobox-leucine zipper protein
g2010.t1	K09422	MYBP; transcription factor MYB, plant
g2011.t1	K21766	TBCC; tubulin-specific chaperone C
g2012.t1	K11842	USP12_46; ubiquitin carboxyl-terminal hydrolase 12/46 [EC:3.4.19.12]
g2015.t1	K21596	CAMTA; calmodulin-binding transcription activator
g2016.t1	K21596	CAMTA; calmodulin-binding transcription activator
g2019.t1	K21596	CAMTA; calmodulin-binding transcription activator
g2020.t1	K08819	CDK12_13; cyclin-dependent kinase 12/13 [EC:2.7.11.22 2.7.11.23]
g2029.t1	K07893	RAB6A; Ras-related protein Rab-6A
g2031.t1	K02892	RP-L23, MRPL23, rplW; large subunit ribosomal protein L23
g2032.t1	K15272	SLC35A1_2_3; solute carrier family 35 (UDP-sugar transporter), member A1/2/3
g2034.t1	K01953	asnB, ASNS; asparagine synthase (glutamine-hydrolysing) [EC:6.3.5.4]
g2035.t1	K14400	PCF11; pre-mRNA cleavage complex 2 protein Pcf11
g2036.t1	K13100	CWC22; pre-mRNA-splicing factor CWC22
g2038.t1	K14400	PCF11; pre-mRNA cleavage complex 2 protein Pcf11
g2039.t1	K22048	MSL4S; mechanosensitive ion channel protein 4/5/6/7/8/9/10
g2041.t1	K17098	ANNAT; annexin D
g2046.t1	K20888	MUR3; xyloglucan galactosyltransferase MUR3 [EC:2.4.1.-]
g2047.t1	K20888	MUR3; xyloglucan galactosyltransferase MUR3 [EC:2.4.1.-]
g2053.t1	K10956	SEC61A; protein transport protein SEC61 subunit alpha
g2061.t1	K00235	SDHB, SDH2; succinate dehydrogenase (ubiquinone) iron-sulfur subunit [EC:1.3.5.1]
g2065.t1	K01087	otsB; trehalose 6-phosphate phosphatase [EC:3.1.3.12]
g2066.t1	K01087	otsB; trehalose 6-phosphate phosphatase [EC:3.1.3.12]
g2070.t1	K09286	EREBP; EREBP-like factor
g2071.t1	K14794	RRP12; ribosomal RNA-processing protein 12
g2074.t1	K00232	E1.3.3.6, ACOX1, ACOX3; acyl-CoA oxidase [EC:1.3.3.6]
g2080.t1	K01834	PGAM, gpmA; 2,3-bisphosphoglycerate-dependent phosphoglycerate mutase [EC:5.4.2.11]
g2084.t1	K02372	fabZ; 3-hydroxyacyl-[acyl-carrier-protein] dehydratase [EC:4.2.1.59]
g2086.t1	K01858	INO1, ISYNA1; myo-inositol-1-phosphate synthase [EC:5.5.1.4]
g2088.t1	K17469	SULTR2; sulfate transporter 2, low-affinity
g2091.t1	K20309	TRAPPC12; trafficking protein particle complex subunit 12
g2095.t1	K01802	E5.2.1.8; peptidylprolyl isomerase [EC:5.2.1.8]
g2099.t1	K17785	IMMT, MIC60; MICOS complex subunit MIC60
g2100.t1	K09140	TSR3; pre-rRNA-processing protein TSR3
g2102.t1	K13206	CCDC55; coiled-coil domain-containing protein 55
g2103.t1	K12875	ACIN1, ACINUS; apoptotic chromatin condensation inducer in the nucleus
g2104.t1	K14298	RAE1, GLE2; mRNA export factor
g2105.t1	K15559	RTT103; regulator of Ty1 transposition protein 103
g2110.t1	K16282	RHA2; E3 ubiquitin-protein ligase RHA2 [EC:2.3.2.27]
g2111.t1	K16282	RHA2; E3 ubiquitin-protein ligase RHA2 [EC:2.3.2.27]
g2117.t1	K01184	E3.2.1.15; polygalacturonase [EC:3.2.1.15]
g2118.t1	K01184	E3.2.1.15; polygalacturonase [EC:3.2.1.15]
g2120.t1	K12741	HNRNPA1_3; heterogeneous nuclear ribonucleoprotein A1/A3
g2127.t1	K14431	TGA; transcription factor TGA
g2128.t1	K00827	AGXT2; alanine-glyoxylate transaminase / (R)-3-amino-2-methylpropionate-pyruvate transaminase [EC:2.6.1.44 2.6.1.40]
g2130.t1	K08955	YME1; ATP-dependent metalloprotease [EC:3.4.24.-]
g2131.t1	K08955	YME1; ATP-dependent metalloprotease [EC:3.4.24.-]
g2132.t1	K08955	YME1; ATP-dependent metalloprotease [EC:3.4.24.-]
g2134.t1	K08955	YME1; ATP-dependent metalloprotease [EC:3.4.24.-]
g2135.t1	K08955	YME1; ATP-dependent metalloprotease [EC:3.4.24.-]
g2138.t1	K18592	GGT1_5, CD224; gamma-glutamyltranspeptidase / glutathione hydrolase / leukotriene-C4 hydrolase [EC:2.3.2.2 3.4.19.13 3.4.19.14]
g2140.t1	K20562	CYP736A; biphenyl-4-hydroxylase
g2143.t1	K01696	trpB; tryptophan synthase beta chain [EC:4.2.1.20]
g2156.t1	K08065	NFYB, HAP3; nuclear transcription Y subunit beta
g2158.t1	K12169	KPC1, RNF123; Kip1 ubiquitination-promoting complex protein 1 [EC:2.3.2.27]
g2163.t1	K00705	malQ; 4-alpha-glucanotransferase [EC:2.4.1.25]
g2164.t1	K23960	METTL14; mRNA m6A methyltransferase non-catalytic subunit
g2168.t1	K09549	PFDN2; prefoldin subunit 2
g2169.t1	K05391	CNGC; cyclic nucleotide gated channel, plant
g2174.t1	K00891	aroK, aroL; shikimate kinase [EC:2.7.1.71]
g2184.t1	K01649	leuA, IMS; 2-isopropylmalate synthase [EC:2.3.3.13]
g2187.t1	K12741	HNRNPA1_3; heterogeneous nuclear ribonucleoprotein A1/A3
g2189.t1	K01184	E3.2.1.15; polygalacturonase [EC:3.2.1.15]
g2193.t1	K01184	E3.2.1.15; polygalacturonase [EC:3.2.1.15]
g2197.t1	K13420	FLS2; LRR receptor-like serine/threonine-protein kinase FLS2 [EC:2.7.11.1]
g2202.t1	K02873	RP-L13e, RPL13; large subunit ribosomal protein L13e
g2203.t1	K01184	E3.2.1.15; polygalacturonase [EC:3.2.1.15]
g2204.t1	K10878	SPO11; meiotic recombination protein SPO11
g2211.t1	K02320	POLA1; DNA polymerase alpha subunit A [EC:2.7.7.7]
g2212.t1	K14801	TSR4; pre-rRNA-processing protein TSR4
g2213.t1	K03012	RPB4, POLR2D; DNA-directed RNA polymerase II subunit RPB4
g2215.t1	K14801	TSR4; pre-rRNA-processing protein TSR4
g2217.t1	K09338	HD-ZIP; homeobox-leucine zipper protein
g2224.t1	K03505	POLD4; DNA polymerase delta subunit 4
g2225.t1	K07933	RABL3; Rab-like protein 3
g2229.t1	K07897	RAB7A; Ras-related protein Rab-7A
g2236.t1	K14521	NAT10, KRE33; N-acetyltransferase 10 [EC:2.3.1.-]
g2238.t1	K13523	AGPAT3_4; lysophosphatidic acid acyltransferase / lysophosphatidylinositol acyltransferase [EC:2.3.1.51 2.3.1.-]
g2242.t1	K10761	THG1; tRNA(His) guanylyltransferase [EC:2.7.7.79]
g2245.t1	K03283	HSPA1s; heat shock 70kDa protein 1/2/6/8
g2246.t1	K15111	SLC25A26; solute carrier family 25 (mitochondrial S-adenosylmethionine transporter), member 26
g2248.t1	K01933	purM; phosphoribosylformylglycinamidine cyclo-ligase [EC:6.3.3.1]
g2249.t1	K19026	SPG11; spatacsin
g2255.t1	K10882	EME1, MMS4; crossover junction endonuclease EME1 [EC:3.1.22.-]
g2256.t1	K10882	EME1, MMS4; crossover junction endonuclease EME1 [EC:3.1.22.-]
g2258.t1	K13832	aroDE, DHQ-SDH; 3-dehydroquinate dehydratase / shikimate dehydrogenase [EC:4.2.1.10 1.1.1.25]
g2260.t1	K13832	aroDE, DHQ-SDH; 3-dehydroquinate dehydratase / shikimate dehydrogenase [EC:4.2.1.10 1.1.1.25]
g2262.t1	K14509	ETR, ERS; ethylene receptor [EC:2.7.13.-]
g2264.t1	K11851	USP30; ubiquitin carboxyl-terminal hydrolase 30 [EC:3.4.19.12]
g2265.t1	K03031	PSMD8, RPN12; 26S proteasome regulatory subunit N12
g2267.t1	K03035	PSMD12, RPN5; 26S proteasome regulatory subunit N5
g2268.t1	K14376	PAP; poly(A) polymerase [EC:2.7.7.19]
g2271.t1	K09131	K09131; uncharacterized protein
g2285.t1	K02737	PSMB5; 20S proteasome subunit beta 5 [EC:3.4.25.1]
g2288.t1	K08331	ATG13; autophagy-related protein 13
g2293.t1	K10956	SEC61A; protein transport protein SEC61 subunit alpha
g2294.t1	K19040	ATL76S; E3 ubiquitin-protein ligase ATL10/75/76/77/78 [EC:2.3.2.27]
g2295.t1	K15292	STXBP1, MUNC18-1; syntaxin-binding protein 1
g2296.t1	K10355	ACTF; actin, other eukaryote
g2301.t1	K22074	NFU1, HIRIP5; NFU1 iron-sulfur cluster scaffold homolog, mitochondrial
g2302.t1	K22074	NFU1, HIRIP5; NFU1 iron-sulfur cluster scaffold homolog, mitochondrial
g2309.t1	K00924	E2.7.1.-; kinase [EC:2.7.1.-]
g2310.t1	K00924	E2.7.1.-; kinase [EC:2.7.1.-]
g2312.t1	K13449	PR1; pathogenesis-related protein 1
g2313.t1	K13449	PR1; pathogenesis-related protein 1
g2325.t1	K13260	CYP81E; isoflavone/4'-methoxyisoflavone 2'-hydroxylase [EC:1.14.14.90 1.14.14.89]
g2327.t1	K13260	CYP81E; isoflavone/4'-methoxyisoflavone 2'-hydroxylase [EC:1.14.14.90 1.14.14.89]
g2328.t1	K13260	CYP81E; isoflavone/4'-methoxyisoflavone 2'-hydroxylase [EC:1.14.14.90 1.14.14.89]
g2330.t1	K13260	CYP81E; isoflavone/4'-methoxyisoflavone 2'-hydroxylase [EC:1.14.14.90 1.14.14.89]
g2332.t1	K13260	CYP81E; isoflavone/4'-methoxyisoflavone 2'-hydroxylase [EC:1.14.14.90 1.14.14.89]
g2334.t1	K13260	CYP81E; isoflavone/4'-methoxyisoflavone 2'-hydroxylase [EC:1.14.14.90 1.14.14.89]
g2337.t1	K13110	MFAP1; microfibrillar-associated protein 1
g2348.t1	K00083	CAD; cinnamyl-alcohol dehydrogenase [EC:1.1.1.195]
g2354.t1	K13124	MORG1; mitogen-activated protein kinase organizer 1
g2355.t1	K15777	DOPA; 4,5-DOPA dioxygenase extradiol [EC:1.13.11.-]
g2356.t1	K10999	CESA; cellulose synthase A [EC:2.4.1.12]
g2358.t1	K13091	RBM23_39; RNA-binding protein 23/39
g2362.t1	K10807	RRM1; ribonucleoside-diphosphate reductase subunit M1 [EC:1.17.4.1]
g2363.t1	K08867	WNK, PRKWNK; WNK lysine deficient protein kinase [EC:2.7.11.1]
g2369.t1	K20241	WDR44, RAB11BP; WD repeat-containing protein 44
g2371.t1	K09903	pyrH; uridylate kinase [EC:2.7.4.22]
g2372.t1	K20725	MKS1; MAP kinase substrate 1
g2374.t1	K24406	ATXR5_6; [histone H3]-lysine27 N-methyltransferase [EC:2.1.1.369]
g2379.t1	K20890	GUX; xylan alpha-glucuronosyltransferase [EC:2.4.1.-]
g2386.t1	K10751	CHAF1B; chromatin assembly factor 1 subunit B
g2396.t1	K04079	HSP90A, htpG; molecular chaperone HtpG
g2401.t1	K19801	PI4KB; phosphatidylinositol 4-kinase B [EC:2.7.1.67]
g2402.t1	K19801	PI4KB; phosphatidylinositol 4-kinase B [EC:2.7.1.67]
g2405.t1	K14376	PAP; poly(A) polymerase [EC:2.7.7.19]
g2409.t1	K11000	CALS; callose synthase [EC:2.4.1.-]
g2412.t1	K04421	MAP3K3, MEKK3; mitogen-activated protein kinase kinase kinase 3 [EC:2.7.11.25]
g2414.t1	K02896	RP-L24e, RPL24; large subunit ribosomal protein L24e
g2416.t1	K15356	VRG4, GONST1; GDP-mannose transporter
g2419.t1	K07910	RAB18; Ras-related protein Rab-18
g2426.t1	K15422	SAL; 3'(2'), 5'-bisphosphate nucleotidase / inositol polyphosphate 1-phosphatase [EC:3.1.3.7 3.1.3.57]
g2427.t1	K00166	BCKDHA, bkdA1; 2-oxoisovalerate dehydrogenase E1 component alpha subunit [EC:1.2.4.4]
g2432.t1	K01736	aroC; chorismate synthase [EC:4.2.3.5]
g2433.t1	K01736	aroC; chorismate synthase [EC:4.2.3.5]
g2434.t1	K03031	PSMD8, RPN12; 26S proteasome regulatory subunit N12
g2436.t1	K08065	NFYB, HAP3; nuclear transcription Y subunit beta
g2437.t1	K00902	DOLK; dolichol kinase [EC:2.7.1.108]
g2439.t1	K02327	POLD1; DNA polymerase delta subunit 1 [EC:2.7.7.7]
g2440.t1	K16280	RGLG; E3 ubiquitin-protein ligase RGLG [EC:2.3.2.27]
g2445.t1	K20093	ERCC6L, PICH; DNA excision repair protein ERCC-6-like [EC:3.6.4.12]
g2462.t1	K03165	TOP3; DNA topoisomerase III [EC:5.6.2.1]
g2466.t1	K03137	TFIIE2, GTF2E2, TFA2; transcription initiation factor TFIIE subunit beta
g2467.t1	K03137	TFIIE2, GTF2E2, TFA2; transcription initiation factor TFIIE subunit beta
g2468.t1	K05906	PCYOX1, FCLY; prenylcysteine oxidase / farnesylcysteine lyase [EC:1.8.3.5 1.8.3.6]
g2471.t1	K00868	pdxK, pdxY; pyridoxine kinase [EC:2.7.1.35]
g2476.t1	K11414	SIRT4, SIR2L4; NAD+-dependent protein deacetylase sirtuin 4 [EC:2.3.1.286]
g2480.t1	K17292	TBCA; tubulin-specific chaperone A
g2482.t1	K12869	CRN, CRNKL1, CLF1, SYF3; crooked neck
g2484.t1	K17292	TBCA; tubulin-specific chaperone A
g2487.t1	K05546	GANAB; mannosyl-oligosaccharide alpha-1,3-glucosidase [EC:3.2.1.207]
g2488.t1	K03137	TFIIE2, GTF2E2, TFA2; transcription initiation factor TFIIE subunit beta
g2509.t1	K00128	ALDH; aldehyde dehydrogenase (NAD+) [EC:1.2.1.3]
g2517.t1	K11364	SGF29; SAGA-associated factor 29
g2521.t1	K14492	ARR-A; two-component response regulator ARR-A family
g2522.t1	K13173	ARGLU1; arginine and glutamate-rich protein 1
g2524.t1	K02208	CDK8_11; cyclin-dependent kinase 8/11 [EC:2.7.11.22 2.7.11.23]
g2528.t1	K14709	SLC39A1_2_3, ZIP1_2_3; solute carrier family 39 (zinc transporter), member 1/2/3
g2529.t1	K14638	SLC15A3_4, PHT; solute carrier family 15 (peptide/histidine transporter), member 3/4
g2535.t1	K03241	EIF2B3; translation initiation factor eIF-2B subunit gamma
g2542.t1	K15026	EIF2A; translation initiation factor 2A
g2556.t1	K12608	CAF16; CCR4-NOT complex subunit CAF16
g2559.t1	K00901	dgkA, DGK; diacylglycerol kinase (ATP) [EC:2.7.1.107]
g2564.t1	K01696	trpB; tryptophan synthase beta chain [EC:4.2.1.20]
g2568.t1	K22949	RIBF; FAD synthetase [EC:2.7.7.2]
g2569.t1	K22733	NIPA, SLC57A2S; magnesium transporter
g2570.t1	K01955	carB, CPA2; carbamoyl-phosphate synthase large subunit [EC:6.3.5.5]
g2580.t1	K03320	amt, AMT, MEP; ammonium transporter, Amt family
g2590.t1	K02737	PSMB5; 20S proteasome subunit beta 5 [EC:3.4.25.1]
g2593.t1	K08775	BRCA2, FANCD1; breast cancer 2 susceptibility protein
g2594.t1	K01586	lysA; diaminopimelate decarboxylase [EC:4.1.1.20]
g2597.t1	K05016	CLCN7; chloride channel 7
g2598.t1	K05302	SETD6; N-lysine methyltransferase SETD6 [EC:2.1.1.-]
g2607.t1	K02977	RP-S27Ae, RPS27A, UBA80; ubiquitin-small subunit ribosomal protein S27Ae
g2660.t1	K17098	ANNAT; annexin D
g2661.t1	K03768	PPIB, ppiB; peptidyl-prolyl cis-trans isomerase B (cyclophilin B) [EC:5.2.1.8]
g2662.t1	K18551	SDT1; pyrimidine and pyridine-specific 5'-nucleotidase [EC:3.1.3.-]
g2663.t1	K08869	ADCK, ABC1; aarF domain-containing kinase
g2664.t1	K19882	NOTUM; O-palmitoleoyl-L-serine hydrolase [EC:3.1.1.98]
g2666.t1	K08869	ADCK, ABC1; aarF domain-containing kinase
g2667.t1	K19882	NOTUM; O-palmitoleoyl-L-serine hydrolase [EC:3.1.1.98]
g2673.t1	K15053	CHMP7; charged multivesicular body protein 7
g2675.t1	K15053	CHMP7; charged multivesicular body protein 7
g2676.t1	K15053	CHMP7; charged multivesicular body protein 7
g2678.t1	K09841	ABA2; xanthoxin dehydrogenase [EC:1.1.1.288]
g2679.t1	K09841	ABA2; xanthoxin dehydrogenase [EC:1.1.1.288]
g2683.t1	K09841	ABA2; xanthoxin dehydrogenase [EC:1.1.1.288]
g2685.t1	K09841	ABA2; xanthoxin dehydrogenase [EC:1.1.1.288]
g2688.t1	K00231	PPOX, hemY; protoporphyrinogen/coproporphyrinogen III oxidase [EC:1.3.3.4 1.3.3.15]
g2694.t1	K00231	PPOX, hemY; protoporphyrinogen/coproporphyrinogen III oxidase [EC:1.3.3.4 1.3.3.15]
g2697.t1	K07562	NMD3; nonsense-mediated mRNA decay protein 3
g2700.t1	K20027	ZDHHC1_11; palmitoyltransferase ZDHHC1/11 [EC:2.3.1.225]
g2703.t1	K03070	secA; preprotein translocase subunit SecA [EC:7.4.2.8]
g2706.t1	K05658	ABCB1, CD243; ATP-binding cassette, subfamily B (MDR/TAP), member 1 [EC:7.6.2.2]
g2707.t1	K05658	ABCB1, CD243; ATP-binding cassette, subfamily B (MDR/TAP), member 1 [EC:7.6.2.2]
g2711.t1	K09338	HD-ZIP; homeobox-leucine zipper protein
g2713.t1	K05658	ABCB1, CD243; ATP-binding cassette, subfamily B (MDR/TAP), member 1 [EC:7.6.2.2]
g2718.t1	K05389	KCNKF; potassium channel subfamily K, other eukaryote
g2721.t1	K01051	E3.1.1.11; pectinesterase [EC:3.1.1.11]
g2722.t1	K09060	GBF; plant G-box-binding factor
g2724.t1	K20667	CYP716A; beta-amyrin 28-monooxygenase [EC:1.14.14.126]
g2727.t1	K13436	PTI1; pto-interacting protein 1 [EC:2.7.11.1]
g2728.t1	K20667	CYP716A; beta-amyrin 28-monooxygenase [EC:1.14.14.126]
g2731.t1	K13436	PTI1; pto-interacting protein 1 [EC:2.7.11.1]
g2732.t1	K00789	metK; S-adenosylmethionine synthetase [EC:2.5.1.6]
g2734.t1	K08912	LHCB1; light-harvesting complex II chlorophyll a/b binding protein 1
g2735.t1	K24737	WDR6; WD repeat-containing protein 6
g2745.t1	K15446	TRM13, CCDC76; tRNA:m4X modification enzyme [EC:2.1.1.225]
g2750.t1	K15803	GERD; (-)-germacrene D synthase [EC:4.2.3.75]
g2753.t1	K15803	GERD; (-)-germacrene D synthase [EC:4.2.3.75]
g2756.t1	K15803	GERD; (-)-germacrene D synthase [EC:4.2.3.75]
g2766.t1	K15803	GERD; (-)-germacrene D synthase [EC:4.2.3.75]
g2773.t1	K18819	GOLS; inositol 3-alpha-galactosyltransferase [EC:2.4.1.123]
g2791.t1	K09338	HD-ZIP; homeobox-leucine zipper protein
g2792.t1	K09338	HD-ZIP; homeobox-leucine zipper protein
g2805.t1	K24194	BOR; boron transporter
g2812.t1	K24194	BOR; boron transporter
g2818.t1	K00924	E2.7.1.-; kinase [EC:2.7.1.-]
g2821.t1	K14803	PTC2_3; protein phosphatase PTC2/3 [EC:3.1.3.16]
g2823.t1	K09422	MYBP; transcription factor MYB, plant
g2825.t1	K09422	MYBP; transcription factor MYB, plant
g2828.t1	K04125	GA2ox; gibberellin 2beta-dioxygenase [EC:1.14.11.13]
g2830.t1	K11324	DMAP1, SWC4, EAF2; DNA methyltransferase 1-associated protein 1
g2831.t1	K22074	NFU1, HIRIP5; NFU1 iron-sulfur cluster scaffold homolog, mitochondrial
g2843.t1	K01897	ACSL, fadD; long-chain acyl-CoA synthetase [EC:6.2.1.3]
g2845.t1	K01897	ACSL, fadD; long-chain acyl-CoA synthetase [EC:6.2.1.3]
g2846.t1	K12820	DHX15, PRP43; pre-mRNA-splicing factor ATP-dependent RNA helicase DHX15/PRP43 [EC:3.6.4.13]
g2850.t1	K01897	ACSL, fadD; long-chain acyl-CoA synthetase [EC:6.2.1.3]
g2852.t1	K01897	ACSL, fadD; long-chain acyl-CoA synthetase [EC:6.2.1.3]
g2853.t1	K12820	DHX15, PRP43; pre-mRNA-splicing factor ATP-dependent RNA helicase DHX15/PRP43 [EC:3.6.4.13]
g2856.t1	K13508	GPAT; glycerol-3-phosphate acyltransferase [EC:2.3.1.15 2.3.1.198]
g2857.t1	K13508	GPAT; glycerol-3-phosphate acyltransferase [EC:2.3.1.15 2.3.1.198]
g2858.t1	K13508	GPAT; glycerol-3-phosphate acyltransferase [EC:2.3.1.15 2.3.1.198]
g2869.t1	K11699	RDR, RDRP; RNA-dependent RNA polymerase [EC:2.7.7.48]
g2873.t1	K11699	RDR, RDRP; RNA-dependent RNA polymerase [EC:2.7.7.48]
g2881.t1	K06611	E2.4.1.67; stachyose synthetase [EC:2.4.1.67]
g2882.t1	K09008	NDUFAF3; NADH dehydrogenase [ubiquinone] 1 alpha subcomplex assembly factor 3
g2883.t1	K09338	HD-ZIP; homeobox-leucine zipper protein
g2891.t1	K02978	RP-S27e, RPS27; small subunit ribosomal protein S27e
g2896.t1	K01164	POP1; ribonuclease P/MRP protein subunit POP1 [EC:3.1.26.5]
g2899.t1	K12835	DDX42, SF3B125; ATP-dependent RNA helicase DDX42 [EC:3.6.4.13]
g2907.t1	K17262	TBCB, CKAP1, ALF1; tubulin-specific chaperone B
g2915.t1	K12161	URM1; ubiquitin related modifier 1
g2931.t1	K15803	GERD; (-)-germacrene D synthase [EC:4.2.3.75]
g2951.t1	K18881	DJ1D; D-lactate dehydratase [EC:4.2.1.130]
g2955.t1	K01868	TARS, thrS; threonyl-tRNA synthetase [EC:6.1.1.3]
g2957.t1	K18881	DJ1D; D-lactate dehydratase [EC:4.2.1.130]
g2958.t1	K12864	CTNNBL1; beta-catenin-like protein 1
g2967.t1	K02291	crtB; 15-cis-phytoene synthase [EC:2.5.1.32]
g2976.t1	K07759	PARG; poly(ADP-ribose) glycohydrolase [EC:3.2.1.143]
g3004.t1	K00799	GST, gst; glutathione S-transferase [EC:2.5.1.18]
g3009.t1	K23618	AAE11_12; acyl-activating enzyme 11/12 [EC:6.2.1.2 6.2.1.-]
g3010.t1	K23618	AAE11_12; acyl-activating enzyme 11/12 [EC:6.2.1.2 6.2.1.-]
g3012.t1	K17839	PAO4, PAO3, PAO2; polyamine oxidase [EC:1.5.3.17 1.5.3.-]
g3013.t1	K00558	DNMT1, dcm; DNA (cytosine-5)-methyltransferase 1 [EC:2.1.1.37]
g3016.t1	K00695	SUS; sucrose synthase [EC:2.4.1.13]
g3026.t1	K15032	MTERFD; mTERF domain-containing protein, mitochondrial
g3045.t1	K08991	MUS81; crossover junction endonuclease MUS81 [EC:3.1.22.-]
g3047.t1	K00963	UGP2, galU, galF; UTP--glucose-1-phosphate uridylyltransferase [EC:2.7.7.9]
g3048.t1	K09338	HD-ZIP; homeobox-leucine zipper protein
g3051.t1	K03553	recA; recombination protein RecA
g3053.t1	K02206	CDK2; cyclin-dependent kinase 2 [EC:2.7.11.22]
g3060.t1	K00031	IDH1, IDH2, icd; isocitrate dehydrogenase [EC:1.1.1.42]
g3061.t1	K08869	ADCK, ABC1; aarF domain-containing kinase
g3062.t1	K09338	HD-ZIP; homeobox-leucine zipper protein
g3063.t1	K09338	HD-ZIP; homeobox-leucine zipper protein
g3067.t1	K08869	ADCK, ABC1; aarF domain-containing kinase
g3071.t1	K06943	NOG1; nucleolar GTP-binding protein
g3074.t1	K01580	E4.1.1.15, gadB, gadA, GAD; glutamate decarboxylase [EC:4.1.1.15]
g3094.t1	K09338	HD-ZIP; homeobox-leucine zipper protein
g3113.t1	K09338	HD-ZIP; homeobox-leucine zipper protein
g3119.t1	K19891	GN1_2_3; glucan endo-1,3-beta-glucosidase 1/2/3 [EC:3.2.1.39]
g3120.t1	K02603	ORC1; origin recognition complex subunit 1
g3128.t1	K03064	PSMC6, RPT4; 26S proteasome regulatory subunit T4
g3129.t1	K11975	RNF144; E3 ubiquitin-protein ligase RNF144 [EC:2.3.2.31]
g3130.t1	K11975	RNF144; E3 ubiquitin-protein ligase RNF144 [EC:2.3.2.31]
g3138.t1	K09422	MYBP; transcription factor MYB, plant
g3139.t1	K07955	ARL8; ADP-ribosylation factor-like protein 8
g3146.t1	K10689	PEX4; peroxin-4 [EC:2.3.2.23]
g3149.t1	K01640	E4.1.3.4, HMGCL, hmgL; hydroxymethylglutaryl-CoA lyase [EC:4.1.3.4]
g3164.t1	K00799	GST, gst; glutathione S-transferase [EC:2.5.1.18]
g3165.t1	K03934	NDUFS1; NADH dehydrogenase (ubiquinone) Fe-S protein 1 [EC:7.1.1.2]
g3166.t1	K21866	POLLUX, DMI1, CASTOR; ion channel POLLUX/CASTOR
g3169.t1	K20300	TRAPPC1, BET5; trafficking protein particle complex subunit 1
g3172.t1	K22132	tcdA; tRNA threonylcarbamoyladenosine dehydratase
g3175.t1	K22132	tcdA; tRNA threonylcarbamoyladenosine dehydratase
g3177.t1	K12855	PRPF6, PRP6; pre-mRNA-processing factor 6
g3179.t1	K06171	NCSTN; nicastrin
g3181.t1	K09338	HD-ZIP; homeobox-leucine zipper protein
g3182.t1	K09338	HD-ZIP; homeobox-leucine zipper protein
g3188.t1	K17686	copA, ctpA, ATP7; P-type Cu+ transporter [EC:7.2.2.8]
g3189.t1	K17686	copA, ctpA, ATP7; P-type Cu+ transporter [EC:7.2.2.8]
g3196.t1	K03797	E3.4.21.102, prc, ctpA; carboxyl-terminal processing protease [EC:3.4.21.102]
g3199.t1	K13205	AAR2, C20orf4; A1 cistron-splicing factor AAR2
g3201.t1	K13104	ZNF830, CCDC16; zinc finger protein 830
g3210.t1	K13104	ZNF830, CCDC16; zinc finger protein 830
g3215.t1	K09338	HD-ZIP; homeobox-leucine zipper protein
g3223.t1	K13104	ZNF830, CCDC16; zinc finger protein 830
g3240.t1	K14780	DHX37, DHR1; ATP-dependent RNA helicase DHX37/DHR1 [EC:3.6.4.13]
g3247.t1	K22533	LINS1; protein Lines
g3258.t1	K21867	AKT, KAT, GORK, SKOR; potassium channel
g3260.t1	K03678	RRP45, EXOSC9; exosome complex component RRP45
g3267.t1	K09338	HD-ZIP; homeobox-leucine zipper protein
g3275.t1	K00915	IPMK, IPK2; inositol-polyphosphate multikinase [EC:2.7.1.140 2.7.1.151]
g3280.t1	K03022	RPC8, POLR3H; DNA-directed RNA polymerase III subunit RPC8
g3284.t1	K00924	E2.7.1.-; kinase [EC:2.7.1.-]
g3286.t1	K01738	cysK; cysteine synthase [EC:2.5.1.47]
g3287.t1	K01409	KAE1, tsaD, QRI7; N6-L-threonylcarbamoyladenine synthase [EC:2.3.1.234]
g3295.t1	K18633	MZT1, GIP1, GIP2; mitotic-spindle organizing protein 1
g3309.t1	K11253	H3; histone H3
g3312.t1	K11253	H3; histone H3
g3314.t1	K11253	H3; histone H3
g3315.t1	K11253	H3; histone H3
g3317.t1	K01809	manA, MPI; mannose-6-phosphate isomerase [EC:5.3.1.8]
g3323.t1	K20416	FAD5; palmitoyl-[glycerolipid] 7-desaturase [EC:1.14.19.42]
g3325.t1	K20416	FAD5; palmitoyl-[glycerolipid] 7-desaturase [EC:1.14.19.42]
g3337.t1	K09338	HD-ZIP; homeobox-leucine zipper protein
g3339.t1	K14494	DELLA; DELLA protein
g3343.t1	K21888	DHAR; glutathione dehydrogenase/transferase [EC:1.8.5.1 2.5.1.18]
g3346.t1	K21888	DHAR; glutathione dehydrogenase/transferase [EC:1.8.5.1 2.5.1.18]
g3347.t1	K13789	GGPS; geranylgeranyl diphosphate synthase, type II [EC:2.5.1.1 2.5.1.10 2.5.1.29]
g3357.t1	K01873	VARS, valS; valyl-tRNA synthetase [EC:6.1.1.9]
g3379.t1	K10838	XPC; xeroderma pigmentosum group C-complementing protein
g3381.t1	K13789	GGPS; geranylgeranyl diphosphate synthase, type II [EC:2.5.1.1 2.5.1.10 2.5.1.29]
g3383.t1	K01873	VARS, valS; valyl-tRNA synthetase [EC:6.1.1.9]
g3390.t1	K20667	CYP716A; beta-amyrin 28-monooxygenase [EC:1.14.14.126]
g3401.t1	K10838	XPC; xeroderma pigmentosum group C-complementing protein
g3420.t1	K01915	glnA, GLUL; glutamine synthetase [EC:6.3.1.2]
g3421.t1	K06678	YCG1, CAPG; condensin complex subunit 3
g3424.t1	K09338	HD-ZIP; homeobox-leucine zipper protein
g3425.t1	K07766	E3.6.1.52; diphosphoinositol-polyphosphate diphosphatase [EC:3.6.1.52]
g3433.t1	K09338	HD-ZIP; homeobox-leucine zipper protein
g3442.t1	K09338	HD-ZIP; homeobox-leucine zipper protein
g3445.t1	K09338	HD-ZIP; homeobox-leucine zipper protein
g3446.t1	K09338	HD-ZIP; homeobox-leucine zipper protein
g3448.t1	K12881	THOC4, ALY; THO complex subunit 4
g3449.t1	K23327	HIKESHI; protein Hikeshi
g3455.t1	K13448	CML; calcium-binding protein CML
g3468.t1	K09338	HD-ZIP; homeobox-leucine zipper protein
g3472.t1	K09338	HD-ZIP; homeobox-leucine zipper protein
g3474.t1	K09338	HD-ZIP; homeobox-leucine zipper protein
g3476.t1	K00847	E2.7.1.4, scrK; fructokinase [EC:2.7.1.4]
g3477.t1	K13448	CML; calcium-binding protein CML
g3479.t1	K10875	RAD54L, RAD54; DNA repair and recombination protein RAD54 and RAD54-like protein [EC:3.6.4.-]
g3486.t1	K09338	HD-ZIP; homeobox-leucine zipper protein
g3491.t1	K09338	HD-ZIP; homeobox-leucine zipper protein
g3509.t1	K09874	NIP; aquaporin NIP
g3514.t1	K09338	HD-ZIP; homeobox-leucine zipper protein
g3524.t1	K09338	HD-ZIP; homeobox-leucine zipper protein
g3526.t1	K09338	HD-ZIP; homeobox-leucine zipper protein
g3542.t1	K09422	MYBP; transcription factor MYB, plant
g3546.t1	K09338	HD-ZIP; homeobox-leucine zipper protein
g3547.t1	K09338	HD-ZIP; homeobox-leucine zipper protein
g3550.t1	K00604	MTFMT, fmt; methionyl-tRNA formyltransferase [EC:2.1.2.9]
g3555.t1	K09338	HD-ZIP; homeobox-leucine zipper protein
g3560.t1	K24139	PILS, ECM3; auxin efflux carrier family protein
g3561.t1	K02990	RP-S6, MRPS6, rpsF; small subunit ribosomal protein S6
g3582.t1	K09338	HD-ZIP; homeobox-leucine zipper protein
g3585.t1	K09338	HD-ZIP; homeobox-leucine zipper protein
g3588.t1	K22856	EEF1AKMT2, EFM4, METTL10; EEF1A lysine methyltransferase 2 [EC:2.1.1.-]
g3598.t1	K09338	HD-ZIP; homeobox-leucine zipper protein
g3599.t1	K09338	HD-ZIP; homeobox-leucine zipper protein
g3602.t1	K10747	LIG1; DNA ligase 1 [EC:6.5.1.1 6.5.1.6 6.5.1.7]
g3603.t1	K10753	ASF1; histone chaperone ASF1
g3613.t1	K09338	HD-ZIP; homeobox-leucine zipper protein
g3616.t1	K09338	HD-ZIP; homeobox-leucine zipper protein
g3626.t1	K12261	HACL1; 2-hydroxyacyl-CoA lyase 1 [EC:4.1.-.-]
g3627.t1	K12261	HACL1; 2-hydroxyacyl-CoA lyase 1 [EC:4.1.-.-]
g3628.t1	K03327	TC.MATE, SLC47A, norM, mdtK, dinF; multidrug resistance protein, MATE family
g3629.t1	K12261	HACL1; 2-hydroxyacyl-CoA lyase 1 [EC:4.1.-.-]
g3630.t1	K03327	TC.MATE, SLC47A, norM, mdtK, dinF; multidrug resistance protein, MATE family
g3631.t1	K09338	HD-ZIP; homeobox-leucine zipper protein
g3634.t1	K09338	HD-ZIP; homeobox-leucine zipper protein
g3638.t1	K09338	HD-ZIP; homeobox-leucine zipper protein
g3642.t1	K09338	HD-ZIP; homeobox-leucine zipper protein
g3651.t1	K18753	ZFP36L; butyrate response factor
g3656.t1	K18753	ZFP36L; butyrate response factor
g3667.t1	K09338	HD-ZIP; homeobox-leucine zipper protein
g3690.t1	K09338	HD-ZIP; homeobox-leucine zipper protein
g3716.t1	K09338	HD-ZIP; homeobox-leucine zipper protein
g3718.t1	K01209	abfA; alpha-L-arabinofuranosidase [EC:3.2.1.55]
g3720.t1	K09338	HD-ZIP; homeobox-leucine zipper protein
g3731.t1	K00919	ispE; 4-diphosphocytidyl-2-C-methyl-D-erythritol kinase [EC:2.7.1.148]
g3732.t1	K24405	SUVH1; [histone H3]-lysine9 N-dimethyltransferase [EC:2.1.1.368]
g3754.t1	K09338	HD-ZIP; homeobox-leucine zipper protein
g3761.t1	K09338	HD-ZIP; homeobox-leucine zipper protein
g3769.t1	K09338	HD-ZIP; homeobox-leucine zipper protein
g3772.t1	K09338	HD-ZIP; homeobox-leucine zipper protein
g3774.t1	K09338	HD-ZIP; homeobox-leucine zipper protein
g3785.t1	K09338	HD-ZIP; homeobox-leucine zipper protein
g3788.t1	K09338	HD-ZIP; homeobox-leucine zipper protein
g3793.t1	K09338	HD-ZIP; homeobox-leucine zipper protein
g3810.t1	K09338	HD-ZIP; homeobox-leucine zipper protein
g3820.t1	K08960	CSNK1E; casein kinase 1, epsilon [EC:2.7.11.1]
g3825.t1	K15442	TAD3, ADAT3; tRNA-specific adenosine deaminase 3
g3833.t1	K09338	HD-ZIP; homeobox-leucine zipper protein
g3841.t1	K09338	HD-ZIP; homeobox-leucine zipper protein
g3851.t1	K09338	HD-ZIP; homeobox-leucine zipper protein
g3852.t1	K09338	HD-ZIP; homeobox-leucine zipper protein
g3854.t1	K09338	HD-ZIP; homeobox-leucine zipper protein
g3865.t1	K16675	ZDHHC9_14_18; palmitoyltransferase ZDHHC9/14/18 [EC:2.3.1.225]
g3866.t1	K09338	HD-ZIP; homeobox-leucine zipper protein
g3867.t1	K09338	HD-ZIP; homeobox-leucine zipper protein
g3868.t1	K09338	HD-ZIP; homeobox-leucine zipper protein
g3869.t1	K09338	HD-ZIP; homeobox-leucine zipper protein
g3872.t1	K09338	HD-ZIP; homeobox-leucine zipper protein
g3873.t1	K09338	HD-ZIP; homeobox-leucine zipper protein
g3875.t1	K09754	CYP98A, C3'H; 5-O-(4-coumaroyl)-D-quinate 3'-monooxygenase [EC:1.14.14.96]
g3883.t1	K06630	YWHAE; 14-3-3 protein epsilon
g3884.t1	K06630	YWHAE; 14-3-3 protein epsilon
g3895.t1	K09338	HD-ZIP; homeobox-leucine zipper protein
g3909.t1	K09338	HD-ZIP; homeobox-leucine zipper protein
g3918.t1	K09338	HD-ZIP; homeobox-leucine zipper protein
g3923.t1	K09338	HD-ZIP; homeobox-leucine zipper protein
g3924.t1	K09338	HD-ZIP; homeobox-leucine zipper protein
g3935.t1	K12865	PQBP1, NPW38; polyglutamine-binding protein 1
g3950.t1	K11292	SUPT6H, SPT6; transcription elongation factor SPT6
g3954.t1	K00705	malQ; 4-alpha-glucanotransferase [EC:2.4.1.25]
g3966.t1	K09338	HD-ZIP; homeobox-leucine zipper protein
g3967.t1	K03064	PSMC6, RPT4; 26S proteasome regulatory subunit T4
g3970.t1	K00109	L2HGDH; 2-hydroxyglutarate dehydrogenase [EC:1.1.99.2]
g3974.t1	K14291	PHAX; phosphorylated adapter RNA export protein
g3977.t1	K14291	PHAX; phosphorylated adapter RNA export protein
g3989.t1	K10583	UBE2S, E2EPF; ubiquitin-conjugating enzyme E2 S [EC:2.3.2.23]
g4007.t1	K09497	CCT5; T-complex protein 1 subunit epsilon
g4010.t1	K09338	HD-ZIP; homeobox-leucine zipper protein
g4012.t1	K23678	PQLC2, SLC66A1, LAAT1; solute carrier family 66 (lysosomal lysine-arginine transporter), member 1
g4013.t1	K09338	HD-ZIP; homeobox-leucine zipper protein
g4018.t1	K02739	PSMB7; 20S proteasome subunit beta 2 [EC:3.4.25.1]
g4023.t1	K09338	HD-ZIP; homeobox-leucine zipper protein
g4029.t1	K09338	HD-ZIP; homeobox-leucine zipper protein
g4038.t1	K17278	PGRMC1_2; membrane-associated progesterone receptor component
g4068.t1	K15559	RTT103; regulator of Ty1 transposition protein 103
g4069.t1	K15559	RTT103; regulator of Ty1 transposition protein 103
g4073.t1	K01595	ppc; phosphoenolpyruvate carboxylase [EC:4.1.1.31]
g4074.t1	K01595	ppc; phosphoenolpyruvate carboxylase [EC:4.1.1.31]
g4075.t1	K01595	ppc; phosphoenolpyruvate carboxylase [EC:4.1.1.31]
g4081.t1	K09338	HD-ZIP; homeobox-leucine zipper protein
g4082.t1	K09338	HD-ZIP; homeobox-leucine zipper protein
g4085.t1	K09338	HD-ZIP; homeobox-leucine zipper protein
g4089.t1	K20043	SNAP91, AP180, CALM; clathrin coat assembly protein AP180
g4091.t1	K23538	ELMOD; ELMO domain-containing protein
g4093.t1	K03327	TC.MATE, SLC47A, norM, mdtK, dinF; multidrug resistance protein, MATE family
g4101.t1	K03327	TC.MATE, SLC47A, norM, mdtK, dinF; multidrug resistance protein, MATE family
g4109.t1	K03687	GRPE; molecular chaperone GrpE
g4110.t1	K22846	CS26; S-sulfo-L-cysteine synthase (O-acetyl-L-serine-dependent) [EC:2.5.1.144]
g4111.t1	K09422	MYBP; transcription factor MYB, plant
g4113.t1	K09338	HD-ZIP; homeobox-leucine zipper protein
g4115.t1	K09338	HD-ZIP; homeobox-leucine zipper protein
g4120.t1	K04505	PSEN1, PS1; presenilin 1 [EC:3.4.23.-]
g4121.t1	K04505	PSEN1, PS1; presenilin 1 [EC:3.4.23.-]
g4123.t1	K15044	AGFG1; Arf-GAP domain and FG repeats-containing protein 1
g4151.t1	K09338	HD-ZIP; homeobox-leucine zipper protein
g4152.t1	K09338	HD-ZIP; homeobox-leucine zipper protein
g4161.t1	K00326	E1.6.2.2; cytochrome-b5 reductase [EC:1.6.2.2]
g4167.t1	K09338	HD-ZIP; homeobox-leucine zipper protein
g4172.t1	K09338	HD-ZIP; homeobox-leucine zipper protein
g4179.t1	K09422	MYBP; transcription factor MYB, plant
g4187.t1	K09338	HD-ZIP; homeobox-leucine zipper protein
g4189.t1	K09338	HD-ZIP; homeobox-leucine zipper protein
g4199.t1	K09338	HD-ZIP; homeobox-leucine zipper protein
g4207.t1	K09338	HD-ZIP; homeobox-leucine zipper protein
g4210.t1	K00430	E1.11.1.7; peroxidase [EC:1.11.1.7]
g4230.t1	K09338	HD-ZIP; homeobox-leucine zipper protein
g4237.t1	K13754	SLC24A6, NCKX6; solute carrier family 24 (sodium/potassium/calcium exchanger), member 6
g4245.t1	K13754	SLC24A6, NCKX6; solute carrier family 24 (sodium/potassium/calcium exchanger), member 6
g4263.t1	K09338	HD-ZIP; homeobox-leucine zipper protein
g4266.t1	K11816	YUCCA; indole-3-pyruvate monooxygenase [EC:1.14.13.168]
g4268.t1	K00962	pnp, PNPT1; polyribonucleotide nucleotidyltransferase [EC:2.7.7.8]
g4269.t1	K00962	pnp, PNPT1; polyribonucleotide nucleotidyltransferase [EC:2.7.7.8]
g4271.t1	K09338	HD-ZIP; homeobox-leucine zipper protein
g4291.t1	K12198	CHMP5, VPS60; charged multivesicular body protein 5
g4295.t1	K09338	HD-ZIP; homeobox-leucine zipper protein
g4299.t1	K01076	ABHD17; abhydrolase domain-containing protein 17 [EC:3.1.2.22]
g4300.t1	K01076	ABHD17; abhydrolase domain-containing protein 17 [EC:3.1.2.22]
g4312.t1	K10523	SPOP; speckle-type POZ protein
g4313.t1	K13863	SLC7A1, ATRC1; solute carrier family 7 (cationic amino acid transporter), member 1
g4321.t1	K13863	SLC7A1, ATRC1; solute carrier family 7 (cationic amino acid transporter), member 1
g4324.t1	K11279	NAP1L1, NRP; nucleosome assembly protein 1-like 1
g4326.t1	K09338	HD-ZIP; homeobox-leucine zipper protein
g4327.t1	K00261	GLUD1_2, gdhA; glutamate dehydrogenase (NAD(P)+) [EC:1.4.1.3]
g4336.t1	K00860	cysC; adenylylsulfate kinase [EC:2.7.1.25]
g4338.t1	K09338	HD-ZIP; homeobox-leucine zipper protein
g4344.t1	K02872	RP-L13Ae, RPL13A; large subunit ribosomal protein L13Ae
g4361.t1	K09338	HD-ZIP; homeobox-leucine zipper protein
g4365.t1	K09338	HD-ZIP; homeobox-leucine zipper protein
g4366.t1	K09338	HD-ZIP; homeobox-leucine zipper protein
g4381.t1	K03259	EIF4E; translation initiation factor 4E
g4382.t1	K04565	SOD1; superoxide dismutase, Cu-Zn family [EC:1.15.1.1]
g4392.t1	K20222	IPO5, KPNB3, RANBP5; importin-5
g4393.t1	K20222	IPO5, KPNB3, RANBP5; importin-5
g4402.t1	K09286	EREBP; EREBP-like factor
g4434.t1	K08486	STX1B_2_3; syntaxin 1B/2/3
g4437.t1	K05349	bglX; beta-glucosidase [EC:3.2.1.21]
g4439.t1	K24810	IBTK; inhibitor of Bruton tyrosine kinase
g4441.t1	K05349	bglX; beta-glucosidase [EC:3.2.1.21]
g4443.t1	K24810	IBTK; inhibitor of Bruton tyrosine kinase
g4478.t1	K09338	HD-ZIP; homeobox-leucine zipper protein
g4481.t1	K09338	HD-ZIP; homeobox-leucine zipper protein
g4482.t1	K00549	metE; 5-methyltetrahydropteroyltriglutamate--homocysteine methyltransferase [EC:2.1.1.14]
g4501.t1	K09338	HD-ZIP; homeobox-leucine zipper protein
g4504.t1	K21919	KCTD9; BTB/POZ domain-containing protein KCTD9
g4506.t1	K21919	KCTD9; BTB/POZ domain-containing protein KCTD9
g4517.t1	K12591	RRP6, EXOSC10; exosome complex exonuclease RRP6 [EC:3.1.13.-]
g4531.t1	K23953	PCO; plant cysteine oxidase [EC:1.13.11.-]
g4543.t1	K00965	galT, GALT; UDPglucose--hexose-1-phosphate uridylyltransferase [EC:2.7.7.12]
g4546.t1	K00059	fabG, OAR1; 3-oxoacyl-[acyl-carrier protein] reductase [EC:1.1.1.100]
g4550.t1	K03120	TBP, tbp; transcription initiation factor TFIID TATA-box-binding protein
g4558.t1	K09338	HD-ZIP; homeobox-leucine zipper protein
g4567.t1	K09338	HD-ZIP; homeobox-leucine zipper protein
g4577.t1	K14492	ARR-A; two-component response regulator ARR-A family
g4594.t1	K14641	APY; apyrase [EC:3.6.1.5]
g4595.t1	K09875	SIP; aquaporin SIP
g4596.t1	K08486	STX1B_2_3; syntaxin 1B/2/3
g4611.t1	K18121	GLYR; glyoxylate/succinic semialdehyde reductase [EC:1.1.1.79 1.1.1.-]
g4642.t1	K01188	E3.2.1.21; beta-glucosidase [EC:3.2.1.21]
g4644.t1	K03544	clpX, CLPX; ATP-dependent Clp protease ATP-binding subunit ClpX
g4645.t1	K00847	E2.7.1.4, scrK; fructokinase [EC:2.7.1.4]
g4646.t1	K06995	K06995; uncharacterized protein
g4652.t1	K01652	E2.2.1.6L, ilvB, ilvG, ilvI; acetolactate synthase I/II/III large subunit [EC:2.2.1.6]
g4653.t1	K01652	E2.2.1.6L, ilvB, ilvG, ilvI; acetolactate synthase I/II/III large subunit [EC:2.2.1.6]
g4659.t1	K01652	E2.2.1.6L, ilvB, ilvG, ilvI; acetolactate synthase I/II/III large subunit [EC:2.2.1.6]
g4660.t1	K20298	VPS52; vacuolar protein sorting-associated protein 52
g4667.t1	K20855	B3GALT1S; beta-1,3-galactosyltransferase 1/2/3/4/5/7/8 [EC:2.4.1.-]
g4669.t1	K20131	RABGEF1; Rab5 GDP/GTP exchange factor
g4673.t1	K15442	TAD3, ADAT3; tRNA-specific adenosine deaminase 3
g4678.t1	K00696	E2.4.1.14; sucrose-phosphate synthase [EC:2.4.1.14]
g4682.t1	K15027	EIF2D; translation initiation factor 2D
g4684.t1	K01528	DNM1_3; dynamin 1/3 [EC:3.6.5.5]
g4686.t1	K03188	ureF; urease accessory protein
g4690.t1	K02911	RP-L32, MRPL32, rpmF; large subunit ribosomal protein L32
g4695.t1	K09338	HD-ZIP; homeobox-leucine zipper protein
g4699.t1	K01179	E3.2.1.4; endoglucanase [EC:3.2.1.4]
g4706.t1	K10532	HGSNAT; heparan-alpha-glucosaminide N-acetyltransferase [EC:2.3.1.78]
g4707.t1	K22013	SGR, SGRL; magnesium dechelatase [EC:4.99.1.10]
g4713.t1	K18167	SDHAF1; succinate dehydrogenase assembly factor 1
g4714.t1	K12668	OST2, DAD1; oligosaccharyltransferase complex subunit epsilon
g4719.t1	K12524	thrA; bifunctional aspartokinase / homoserine dehydrogenase 1 [EC:2.7.2.4 1.1.1.3]
g4721.t1	K17506	PPM1L, PP2CE; protein phosphatase 1L [EC:3.1.3.16]
g4722.t1	K01892	HARS, hisS; histidyl-tRNA synthetase [EC:6.1.1.21]
g4726.t1	K21232	MOCS2A, CNXG; molybdopterin synthase sulfur carrier subunit
g4731.t1	K17541	SCYL2; SCY1-like protein 2
g4732.t1	K03094	SKP1, CBF3D; S-phase kinase-associated protein 1
g4733.t1	K19042	BOI; E3 ubiquitin-protein ligase BOI and related proteins [EC:2.3.2.27]
g4736.t1	K10752	RBBP4, HAT2, CAF1, MIS16; histone-binding protein RBBP4
g4741.t1	K06689	UBE2D, UBC4, UBC5; ubiquitin-conjugating enzyme E2 D [EC:2.3.2.23]
g4742.t1	K04392	RAC1; Ras-related C3 botulinum toxin substrate 1
g4743.t1	K10736	MCM10; minichromosome maintenance protein 10
g4745.t1	K10590	TRIP12; E3 ubiquitin-protein ligase TRIP12 [EC:2.3.2.26]
g4748.t1	K00434	E1.11.1.11; L-ascorbate peroxidase [EC:1.11.1.11]
g4749.t1	K09422	MYBP; transcription factor MYB, plant
g4751.t1	K19366	SPG20; spartin
g4753.t1	K03283	HSPA1s; heat shock 70kDa protein 1/2/6/8
g4754.t1	K03094	SKP1, CBF3D; S-phase kinase-associated protein 1
g4755.t1	K05765	CFL; cofilin
g4762.t1	K13946	AUX1, LAX; auxin influx carrier (AUX1 LAX family)
g4766.t1	K06970	rlmF; 23S rRNA (adenine1618-N6)-methyltransferase [EC:2.1.1.181]
g4769.t1	K03094	SKP1, CBF3D; S-phase kinase-associated protein 1
g4771.t1	K09013	sufC; Fe-S cluster assembly ATP-binding protein
g4776.t1	K06970	rlmF; 23S rRNA (adenine1618-N6)-methyltransferase [EC:2.1.1.181]
g4778.t1	K03094	SKP1, CBF3D; S-phase kinase-associated protein 1
g4780.t1	K09013	sufC; Fe-S cluster assembly ATP-binding protein
g4787.t1	K01426	E3.5.1.4, amiE; amidase [EC:3.5.1.4]
g4788.t1	K01426	E3.5.1.4, amiE; amidase [EC:3.5.1.4]
g4794.t1	K22733	NIPA, SLC57A2S; magnesium transporter
g4795.t1	K03283	HSPA1s; heat shock 70kDa protein 1/2/6/8
g4796.t1	K03283	HSPA1s; heat shock 70kDa protein 1/2/6/8
g4798.t1	K01802	E5.2.1.8; peptidylprolyl isomerase [EC:5.2.1.8]
g4800.t1	K14311	NUP188; nuclear pore complex protein Nup188
g4801.t1	K13249	SSR1; translocon-associated protein subunit alpha
g4804.t1	K01803	TPI, tpiA; triosephosphate isomerase (TIM) [EC:5.3.1.1]
g4813.t1	K06961	KRR1; ribosomal RNA assembly protein
g4816.t1	K06961	KRR1; ribosomal RNA assembly protein
g4824.t1	K01244	MTN; 5'-methylthioadenosine nucleosidase [EC:3.2.2.16]
g4826.t1	K09866	AQP4; aquaporin-4
g4827.t1	K09866	AQP4; aquaporin-4
g4838.t1	K14488	SAUR; SAUR family protein
g4841.t1	K14488	SAUR; SAUR family protein
g4843.t1	K14488	SAUR; SAUR family protein
g4844.t1	K17744	GalDH; L-galactose dehydrogenase [EC:1.1.1.316]
g4847.t1	K01213	E3.2.1.67; galacturan 1,4-alpha-galacturonidase [EC:3.2.1.67]
g4855.t1	K01213	E3.2.1.67; galacturan 1,4-alpha-galacturonidase [EC:3.2.1.67]
g4857.t1	K00026	MDH2; malate dehydrogenase [EC:1.1.1.37]
g4862.t1	K00511	SQLE, ERG1; squalene monooxygenase [EC:1.14.14.17]
g4863.t1	K00511	SQLE, ERG1; squalene monooxygenase [EC:1.14.14.17]
g4864.t1	K00511	SQLE, ERG1; squalene monooxygenase [EC:1.14.14.17]
g4865.t1	K00511	SQLE, ERG1; squalene monooxygenase [EC:1.14.14.17]
g4866.t1	K00511	SQLE, ERG1; squalene monooxygenase [EC:1.14.14.17]
g4870.t1	K00511	SQLE, ERG1; squalene monooxygenase [EC:1.14.14.17]
g4874.t1	K01939	purA, ADSS; adenylosuccinate synthase [EC:6.3.4.4]
g4876.t1	K01939	purA, ADSS; adenylosuccinate synthase [EC:6.3.4.4]
g4878.t1	K10206	E2.6.1.83; LL-diaminopimelate aminotransferase [EC:2.6.1.83]
g4880.t1	K16302	CNNM; metal transporter CNNM
g4882.t1	K09338	HD-ZIP; homeobox-leucine zipper protein
g4884.t1	K23871	CGR; putative pectin methylesterase [EC:2.1.1.-]
g4887.t1	K00826	E2.6.1.42, ilvE; branched-chain amino acid aminotransferase [EC:2.6.1.42]
g4888.t1	K00826	E2.6.1.42, ilvE; branched-chain amino acid aminotransferase [EC:2.6.1.42]
g4890.t1	K00826	E2.6.1.42, ilvE; branched-chain amino acid aminotransferase [EC:2.6.1.42]
g4893.t1	K13449	PR1; pathogenesis-related protein 1
g4894.t1	K13449	PR1; pathogenesis-related protein 1
g4895.t1	K13449	PR1; pathogenesis-related protein 1
g4896.t1	K13449	PR1; pathogenesis-related protein 1
g4897.t1	K13449	PR1; pathogenesis-related protein 1
g4898.t1	K13449	PR1; pathogenesis-related protein 1
g4899.t1	K13449	PR1; pathogenesis-related protein 1
g4901.t1	K00826	E2.6.1.42, ilvE; branched-chain amino acid aminotransferase [EC:2.6.1.42]
g4903.t1	K13449	PR1; pathogenesis-related protein 1
g4904.t1	K13449	PR1; pathogenesis-related protein 1
g4906.t1	K13449	PR1; pathogenesis-related protein 1
g4907.t1	K13449	PR1; pathogenesis-related protein 1
g4908.t1	K13449	PR1; pathogenesis-related protein 1
g4909.t1	K13449	PR1; pathogenesis-related protein 1
g4911.t1	K13449	PR1; pathogenesis-related protein 1
g4914.t1	K13449	PR1; pathogenesis-related protein 1
g4915.t1	K09338	HD-ZIP; homeobox-leucine zipper protein
g4916.t1	K09338	HD-ZIP; homeobox-leucine zipper protein
g4919.t1	K13449	PR1; pathogenesis-related protein 1
g4922.t1	K13449	PR1; pathogenesis-related protein 1
g4923.t1	K13449	PR1; pathogenesis-related protein 1
g4927.t1	K13449	PR1; pathogenesis-related protein 1
g4928.t1	K13449	PR1; pathogenesis-related protein 1
g4929.t1	K08235	E2.4.1.207; xyloglucan:xyloglucosyl transferase [EC:2.4.1.207]
g4934.t1	K01876	DARS2, aspS; aspartyl-tRNA synthetase [EC:6.1.1.12]
g4940.t1	K07203	MTOR, FRAP, TOR; serine/threonine-protein kinase mTOR [EC:2.7.11.1]
g4941.t1	K00913	ITPK1; inositol-1,3,4-trisphosphate 5/6-kinase / inositol-tetrakisphosphate 1-kinase [EC:2.7.1.159 2.7.1.134]
g4944.t1	K00873	PK, pyk; pyruvate kinase [EC:2.7.1.40]
g4946.t1	K07374	TUBA; tubulin alpha
g4960.t1	K09338	HD-ZIP; homeobox-leucine zipper protein
g4965.t1	K13691	SGT1; pathogen-inducible salicylic acid glucosyltransferase [EC:2.4.1.-]
g4966.t1	K13691	SGT1; pathogen-inducible salicylic acid glucosyltransferase [EC:2.4.1.-]
g4967.t1	K13691	SGT1; pathogen-inducible salicylic acid glucosyltransferase [EC:2.4.1.-]
g4968.t1	K13691	SGT1; pathogen-inducible salicylic acid glucosyltransferase [EC:2.4.1.-]
g4969.t1	K10293	FBXO7; F-box protein 7
g4971.t1	K12821	PRPF40, PRP40; pre-mRNA-processing factor 40
g4973.t1	K12821	PRPF40, PRP40; pre-mRNA-processing factor 40
g4976.t1	K09761	rsmE; 16S rRNA (uracil1498-N3)-methyltransferase [EC:2.1.1.193]
g4984.t1	K10638	UHRF1, NP95; E3 ubiquitin-protein ligase UHRF1 [EC:2.3.2.27]
g4988.t1	K16296	SCPL-I; serine carboxypeptidase-like clade I [EC:3.4.16.-]
g4989.t1	K16296	SCPL-I; serine carboxypeptidase-like clade I [EC:3.4.16.-]
g4995.t1	K09338	HD-ZIP; homeobox-leucine zipper protein
g4998.t1	K16296	SCPL-I; serine carboxypeptidase-like clade I [EC:3.4.16.-]
g4999.t1	K16296	SCPL-I; serine carboxypeptidase-like clade I [EC:3.4.16.-]
g5001.t1	K16296	SCPL-I; serine carboxypeptidase-like clade I [EC:3.4.16.-]
g5002.t1	K16296	SCPL-I; serine carboxypeptidase-like clade I [EC:3.4.16.-]
g5016.t1	K18810	CYCD1_2_4; cyclin D1/2/4, plant
g5027.t1	K09377	CSRP; cysteine and glycine-rich protein
g5029.t1	K07955	ARL8; ADP-ribosylation factor-like protein 8
g5035.t1	K04506	SIAH1; E3 ubiquitin-protein ligase SIAH1 [EC:2.3.2.27]
g5036.t1	K00472	P4HA; prolyl 4-hydroxylase [EC:1.14.11.2]
g5038.t1	K15141	MED28; mediator of RNA polymerase II transcription subunit 28
g5040.t1	K13348	MPV17; protein Mpv17
g5044.t1	K17783	ERV1, GFER, ALR; mitochondrial FAD-linked sulfhydryl oxidase [EC:1.8.3.2]
g5063.t1	K01358	clpP, CLPP; ATP-dependent Clp protease, protease subunit [EC:3.4.21.92]
g5064.t1	K02180	BUB3; cell cycle arrest protein BUB3
g5065.t1	K07760	CDK; cyclin-dependent kinase [EC:2.7.11.22]
g5068.t1	K09527	DNAJC7; DnaJ homolog subfamily C member 7
g5071.t1	K09338	HD-ZIP; homeobox-leucine zipper protein
g5073.t1	K09527	DNAJC7; DnaJ homolog subfamily C member 7
g5078.t1	K15920	XYL4; xylan 1,4-beta-xylosidase [EC:3.2.1.37]
g5086.t1	K15040	VDAC2; voltage-dependent anion channel protein 2
g5088.t1	K03511	POLK; DNA polymerase kappa [EC:2.7.7.7]
g5089.t1	K00860	cysC; adenylylsulfate kinase [EC:2.7.1.25]
g5092.t1	K09338	HD-ZIP; homeobox-leucine zipper protein
g5098.t1	K04506	SIAH1; E3 ubiquitin-protein ligase SIAH1 [EC:2.3.2.27]
g5103.t1	K04506	SIAH1; E3 ubiquitin-protein ligase SIAH1 [EC:2.3.2.27]
g5112.t1	K09338	HD-ZIP; homeobox-leucine zipper protein
g5117.t1	K01102	PDP; pyruvate dehydrogenase phosphatase [EC:3.1.3.43]
g5119.t1	K22419	VEP1; Delta4-3-oxosteroid 5beta-reductase [EC:1.3.1.3]
g5122.t1	K11968	ARIH1; ariadne-1 [EC:2.3.2.31]
g5135.t1	K14487	GH3; auxin responsive GH3 gene family
g5144.t1	K06627	CCNA; cyclin-A
g5145.t1	K17607	TIPRL, TIP41; type 2A phosphatase activator TIP41
g5147.t1	K15923	AXY8, FUC95A, afcA; alpha-L-fucosidase 2 [EC:3.2.1.51]
g5157.t1	K01052	LIPA; lysosomal acid lipase/cholesteryl ester hydrolase [EC:3.1.1.13]
g5160.t1	K23279	UGT84A13; gallate 1-beta-glucosyltransferase [EC:2.4.1.136]
g5164.t1	K02893	RP-L23Ae, RPL23A; large subunit ribosomal protein L23Ae
g5167.t1	K00083	CAD; cinnamyl-alcohol dehydrogenase [EC:1.1.1.195]
g5169.t1	K00083	CAD; cinnamyl-alcohol dehydrogenase [EC:1.1.1.195]
g5173.t1	K09422	MYBP; transcription factor MYB, plant
g5176.t1	K20723	RTN3; reticulon-3
g5180.t1	K03036	PSMD11, RPN6; 26S proteasome regulatory subunit N6
g5181.t1	K00058	serA, PHGDH; D-3-phosphoglycerate dehydrogenase / 2-oxoglutarate reductase [EC:1.1.1.95 1.1.1.399]
g5191.t1	K03011	RPB3, POLR2C; DNA-directed RNA polymerase II subunit RPB3
g5192.t1	K14505	CYCD3; cyclin D3, plant
g5193.t1	K01110	PTEN; phosphatidylinositol-3,4,5-trisphosphate 3-phosphatase and dual-specificity protein phosphatase PTEN [EC:3.1.3.16 3.1.3.48 3.1.3.67]
g5202.t1	K09338	HD-ZIP; homeobox-leucine zipper protein
g5208.t1	K23260	TOGT1; scopoletin glucosyltransferase [EC:2.4.1.128]
g5209.t1	K23260	TOGT1; scopoletin glucosyltransferase [EC:2.4.1.128]
g5210.t1	K23260	TOGT1; scopoletin glucosyltransferase [EC:2.4.1.128]
g5211.t1	K18999	CPL3_4; RNA polymerase II C-terminal domain phosphatase-like 3/4 [EC:3.1.3.16]
g5212.t1	K23260	TOGT1; scopoletin glucosyltransferase [EC:2.4.1.128]
g5213.t1	K23260	TOGT1; scopoletin glucosyltransferase [EC:2.4.1.128]
g5214.t1	K23260	TOGT1; scopoletin glucosyltransferase [EC:2.4.1.128]
g5215.t1	K23260	TOGT1; scopoletin glucosyltransferase [EC:2.4.1.128]
g5216.t1	K23260	TOGT1; scopoletin glucosyltransferase [EC:2.4.1.128]
g5217.t1	K23260	TOGT1; scopoletin glucosyltransferase [EC:2.4.1.128]
g5218.t1	K23260	TOGT1; scopoletin glucosyltransferase [EC:2.4.1.128]
g5219.t1	K23260	TOGT1; scopoletin glucosyltransferase [EC:2.4.1.128]
g5221.t1	K14595	AOG; abscisate beta-glucosyltransferase [EC:2.4.1.263]
g5222.t1	K14595	AOG; abscisate beta-glucosyltransferase [EC:2.4.1.263]
g5225.t1	K13126	PABPC; polyadenylate-binding protein
g5226.t1	K10661	MARCH6, DOA10; E3 ubiquitin-protein ligase MARCH6 [EC:2.3.2.27]
g5229.t1	K02960	RP-S16e, RPS16; small subunit ribosomal protein S16e
g5231.t1	K00588	E2.1.1.104; caffeoyl-CoA O-methyltransferase [EC:2.1.1.104]
g5234.t1	K05909	E1.10.3.2; laccase [EC:1.10.3.2]
g5243.t1	K01969	E6.4.1.4B; 3-methylcrotonyl-CoA carboxylase beta subunit [EC:6.4.1.4]
g5246.t1	K01969	E6.4.1.4B; 3-methylcrotonyl-CoA carboxylase beta subunit [EC:6.4.1.4]
g5248.t1	K14432	ABF; ABA responsive element binding factor
g5252.t1	K00753	E2.4.1.214; glycoprotein 3-alpha-L-fucosyltransferase [EC:2.4.1.214]
g5253.t1	K18999	CPL3_4; RNA polymerase II C-terminal domain phosphatase-like 3/4 [EC:3.1.3.16]
g5254.t1	K16075	MRS2, MFM1; magnesium transporter
g5257.t1	K00366	nirA; ferredoxin-nitrite reductase [EC:1.7.7.1]
g5259.t1	K09843	CYP707A; (+)-abscisic acid 8'-hydroxylase [EC:1.14.14.137]
g5260.t1	K01176	AMY, amyA, malS; alpha-amylase [EC:3.2.1.1]
g5261.t1	K01176	AMY, amyA, malS; alpha-amylase [EC:3.2.1.1]
g5262.t1	K01176	AMY, amyA, malS; alpha-amylase [EC:3.2.1.1]
g5266.t1	K11975	RNF144; E3 ubiquitin-protein ligase RNF144 [EC:2.3.2.31]
g5271.t1	K15901	CGI121, TPRKB; EKC/KEOPS complex subunit CGI121/TPRKB
g5274.t1	K15901	CGI121, TPRKB; EKC/KEOPS complex subunit CGI121/TPRKB
g5282.t1	K10875	RAD54L, RAD54; DNA repair and recombination protein RAD54 and RAD54-like protein [EC:3.6.4.-]
g5284.t1	K17906	ATG2; autophagy-related protein 2
g5285.t1	K17906	ATG2; autophagy-related protein 2
g5286.t1	K24193	STP; MFS transporter, SP family, sugar:H+ symporter
g5290.t1	K09338	HD-ZIP; homeobox-leucine zipper protein
g5302.t1	K06972	PITRM1, PreP, CYM1; presequence protease [EC:3.4.24.-]
g5310.t1	K06972	PITRM1, PreP, CYM1; presequence protease [EC:3.4.24.-]
g5338.t1	K13220	WBP4, FBP21; WW domain-binding protein 4
g5346.t1	K14824	ERB1, BOP1; ribosome biogenesis protein ERB1
g5351.t1	K24166	ARMC6; armadillo repeat-containing protein 6
g5352.t1	K08342	ATG4; cysteine protease ATG4 [EC:3.4.22.-]
g5353.t1	K02907	RP-L30, MRPL30, rpmD; large subunit ribosomal protein L30
g5354.t1	K05864	PPID, CYPD; peptidyl-prolyl isomerase D [EC:5.2.1.8]
g5356.t1	K00430	E1.11.1.7; peroxidase [EC:1.11.1.7]
g5357.t1	K15191	LARP7; La-related protein 7
g5359.t1	K15223	UAF30, SPP27; upstream activation factor subunit UAF30
g5361.t1	K14498	SNRK2; serine/threonine-protein kinase SRK2 [EC:2.7.11.1]
g5365.t1	K13525	VCP, CDC48; transitional endoplasmic reticulum ATPase
g5366.t1	K13525	VCP, CDC48; transitional endoplasmic reticulum ATPase
g5368.t1	K13525	VCP, CDC48; transitional endoplasmic reticulum ATPase
g5369.t1	K13525	VCP, CDC48; transitional endoplasmic reticulum ATPase
g5371.t1	K13525	VCP, CDC48; transitional endoplasmic reticulum ATPase
g5373.t1	K13525	VCP, CDC48; transitional endoplasmic reticulum ATPase
g5374.t1	K13525	VCP, CDC48; transitional endoplasmic reticulum ATPase
g5375.t1	K13525	VCP, CDC48; transitional endoplasmic reticulum ATPase
g5378.t1	K00891	aroK, aroL; shikimate kinase [EC:2.7.1.71]
g5381.t1	K13210	FUBP; far upstream element-binding protein
g5384.t1	K00145	argC; N-acetyl-gamma-glutamyl-phosphate reductase [EC:1.2.1.38]
g5385.t1	K10400	KIF15; kinesin family member 15
g5386.t1	K10400	KIF15; kinesin family member 15
g5390.t1	K15131	MED11; mediator of RNA polymerase II transcription subunit 11
g5393.t1	K09338	HD-ZIP; homeobox-leucine zipper protein
g5407.t1	K17925	SNX13; sorting nexin-13
g5408.t1	K23408	CDCA7, JPO1; cell division cycle-associated protein 7
g5409.t1	K23408	CDCA7, JPO1; cell division cycle-associated protein 7
g5422.t1	K13525	VCP, CDC48; transitional endoplasmic reticulum ATPase
g5426.t1	K03242	EIF2S3; translation initiation factor 2 subunit 3
g5432.t1	K15455	DPH3, KTI11; diphthamide biosynthesis protein 3
g5433.t1	K08873	SMG1; serine/threonine-protein kinase SMG1 [EC:2.7.11.1]
g5440.t1	K01723	AOS; hydroperoxide dehydratase [EC:4.2.1.92]
g5441.t1	K01723	AOS; hydroperoxide dehydratase [EC:4.2.1.92]
g5443.t1	K01723	AOS; hydroperoxide dehydratase [EC:4.2.1.92]
g5446.t1	K09338	HD-ZIP; homeobox-leucine zipper protein
g5449.t1	K01723	AOS; hydroperoxide dehydratase [EC:4.2.1.92]
g5450.t1	K01723	AOS; hydroperoxide dehydratase [EC:4.2.1.92]
g5455.t1	K01897	ACSL, fadD; long-chain acyl-CoA synthetase [EC:6.2.1.3]
g5470.t1	K09338	HD-ZIP; homeobox-leucine zipper protein
g5474.t1	K09338	HD-ZIP; homeobox-leucine zipper protein
g5475.t1	K09338	HD-ZIP; homeobox-leucine zipper protein
g5492.t1	K01897	ACSL, fadD; long-chain acyl-CoA synthetase [EC:6.2.1.3]
g5494.t1	K01897	ACSL, fadD; long-chain acyl-CoA synthetase [EC:6.2.1.3]
g5497.t1	K01897	ACSL, fadD; long-chain acyl-CoA synthetase [EC:6.2.1.3]
g5500.t1	K09338	HD-ZIP; homeobox-leucine zipper protein
g5509.t1	K09338	HD-ZIP; homeobox-leucine zipper protein
g5513.t1	K01897	ACSL, fadD; long-chain acyl-CoA synthetase [EC:6.2.1.3]
g5518.t1	K12813	DHX16; pre-mRNA-splicing factor ATP-dependent RNA helicase DHX16 [EC:3.6.4.13]
g5531.t1	K09338	HD-ZIP; homeobox-leucine zipper protein
g5540.t1	K03008	RPB11, POLR2J; DNA-directed RNA polymerase II subunit RPB11
g5541.t1	K11968	ARIH1; ariadne-1 [EC:2.3.2.31]
g5543.t1	K22857	EEF1AKMT4; EEF1A lysine methyltransferase 4 [EC:2.1.1.-]
g5544.t1	K17081	PHB2; prohibitin 2
g5561.t1	K05387	GRIP; glutamate receptor, ionotropic, plant
g5563.t1	K03527	ispH, lytB; 4-hydroxy-3-methylbut-2-en-1-yl diphosphate reductase [EC:1.17.7.4]
g5570.t1	K03527	ispH, lytB; 4-hydroxy-3-methylbut-2-en-1-yl diphosphate reductase [EC:1.17.7.4]
g5571.t1	K07399	resB, ccs1; cytochrome c biogenesis protein
g5573.t1	K10666	RNF5; E3 ubiquitin-protein ligase RNF5 [EC:2.3.2.27]
g5578.t1	K10666	RNF5; E3 ubiquitin-protein ligase RNF5 [EC:2.3.2.27]
g5588.t1	K10666	RNF5; E3 ubiquitin-protein ligase RNF5 [EC:2.3.2.27]
g5589.t1	K15032	MTERFD; mTERF domain-containing protein, mitochondrial
g5590.t1	K14018	PLAA, DOA1, UFD3; phospholipase A-2-activating protein
g5613.t1	K12670	WBP1; oligosaccharyltransferase complex subunit beta
g5614.t1	K10579	UBE2M, UBC12; ubiquitin-conjugating enzyme E2 M [EC:2.3.2.34]
g5615.t1	K03809	wrbA; NAD(P)H dehydrogenase (quinone) [EC:1.6.5.2]
g5618.t1	K09060	GBF; plant G-box-binding factor
g5619.t1	K20783	RRA; arabinosyltransferase [EC:2.4.2.-]
g5621.t1	K13513	LCLAT1, AGPAT8; lysocardiolipin and lysophospholipid acyltransferase [EC:2.3.1.- 2.3.1.51]
g5630.t1	K09338	HD-ZIP; homeobox-leucine zipper protein
g5639.t1	K03030	PSMD14, RPN11, POH1; 26S proteasome regulatory subunit N11
g5644.t1	K11778	DHDDS, RER2, SRT1; ditrans,polycis-polyprenyl diphosphate synthase [EC:2.5.1.87]
g5647.t1	K18532	AK6, FAP7; adenylate kinase [EC:2.7.4.3]
g5649.t1	K17065	DNM1L; dynamin 1-like protein [EC:3.6.5.5]
g5651.t1	K00888	PI4KA; phosphatidylinositol 4-kinase A [EC:2.7.1.67]
g5664.t1	K11649	SMARCC; SWI/SNF related-matrix-associated actin-dependent regulator of chromatin subfamily C
g5666.t1	K07897	RAB7A; Ras-related protein Rab-7A
g5668.t1	K17267	COPG; coatomer subunit gamma
g5669.t1	K04536	GNB1; guanine nucleotide-binding protein G(I)/G(S)/G(T) subunit beta-1
g5671.t1	K17261	CAP1_2, SRV2; adenylyl cyclase-associated protein
g5678.t1	K09338	HD-ZIP; homeobox-leucine zipper protein
g5681.t1	K01889	FARSA, pheS; phenylalanyl-tRNA synthetase alpha chain [EC:6.1.1.20]
g5682.t1	K02899	RP-L27, MRPL27, rpmA; large subunit ribosomal protein L27
g5683.t1	K15032	MTERFD; mTERF domain-containing protein, mitochondrial
g5686.t1	K09338	HD-ZIP; homeobox-leucine zipper protein
g5689.t1	K15803	GERD; (-)-germacrene D synthase [EC:4.2.3.75]
g5695.t1	K06170	PSENEN, PEN2; presenilin enhancer 2
g5697.t1	K13195	CIRBP; cold-inducible RNA-binding protein
g5698.t1	K13195	CIRBP; cold-inducible RNA-binding protein
g5699.t1	K16296	SCPL-I; serine carboxypeptidase-like clade I [EC:3.4.16.-]
g5701.t1	K16296	SCPL-I; serine carboxypeptidase-like clade I [EC:3.4.16.-]
g5705.t1	K15397	KCS; 3-ketoacyl-CoA synthase [EC:2.3.1.199]
g5707.t1	K01519	ITPA; inosine triphosphate pyrophosphatase [EC:3.6.1.-]
g5718.t1	K10777	LIG4, DNL4; DNA ligase 4 [EC:6.5.1.1]
g5719.t1	K10777	LIG4, DNL4; DNA ligase 4 [EC:6.5.1.1]
g5726.t1	K05909	E1.10.3.2; laccase [EC:1.10.3.2]
g5727.t1	K00422	E1.10.3.1; polyphenol oxidase [EC:1.10.3.1]
g5728.t1	K05909	E1.10.3.2; laccase [EC:1.10.3.2]
g5729.t1	K08486	STX1B_2_3; syntaxin 1B/2/3
g5734.t1	K23050	PCBER1; phenylcoumaran benzylic ether reductase [EC:1.3.1.-]
g5735.t1	K23050	PCBER1; phenylcoumaran benzylic ether reductase [EC:1.3.1.-]
g5736.t1	K23050	PCBER1; phenylcoumaran benzylic ether reductase [EC:1.3.1.-]
g5737.t1	K14857	SPB1, FTSJ3; AdoMet-dependent rRNA methyltransferase SPB1 [EC:2.1.1.-]
g5744.t1	K13195	CIRBP; cold-inducible RNA-binding protein
g5748.t1	K09338	HD-ZIP; homeobox-leucine zipper protein
g5750.t1	K00975	glgC; glucose-1-phosphate adenylyltransferase [EC:2.7.7.27]
g5756.t1	K09338	HD-ZIP; homeobox-leucine zipper protein
g5757.t1	K09338	HD-ZIP; homeobox-leucine zipper protein
g5764.t1	K08900	BCS1; mitochondrial chaperone BCS1
g5770.t1	K13998	DHFR-TS; dihydrofolate reductase / thymidylate synthase [EC:1.5.1.3 2.1.1.45]
g5771.t1	K01586	lysA; diaminopimelate decarboxylase [EC:4.1.1.20]
g5776.t1	K15803	GERD; (-)-germacrene D synthase [EC:4.2.3.75]
g5780.t1	K15803	GERD; (-)-germacrene D synthase [EC:4.2.3.75]
g5784.t1	K15803	GERD; (-)-germacrene D synthase [EC:4.2.3.75]
g5789.t1	K15803	GERD; (-)-germacrene D synthase [EC:4.2.3.75]
g5797.t1	K00894	ETNK, EKI; ethanolamine kinase [EC:2.7.1.82]
g5798.t1	K09338	HD-ZIP; homeobox-leucine zipper protein
g5802.t1	K15803	GERD; (-)-germacrene D synthase [EC:4.2.3.75]
g5810.t1	K15198	BDP1, TFC5; transcription factor TFIIIB component B''
g5830.t1	K09338	HD-ZIP; homeobox-leucine zipper protein
g5847.t1	K09338	HD-ZIP; homeobox-leucine zipper protein
g5860.t1	K13525	VCP, CDC48; transitional endoplasmic reticulum ATPase
g5870.t1	K18649	IMPL2; inositol-phosphate phosphatase / L-galactose 1-phosphate phosphatase / histidinol-phosphatase [EC:3.1.3.25 3.1.3.93 3.1.3.15]
g5871.t1	K02874	RP-L14, MRPL14, rplN; large subunit ribosomal protein L14
g5872.t1	K03064	PSMC6, RPT4; 26S proteasome regulatory subunit T4
g5873.t1	K03064	PSMC6, RPT4; 26S proteasome regulatory subunit T4
g5879.t1	K10685	UBLE1B, SAE2, UBA2; ubiquitin-like 1-activating enzyme E1 B [EC:6.2.1.45]
g5882.t1	K10875	RAD54L, RAD54; DNA repair and recombination protein RAD54 and RAD54-like protein [EC:3.6.4.-]
g5886.t1	K10875	RAD54L, RAD54; DNA repair and recombination protein RAD54 and RAD54-like protein [EC:3.6.4.-]
g5889.t1	K14573	NOP4, RBM28; nucleolar protein 4
g5912.t1	K09338	HD-ZIP; homeobox-leucine zipper protein
g5914.t1	K09338	HD-ZIP; homeobox-leucine zipper protein
g5917.t1	K15397	KCS; 3-ketoacyl-CoA synthase [EC:2.3.1.199]
g5918.t1	K15397	KCS; 3-ketoacyl-CoA synthase [EC:2.3.1.199]
g5921.t1	K15397	KCS; 3-ketoacyl-CoA synthase [EC:2.3.1.199]
g5929.t1	K24739	WDR13; WD repeat-containing protein 13
g5936.t1	K22390	ACP7; acid phosphatase type 7
g5939.t1	K01373	CTSF; cathepsin F [EC:3.4.22.41]
g5943.t1	K12844	PRPF31; U4/U6 small nuclear ribonucleoprotein PRP31
g5950.t1	K11498	CENPE; centromeric protein E
g5951.t1	K22935	XK1, psk; D-ribulokinase [EC:2.7.1.47]
g5954.t1	K09338	HD-ZIP; homeobox-leucine zipper protein
g5955.t1	K07574	yhbY; RNA-binding protein
g5967.t1	K00801	FDFT1; farnesyl-diphosphate farnesyltransferase [EC:2.5.1.21]
g5975.t1	K02259	COX15, ctaA; heme a synthase [EC:1.17.99.9]
g5982.t1	K09755	CYP84A, F5H; ferulate-5-hydroxylase [EC:1.14.-.-]
g5983.t1	K09338	HD-ZIP; homeobox-leucine zipper protein
g5989.t1	K09250	CNBP; cellular nucleic acid-binding protein
g5991.t1	K01179	E3.2.1.4; endoglucanase [EC:3.2.1.4]
g5993.t1	K01623	ALDO; fructose-bisphosphate aldolase, class I [EC:4.1.2.13]
g6000.t1	K11498	CENPE; centromeric protein E
g6002.t1	K11498	CENPE; centromeric protein E
g6004.t1	K11498	CENPE; centromeric protein E
g6005.t1	K03965	NDUFB9; NADH dehydrogenase (ubiquinone) 1 beta subcomplex subunit 9
g6006.t1	K02947	RP-S10e, RPS10; small subunit ribosomal protein S10e
g6014.t1	K19033	PSRP4, RPS31; 30S ribosomal protein S31
g6015.t1	K07071	K07071; uncharacterized protein
g6016.t1	K14961	RBBP5, SWD1, CPS50; COMPASS component SWD1
g6018.t1	K14016	UFD1; ubiquitin fusion degradation protein 1
g6020.t1	K01583	E4.1.1.19; arginine decarboxylase [EC:4.1.1.19]
g6024.t1	K13356	FAR; alcohol-forming fatty acyl-CoA reductase [EC:1.2.1.84]
g6026.t1	K13065	E2.3.1.133, HCT; shikimate O-hydroxycinnamoyltransferase [EC:2.3.1.133]
g6044.t1	K12345	SRD5A3; 3-oxo-5-alpha-steroid 4-dehydrogenase 3 / polyprenol reductase [EC:1.3.1.22 1.3.1.94]
g6049.t1	K05544	DUS3; tRNA-dihydrouridine synthase 3 [EC:1.3.1.89]
g6050.t1	K00764	purF, PPAT; amidophosphoribosyltransferase [EC:2.4.2.14]
g6052.t1	K00764	purF, PPAT; amidophosphoribosyltransferase [EC:2.4.2.14]
g6055.t1	K02834	rbfA; ribosome-binding factor A
g6067.t1	K14488	SAUR; SAUR family protein
g6073.t1	K14488	SAUR; SAUR family protein
g6074.t1	K14488	SAUR; SAUR family protein
g6075.t1	K14488	SAUR; SAUR family protein
g6081.t1	K14488	SAUR; SAUR family protein
g6082.t1	K09338	HD-ZIP; homeobox-leucine zipper protein
g6088.t1	K11341	YEATS4, GAS41, YAF9; YEATS domain-containing protein 4
g6089.t1	K14488	SAUR; SAUR family protein
g6090.t1	K14488	SAUR; SAUR family protein
g6093.t1	K09338	HD-ZIP; homeobox-leucine zipper protein
g6097.t1	K22794	FG3; flavonol-3-O-glucoside/galactoside glucosyltransferase [EC:2.4.1.239 2.4.1.-]
g6099.t1	K22794	FG3; flavonol-3-O-glucoside/galactoside glucosyltransferase [EC:2.4.1.239 2.4.1.-]
g6108.t1	K09338	HD-ZIP; homeobox-leucine zipper protein
g6127.t1	K09338	HD-ZIP; homeobox-leucine zipper protein
g6130.t1	K22794	FG3; flavonol-3-O-glucoside/galactoside glucosyltransferase [EC:2.4.1.239 2.4.1.-]
g6144.t1	K22794	FG3; flavonol-3-O-glucoside/galactoside glucosyltransferase [EC:2.4.1.239 2.4.1.-]
g6155.t1	K09338	HD-ZIP; homeobox-leucine zipper protein
g6159.t1	K07583	PUS10; tRNA pseudouridine synthase 10 [EC:5.4.99.25]
g6160.t1	K14488	SAUR; SAUR family protein
g6163.t1	K14488	SAUR; SAUR family protein
g6165.t1	K09338	HD-ZIP; homeobox-leucine zipper protein
g6166.t1	K14488	SAUR; SAUR family protein
g6167.t1	K14488	SAUR; SAUR family protein
g6168.t1	K14488	SAUR; SAUR family protein
g6172.t1	K09338	HD-ZIP; homeobox-leucine zipper protein
g6173.t1	K14488	SAUR; SAUR family protein
g6174.t1	K20547	CHIB; basic endochitinase B [EC:3.2.1.14]
g6188.t1	K14488	SAUR; SAUR family protein
g6189.t1	K14488	SAUR; SAUR family protein
g6190.t1	K20547	CHIB; basic endochitinase B [EC:3.2.1.14]
g6193.t1	K20032	ZDHHC13_17, HIP14; palmitoyltransferase ZDHHC13/17 [EC:2.3.1.225]
g6196.t1	K09015	sufD; Fe-S cluster assembly protein SufD
g6198.t1	K01507	ppa; inorganic pyrophosphatase [EC:3.6.1.1]
g6200.t1	K23677	SPNS; MFS transporter, Spinster family, sphingosine-1-phosphate transporter
g6208.t1	K09338	HD-ZIP; homeobox-leucine zipper protein
g6209.t1	K10703	HACD, PHS1, PAS2; very-long-chain (3R)-3-hydroxyacyl-CoA dehydratase [EC:4.2.1.134]
g6216.t1	K23677	SPNS; MFS transporter, Spinster family, sphingosine-1-phosphate transporter
g6217.t1	K08867	WNK, PRKWNK; WNK lysine deficient protein kinase [EC:2.7.11.1]
g6222.t1	K18999	CPL3_4; RNA polymerase II C-terminal domain phosphatase-like 3/4 [EC:3.1.3.16]
g6224.t1	K23677	SPNS; MFS transporter, Spinster family, sphingosine-1-phosphate transporter
g6231.t1	K09338	HD-ZIP; homeobox-leucine zipper protein
g6234.t1	K07305	msrB; peptide-methionine (R)-S-oxide reductase [EC:1.8.4.12]
g6235.t1	K02492	hemA; glutamyl-tRNA reductase [EC:1.2.1.70]
g6239.t1	K03217	yidC, spoIIIJ, OXA1, ccfA; YidC/Oxa1 family membrane protein insertase
g6242.t1	K04043	dnaK, HSPA9; molecular chaperone DnaK
g6243.t1	K02331	POL5, MYBBP1A; DNA polymerase phi [EC:2.7.7.7]
g6244.t1	K02331	POL5, MYBBP1A; DNA polymerase phi [EC:2.7.7.7]
g6258.t1	K09338	HD-ZIP; homeobox-leucine zipper protein
g6276.t1	K23333	RMND5; E3 ubiquitin-protein transferase RMND5 [EC:2.3.2.27]
g6306.t1	K09338	HD-ZIP; homeobox-leucine zipper protein
g6308.t1	K09338	HD-ZIP; homeobox-leucine zipper protein
g6310.t1	K01874	MARS, metG; methionyl-tRNA synthetase [EC:6.1.1.10]
g6315.t1	K05387	GRIP; glutamate receptor, ionotropic, plant
g6316.t1	K05387	GRIP; glutamate receptor, ionotropic, plant
g6317.t1	K05387	GRIP; glutamate receptor, ionotropic, plant
g6322.t1	K09338	HD-ZIP; homeobox-leucine zipper protein
g6326.t1	K09338	HD-ZIP; homeobox-leucine zipper protein
g6327.t1	K09338	HD-ZIP; homeobox-leucine zipper protein
g6329.t1	K05387	GRIP; glutamate receptor, ionotropic, plant
g6330.t1	K05387	GRIP; glutamate receptor, ionotropic, plant
g6335.t1	K03249	EIF3F; translation initiation factor 3 subunit F
g6338.t1	K05387	GRIP; glutamate receptor, ionotropic, plant
g6339.t1	K05387	GRIP; glutamate receptor, ionotropic, plant
g6341.t1	K09264	K09264; MADS-box transcription factor, plant
g6344.t1	K09422	MYBP; transcription factor MYB, plant
g6345.t1	K14492	ARR-A; two-component response regulator ARR-A family
g6352.t1	K00140	mmsA, iolA, ALDH6A1; malonate-semialdehyde dehydrogenase (acetylating) / methylmalonate-semialdehyde dehydrogenase [EC:1.2.1.18 1.2.1.27]
g6353.t1	K00140	mmsA, iolA, ALDH6A1; malonate-semialdehyde dehydrogenase (acetylating) / methylmalonate-semialdehyde dehydrogenase [EC:1.2.1.18 1.2.1.27]
g6361.t1	K22314	GGP; glucosinolate gamma-glutamyl hydrolase [EC:3.4.19.16]
g6364.t1	K17262	TBCB, CKAP1, ALF1; tubulin-specific chaperone B
g6380.t1	K17065	DNM1L; dynamin 1-like protein [EC:3.6.5.5]
g6388.t1	K09338	HD-ZIP; homeobox-leucine zipper protein
g6391.t1	K09338	HD-ZIP; homeobox-leucine zipper protein
g6400.t1	K00058	serA, PHGDH; D-3-phosphoglycerate dehydrogenase / 2-oxoglutarate reductase [EC:1.1.1.95 1.1.1.399]
g6432.t1	K09338	HD-ZIP; homeobox-leucine zipper protein
g6441.t1	K09338	HD-ZIP; homeobox-leucine zipper protein
g6455.t1	K09338	HD-ZIP; homeobox-leucine zipper protein
g6459.t1	K09338	HD-ZIP; homeobox-leucine zipper protein
g6469.t1	K10610	DDB1; DNA damage-binding protein 1
g6470.t1	K01873	VARS, valS; valyl-tRNA synthetase [EC:6.1.1.9]
g6481.t1	K09498	CCT6; T-complex protein 1 subunit zeta
g6482.t1	K01426	E3.5.1.4, amiE; amidase [EC:3.5.1.4]
g6484.t1	K00430	E1.11.1.7; peroxidase [EC:1.11.1.7]
g6487.t1	K09338	HD-ZIP; homeobox-leucine zipper protein
g6489.t1	K09338	HD-ZIP; homeobox-leucine zipper protein
g6492.t1	K01937	pyrG, CTPS; CTP synthase [EC:6.3.4.2]
g6502.t1	K09338	HD-ZIP; homeobox-leucine zipper protein
g6505.t1	K09338	HD-ZIP; homeobox-leucine zipper protein
g6507.t1	K09338	HD-ZIP; homeobox-leucine zipper protein
g6509.t1	K09338	HD-ZIP; homeobox-leucine zipper protein
g6511.t1	K09338	HD-ZIP; homeobox-leucine zipper protein
g6512.t1	K09338	HD-ZIP; homeobox-leucine zipper protein
g6513.t1	K09338	HD-ZIP; homeobox-leucine zipper protein
g6517.t1	K21444	PCBP3_4; poly(rC)-binding protein 3/4
g6523.t1	K03841	FBP, fbp; fructose-1,6-bisphosphatase I [EC:3.1.3.11]
g6524.t1	K17583	NOM1; nucleolar MIF4G domain-containing protein 1
g6533.t1	K09338	HD-ZIP; homeobox-leucine zipper protein
g6539.t1	K18586	COQ4; ubiquinone biosynthesis protein COQ4
g6542.t1	K14788	NOL10, ENP2; ribosome biogenesis protein ENP2
g6549.t1	K01431	UPB1, pydC; beta-ureidopropionase [EC:3.5.1.6]
g6558.t1	K11667	INO80C, IES6; INO80 complex subunit C
g6563.t1	K17619	MDP1; magnesium-dependent phosphatase 1 [EC:3.1.3.48 3.1.3.-]
g6565.t1	K09338	HD-ZIP; homeobox-leucine zipper protein
g6576.t1	K08596	SENP7; sentrin-specific protease 7 [EC:3.4.22.68]
g6579.t1	K09338	HD-ZIP; homeobox-leucine zipper protein
g6602.t1	K09338	HD-ZIP; homeobox-leucine zipper protein
g6608.t1	K17255	GDI1_2; Rab GDP dissociation inhibitor
g6617.t1	K09338	HD-ZIP; homeobox-leucine zipper protein
g6623.t1	K20288	COG1; conserved oligomeric Golgi complex subunit 1
g6626.t1	K09338	HD-ZIP; homeobox-leucine zipper protein
g6634.t1	K09338	HD-ZIP; homeobox-leucine zipper protein
g6635.t1	K01673	cynT, can; carbonic anhydrase [EC:4.2.1.1]
g6636.t1	K04728	ATM, TEL1; serine-protein kinase ATM [EC:2.7.11.1]
g6642.t1	K04728	ATM, TEL1; serine-protein kinase ATM [EC:2.7.11.1]
g6654.t1	K09500	CCT8; T-complex protein 1 subunit theta
g6658.t1	K09338	HD-ZIP; homeobox-leucine zipper protein
g6662.t1	K10754	RFC1; replication factor C subunit 1
g6663.t1	K01802	E5.2.1.8; peptidylprolyl isomerase [EC:5.2.1.8]
g6672.t1	K13448	CML; calcium-binding protein CML
g6688.t1	K13448	CML; calcium-binding protein CML
g6697.t1	K09338	HD-ZIP; homeobox-leucine zipper protein
g6699.t1	K09338	HD-ZIP; homeobox-leucine zipper protein
g6703.t1	K09338	HD-ZIP; homeobox-leucine zipper protein
g6710.t1	K09338	HD-ZIP; homeobox-leucine zipper protein
g6729.t1	K09338	HD-ZIP; homeobox-leucine zipper protein
g6731.t1	K09338	HD-ZIP; homeobox-leucine zipper protein
g6740.t1	K14490	AHP; histidine-containing phosphotransfer peotein
g6763.t1	K09338	HD-ZIP; homeobox-leucine zipper protein
g6778.t1	K10738	MCM9; DNA helicase MCM9 [EC:3.6.4.12]
g6795.t1	K09338	HD-ZIP; homeobox-leucine zipper protein
g6797.t1	K11128	GAR1, NOLA1; H/ACA ribonucleoprotein complex subunit 1
g6798.t1	K06630	YWHAE; 14-3-3 protein epsilon
g6801.t1	K23094	ABC4, menA; 2-carboxy-1,4-naphthoquinone phytyltransferase [EC:2.5.1.130]
g6802.t1	K09338	HD-ZIP; homeobox-leucine zipper protein
g6805.t1	K09338	HD-ZIP; homeobox-leucine zipper protein
g6806.t1	K09338	HD-ZIP; homeobox-leucine zipper protein
g6818.t1	K09338	HD-ZIP; homeobox-leucine zipper protein
g6823.t1	K01537	ATP2C; P-type Ca2+ transporter type 2C [EC:7.2.2.10]
g6824.t1	K01537	ATP2C; P-type Ca2+ transporter type 2C [EC:7.2.2.10]
g6825.t1	K01537	ATP2C; P-type Ca2+ transporter type 2C [EC:7.2.2.10]
g6826.t1	K11338	RUVBL2, RVB2, INO80J; RuvB-like protein 2 [EC:3.6.4.12]
g6829.t1	K09338	HD-ZIP; homeobox-leucine zipper protein
g6831.t1	K11338	RUVBL2, RVB2, INO80J; RuvB-like protein 2 [EC:3.6.4.12]
g6849.t1	K09338	HD-ZIP; homeobox-leucine zipper protein
g6856.t1	K10290	FBXO3; F-box protein 3
g6859.t1	K17686	copA, ctpA, ATP7; P-type Cu+ transporter [EC:7.2.2.8]
g6864.t1	K09338	HD-ZIP; homeobox-leucine zipper protein
g6869.t1	K09338	HD-ZIP; homeobox-leucine zipper protein
g6873.t1	K09338	HD-ZIP; homeobox-leucine zipper protein
g6875.t1	K09338	HD-ZIP; homeobox-leucine zipper protein
g6881.t1	K09338	HD-ZIP; homeobox-leucine zipper protein
g6883.t1	K00930	argB; acetylglutamate kinase [EC:2.7.2.8]
g6887.t1	K00430	E1.11.1.7; peroxidase [EC:1.11.1.7]
g6889.t1	K09338	HD-ZIP; homeobox-leucine zipper protein
g6897.t1	K09338	HD-ZIP; homeobox-leucine zipper protein
g6898.t1	K09338	HD-ZIP; homeobox-leucine zipper protein
g6904.t1	K07203	MTOR, FRAP, TOR; serine/threonine-protein kinase mTOR [EC:2.7.11.1]
g6913.t1	K09338	HD-ZIP; homeobox-leucine zipper protein
g6915.t1	K09338	HD-ZIP; homeobox-leucine zipper protein
g6916.t1	K09338	HD-ZIP; homeobox-leucine zipper protein
g6921.t1	K09338	HD-ZIP; homeobox-leucine zipper protein
g6922.t1	K09338	HD-ZIP; homeobox-leucine zipper protein
g6925.t1	K09338	HD-ZIP; homeobox-leucine zipper protein
g6926.t1	K09338	HD-ZIP; homeobox-leucine zipper protein
g6932.t1	K09338	HD-ZIP; homeobox-leucine zipper protein
g6936.t1	K09338	HD-ZIP; homeobox-leucine zipper protein
g6937.t1	K09338	HD-ZIP; homeobox-leucine zipper protein
g6941.t1	K09338	HD-ZIP; homeobox-leucine zipper protein
g6949.t1	K09338	HD-ZIP; homeobox-leucine zipper protein
g6952.t1	K09338	HD-ZIP; homeobox-leucine zipper protein
g6957.t1	K22145	TMEM18; transmembrane protein 18
g6958.t1	K09338	HD-ZIP; homeobox-leucine zipper protein
g6983.t1	K00627	DLAT, aceF, pdhC; pyruvate dehydrogenase E2 component (dihydrolipoamide acetyltransferase) [EC:2.3.1.12]
g6990.t1	K09338	HD-ZIP; homeobox-leucine zipper protein
g6995.t1	K13412	CPK; calcium-dependent protein kinase [EC:2.7.11.1]
g7001.t1	K08193	SLC17A; MFS transporter, ACS family, solute carrier family 17 (sodium-dependent inorganic phosphate cotransporter), other
g7003.t1	K01358	clpP, CLPP; ATP-dependent Clp protease, protease subunit [EC:3.4.21.92]
g7009.t1	K09338	HD-ZIP; homeobox-leucine zipper protein
g7010.t1	K07300	chaA, CAX; Ca2+:H+ antiporter
g7011.t1	K03327	TC.MATE, SLC47A, norM, mdtK, dinF; multidrug resistance protein, MATE family
g7013.t1	K09338	HD-ZIP; homeobox-leucine zipper protein
g7016.t1	K09338	HD-ZIP; homeobox-leucine zipper protein
g7031.t1	K09338	HD-ZIP; homeobox-leucine zipper protein
g7035.t1	K09338	HD-ZIP; homeobox-leucine zipper protein
g7052.t1	K00921	PIKFYVE, FAB1; 1-phosphatidylinositol-3-phosphate 5-kinase [EC:2.7.1.150]
g7055.t1	K24725	AAMP; angio-associated migratory cell protein
g7059.t1	K02113	ATPF1D, atpH; F-type H+-transporting ATPase subunit delta
g7060.t1	K13418	SERK1; somatic embryogenesis receptor kinase 1 [EC:2.7.10.1 2.7.11.1]
g7068.t1	K19861	BEBT, AMAT; benzyl alcohol O-benzoyltransferase [EC:2.3.1.196 2.3.1.232]
g7080.t1	K05909	E1.10.3.2; laccase [EC:1.10.3.2]
g7083.t1	K09338	HD-ZIP; homeobox-leucine zipper protein
g7084.t1	K09338	HD-ZIP; homeobox-leucine zipper protein
g7091.t1	K09338	HD-ZIP; homeobox-leucine zipper protein
g7096.t1	K05909	E1.10.3.2; laccase [EC:1.10.3.2]
g7100.t1	K05909	E1.10.3.2; laccase [EC:1.10.3.2]
g7102.t1	K05909	E1.10.3.2; laccase [EC:1.10.3.2]
g7104.t1	K05909	E1.10.3.2; laccase [EC:1.10.3.2]
g7105.t1	K09338	HD-ZIP; homeobox-leucine zipper protein
g7106.t1	K05909	E1.10.3.2; laccase [EC:1.10.3.2]
g7107.t1	K05909	E1.10.3.2; laccase [EC:1.10.3.2]
g7108.t1	K02880	RP-L17e, RPL17; large subunit ribosomal protein L17e
g7110.t1	K09338	HD-ZIP; homeobox-leucine zipper protein
g7112.t1	K22048	MSL4S; mechanosensitive ion channel protein 4/5/6/7/8/9/10
g7118.t1	K08869	ADCK, ABC1; aarF domain-containing kinase
g7121.t1	K14407	CSTF2, RNA15; cleavage stimulation factor subunit 2
g7129.t1	K00036	G6PD, zwf; glucose-6-phosphate 1-dehydrogenase [EC:1.1.1.49 1.1.1.363]
g7146.t1	K04713	SUR2; sphinganine C4-monooxygenase [EC:1.14.18.5]
g7151.t1	K09338	HD-ZIP; homeobox-leucine zipper protein
g7155.t1	K02257	COX10, ctaB, cyoE; heme o synthase [EC:2.5.1.141]
g7158.t1	K10365	CAPZB; capping protein (actin filament) muscle Z-line, beta
g7160.t1	K01855	PUS3, DEG1; tRNA pseudouridine38/39 synthase [EC:5.4.99.45]
g7184.t1	K07897	RAB7A; Ras-related protein Rab-7A
g7188.t1	K05909	E1.10.3.2; laccase [EC:1.10.3.2]
g7192.t1	K05909	E1.10.3.2; laccase [EC:1.10.3.2]
g7197.t1	K09338	HD-ZIP; homeobox-leucine zipper protein
g7201.t1	K13126	PABPC; polyadenylate-binding protein
g7206.t1	K00760	hprT, hpt, HPRT1; hypoxanthine phosphoribosyltransferase [EC:2.4.2.8]
g7207.t1	K00430	E1.11.1.7; peroxidase [EC:1.11.1.7]
g7213.t1	K02984	RP-S3Ae, RPS3A; small subunit ribosomal protein S3Ae
g7214.t1	K09338	HD-ZIP; homeobox-leucine zipper protein
g7215.t1	K09338	HD-ZIP; homeobox-leucine zipper protein
g7223.t1	K09338	HD-ZIP; homeobox-leucine zipper protein
g7229.t1	K02945	RP-S1, rpsA; small subunit ribosomal protein S1
g7231.t1	K09338	HD-ZIP; homeobox-leucine zipper protein
g7232.t1	K09338	HD-ZIP; homeobox-leucine zipper protein
g7236.t1	K09338	HD-ZIP; homeobox-leucine zipper protein
g7245.t1	K02945	RP-S1, rpsA; small subunit ribosomal protein S1
g7247.t1	K15397	KCS; 3-ketoacyl-CoA synthase [EC:2.3.1.199]
g7252.t1	K11168	DHRS12; dehydrogenase/reductase SDR family member 12 [EC:1.1.-.-]
g7253.t1	K14156	CHK; choline/ethanolamine kinase [EC:2.7.1.32 2.7.1.82]
g7260.t1	K15803	GERD; (-)-germacrene D synthase [EC:4.2.3.75]
g7266.t1	K09338	HD-ZIP; homeobox-leucine zipper protein
g7267.t1	K15803	GERD; (-)-germacrene D synthase [EC:4.2.3.75]
g7269.t1	K15803	GERD; (-)-germacrene D synthase [EC:4.2.3.75]
g7272.t1	K09338	HD-ZIP; homeobox-leucine zipper protein
g7274.t1	K15111	SLC25A26; solute carrier family 25 (mitochondrial S-adenosylmethionine transporter), member 26
g7276.t1	K09338	HD-ZIP; homeobox-leucine zipper protein
g7281.t1	K13421	UMPS; uridine monophosphate synthetase [EC:2.4.2.10 4.1.1.23]
g7287.t1	K09493	CCT1, TCP1; T-complex protein 1 subunit alpha
g7293.t1	K14486	K14486, ARF; auxin response factor
g7298.t1	K12124	GI; GIGANTEA
g7306.t1	K12124	GI; GIGANTEA
g7319.t1	K09338	HD-ZIP; homeobox-leucine zipper protein
g7326.t1	K08819	CDK12_13; cyclin-dependent kinase 12/13 [EC:2.7.11.22 2.7.11.23]
g7328.t1	K00430	E1.11.1.7; peroxidase [EC:1.11.1.7]
g7330.t1	K13457	RPM1, RPS3; disease resistance protein RPM1
g7331.t1	K13457	RPM1, RPS3; disease resistance protein RPM1
g7334.t1	K04079	HSP90A, htpG; molecular chaperone HtpG
g7340.t1	K09338	HD-ZIP; homeobox-leucine zipper protein
g7343.t1	K16297	SCPL-II; serine carboxypeptidase-like clade II [EC:3.4.16.-]
g7361.t1	K09338	HD-ZIP; homeobox-leucine zipper protein
g7362.t1	K16675	ZDHHC9_14_18; palmitoyltransferase ZDHHC9/14/18 [EC:2.3.1.225]
g7374.t1	K01934	MTHFS; 5-formyltetrahydrofolate cyclo-ligase [EC:6.3.3.2]
g7379.t1	K05391	CNGC; cyclic nucleotide gated channel, plant
g7381.t1	K02925	RP-L3e, RPL3; large subunit ribosomal protein L3e
g7386.t1	K02925	RP-L3e, RPL3; large subunit ribosomal protein L3e
g7389.t1	K02933	RP-L6, MRPL6, rplF; large subunit ribosomal protein L6
g7400.t1	K09497	CCT5; T-complex protein 1 subunit epsilon
g7404.t1	K10999	CESA; cellulose synthase A [EC:2.4.1.12]
g7405.t1	K12930	BZ1; anthocyanidin 3-O-glucosyltransferase [EC:2.4.1.115]
g7420.t1	K05841	E2.4.1.173; sterol 3beta-glucosyltransferase [EC:2.4.1.173]
g7424.t1	K06199	crcB, FEX; fluoride exporter
g7425.t1	K09338	HD-ZIP; homeobox-leucine zipper protein
g7426.t1	K05841	E2.4.1.173; sterol 3beta-glucosyltransferase [EC:2.4.1.173]
g7429.t1	K06199	crcB, FEX; fluoride exporter
g7435.t1	K09338	HD-ZIP; homeobox-leucine zipper protein
g7441.t1	K09338	HD-ZIP; homeobox-leucine zipper protein
g7445.t1	K06199	crcB, FEX; fluoride exporter
g7448.t1	K02908	RP-L30e, RPL30; large subunit ribosomal protein L30e
g7455.t1	K14432	ABF; ABA responsive element binding factor
g7458.t1	K14432	ABF; ABA responsive element binding factor
g7464.t1	K09338	HD-ZIP; homeobox-leucine zipper protein
g7465.t1	K09338	HD-ZIP; homeobox-leucine zipper protein
g7474.t1	K09338	HD-ZIP; homeobox-leucine zipper protein
g7478.t1	K09338	HD-ZIP; homeobox-leucine zipper protein
g7482.t1	K19600	TUB, TULP; tubby and related proteins
g7483.t1	K19600	TUB, TULP; tubby and related proteins
g7485.t1	K01939	purA, ADSS; adenylosuccinate synthase [EC:6.3.4.4]
g7488.t1	K19600	TUB, TULP; tubby and related proteins
g7489.t1	K02908	RP-L30e, RPL30; large subunit ribosomal protein L30e
g7490.t1	K12858	DDX23, PRP28; ATP-dependent RNA helicase DDX23/PRP28 [EC:3.6.4.13]
g7507.t1	K12622	LSM3; U6 snRNA-associated Sm-like protein LSm3
g7512.t1	K03841	FBP, fbp; fructose-1,6-bisphosphatase I [EC:3.1.3.11]
g7513.t1	K02912	RP-L32e, RPL32; large subunit ribosomal protein L32e
g7515.t1	K14492	ARR-A; two-component response regulator ARR-A family
g7518.t1	K22647	MINDY3_4; ubiquitin carboxyl-terminal hydrolase MINDY-3/4 [EC:3.4.19.12]
g7521.t1	K03243	EIF5B; translation initiation factor 5B
g7524.t1	K22736	VIT; vacuolar iron transporter family protein
g7525.t1	K13176	THOC7; THO complex subunit 7
g7528.t1	K13176	THOC7; THO complex subunit 7
g7535.t1	K02934	RP-L6e, RPL6; large subunit ribosomal protein L6e
g7536.t1	K12828	SF3B1, SAP155; splicing factor 3B subunit 1
g7537.t1	K14376	PAP; poly(A) polymerase [EC:2.7.7.19]
g7544.t1	K14376	PAP; poly(A) polymerase [EC:2.7.7.19]
g7545.t1	K14376	PAP; poly(A) polymerase [EC:2.7.7.19]
g7546.t1	K20557	VIP1; transcription factor VIP1
g7548.t1	K22048	MSL4S; mechanosensitive ion channel protein 4/5/6/7/8/9/10
g7556.t1	K22048	MSL4S; mechanosensitive ion channel protein 4/5/6/7/8/9/10
g7557.t1	K12828	SF3B1, SAP155; splicing factor 3B subunit 1
g7560.t1	K14376	PAP; poly(A) polymerase [EC:2.7.7.19]
g7562.t1	K09338	HD-ZIP; homeobox-leucine zipper protein
g7564.t1	K14376	PAP; poly(A) polymerase [EC:2.7.7.19]
g7566.t1	K20557	VIP1; transcription factor VIP1
g7568.t1	K22048	MSL4S; mechanosensitive ion channel protein 4/5/6/7/8/9/10
g7570.t1	K09338	HD-ZIP; homeobox-leucine zipper protein
g7571.t1	K09338	HD-ZIP; homeobox-leucine zipper protein
g7573.t1	K22048	MSL4S; mechanosensitive ion channel protein 4/5/6/7/8/9/10
g7584.t1	K22048	MSL4S; mechanosensitive ion channel protein 4/5/6/7/8/9/10
g7587.t1	K22048	MSL4S; mechanosensitive ion channel protein 4/5/6/7/8/9/10
g7624.t1	K01590	hdc, HDC; histidine decarboxylase [EC:4.1.1.22]
g7627.t1	K00224	CEQORH; chloroplastic oxoene reductase [EC:1.3.1.-]
g7628.t1	K00224	CEQORH; chloroplastic oxoene reductase [EC:1.3.1.-]
g7637.t1	K09338	HD-ZIP; homeobox-leucine zipper protein
g7658.t1	K01581	E4.1.1.17, ODC1, speC, speF; ornithine decarboxylase [EC:4.1.1.17]
g7659.t1	K01581	E4.1.1.17, ODC1, speC, speF; ornithine decarboxylase [EC:4.1.1.17]
g7661.t1	K15111	SLC25A26; solute carrier family 25 (mitochondrial S-adenosylmethionine transporter), member 26
g7663.t1	K15111	SLC25A26; solute carrier family 25 (mitochondrial S-adenosylmethionine transporter), member 26
g7666.t1	K20725	MKS1; MAP kinase substrate 1
g7670.t1	K09338	HD-ZIP; homeobox-leucine zipper protein
g7672.t1	K03327	TC.MATE, SLC47A, norM, mdtK, dinF; multidrug resistance protein, MATE family
g7680.t1	K15032	MTERFD; mTERF domain-containing protein, mitochondrial
g7681.t1	K05391	CNGC; cyclic nucleotide gated channel, plant
g7684.t1	K03264	EIF6; translation initiation factor 6
g7686.t1	K09338	HD-ZIP; homeobox-leucine zipper protein
g7689.t1	K09338	HD-ZIP; homeobox-leucine zipper protein
g7707.t1	K11816	YUCCA; indole-3-pyruvate monooxygenase [EC:1.14.13.168]
g7715.t1	K09338	HD-ZIP; homeobox-leucine zipper protein
g7721.t1	K12479	VPS45; vacuolar protein sorting-associated protein 45
g7722.t1	K20890	GUX; xylan alpha-glucuronosyltransferase [EC:2.4.1.-]
g7726.t1	K02210	MCM7, CDC47; DNA replication licensing factor MCM7 [EC:3.6.4.12]
g7728.t1	K11797	PHIP, DCAF14; PH-interacting protein
g7730.t1	K16297	SCPL-II; serine carboxypeptidase-like clade II [EC:3.4.16.-]
g7736.t1	K16297	SCPL-II; serine carboxypeptidase-like clade II [EC:3.4.16.-]
g7748.t1	K16297	SCPL-II; serine carboxypeptidase-like clade II [EC:3.4.16.-]
g7750.t1	K10436	MAPRE; microtubule-associated protein, RP/EB family
g7760.t1	K13109	IK, RED, RER; IK cytokine
g7764.t1	K09338	HD-ZIP; homeobox-leucine zipper protein
g7766.t1	K09338	HD-ZIP; homeobox-leucine zipper protein
g7784.t1	K10436	MAPRE; microtubule-associated protein, RP/EB family
g7791.t1	K03921	FAB2, SSI2, desA1; acyl-[acyl-carrier-protein] desaturase [EC:1.14.19.2 1.14.19.11 1.14.19.26]
g7799.t1	K18857	ADH1; alcohol dehydrogenase class-P [EC:1.1.1.1]
g7803.t1	K18857	ADH1; alcohol dehydrogenase class-P [EC:1.1.1.1]
g7804.t1	K18857	ADH1; alcohol dehydrogenase class-P [EC:1.1.1.1]
g7805.t1	K18857	ADH1; alcohol dehydrogenase class-P [EC:1.1.1.1]
g7813.t1	K18857	ADH1; alcohol dehydrogenase class-P [EC:1.1.1.1]
g7817.t1	K18857	ADH1; alcohol dehydrogenase class-P [EC:1.1.1.1]
g7823.t1	K15172	SUPT5H, SPT5; transcription elongation factor SPT5
g7834.t1	K15382	SLC50A, SWEET; solute carrier family 50 (sugar transporter)
g7835.t1	K15292	STXBP1, MUNC18-1; syntaxin-binding protein 1
g7838.t1	K03671	trxA; thioredoxin 1
g7840.t1	K03671	trxA; thioredoxin 1
g7841.t1	K01885	EARS, gltX; glutamyl-tRNA synthetase [EC:6.1.1.17]
g7843.t1	K03859	PIGC, GPI2; phosphatidylinositol N-acetylglucosaminyltransferase subunit C
g7844.t1	K13457	RPM1, RPS3; disease resistance protein RPM1
g7846.t1	K22048	MSL4S; mechanosensitive ion channel protein 4/5/6/7/8/9/10
g7847.t1	K22048	MSL4S; mechanosensitive ion channel protein 4/5/6/7/8/9/10
g7849.t1	K14574	SDO1, SBDS; ribosome maturation protein SDO1
g7850.t1	K14570	REX1, REXO1, RNH70; RNA exonuclease 1 [EC:3.1.-.-]
g7854.t1	K09422	MYBP; transcription factor MYB, plant
g7858.t1	K11816	YUCCA; indole-3-pyruvate monooxygenase [EC:1.14.13.168]
g7861.t1	K07178	RIOK1; RIO kinase 1 [EC:2.7.11.1]
g7863.t1	K09422	MYBP; transcription factor MYB, plant
g7867.t1	K11816	YUCCA; indole-3-pyruvate monooxygenase [EC:1.14.13.168]
g7870.t1	K07178	RIOK1; RIO kinase 1 [EC:2.7.11.1]
g7876.t1	K07910	RAB18; Ras-related protein Rab-18
g7877.t1	K14794	RRP12; ribosomal RNA-processing protein 12
g7878.t1	K14794	RRP12; ribosomal RNA-processing protein 12
g7880.t1	K14808	DDX54, DBP10; ATP-dependent RNA helicase DDX54/DBP10 [EC:3.6.4.13]
g7881.t1	K03875	SKP2, FBXL1; F-box and leucine-rich repeat protein 1 (S-phase kinase-associated protein 2)
g7882.t1	K03875	SKP2, FBXL1; F-box and leucine-rich repeat protein 1 (S-phase kinase-associated protein 2)
g7898.t1	K04499	RUVBL1, RVB1, INO80H; RuvB-like protein 1 [EC:3.6.4.12]
g7900.t1	K11517	HAO; (S)-2-hydroxy-acid oxidase [EC:1.1.3.15]
g7902.t1	K13457	RPM1, RPS3; disease resistance protein RPM1
g7907.t1	K13457	RPM1, RPS3; disease resistance protein RPM1
g7912.t1	K11279	NAP1L1, NRP; nucleosome assembly protein 1-like 1
g7914.t1	K11279	NAP1L1, NRP; nucleosome assembly protein 1-like 1
g7916.t1	K10878	SPO11; meiotic recombination protein SPO11
g7918.t1	K09872	PIP; aquaporin PIP
g7919.t1	K12868	SYF2; pre-mRNA-splicing factor SYF2
g7921.t1	K12868	SYF2; pre-mRNA-splicing factor SYF2
g7925.t1	K10581	UBE2O; ubiquitin-conjugating enzyme E2 O [EC:2.3.2.24]
g7926.t1	K20301	TRAPPC2, TRS20; trafficking protein particle complex subunit 2
g7927.t1	K03033	PSMD3, RPN3; 26S proteasome regulatory subunit N3
g7935.t1	K09338	HD-ZIP; homeobox-leucine zipper protein
g7943.t1	K00640	cysE; serine O-acetyltransferase [EC:2.3.1.30]
g7945.t1	K13091	RBM23_39; RNA-binding protein 23/39
g7946.t1	K07441	ALG14; beta-1,4-N-acetylglucosaminyltransferase [EC:2.4.1.141]
g7948.t1	K02520	infC, MTIF3; translation initiation factor IF-3
g7952.t1	K02147	ATPeV1B, ATP6B; V-type H+-transporting ATPase subunit B
g7954.t1	K09537	DNAJC17; DnaJ homolog subfamily C member 17
g7955.t1	K18752	TNPO1, IPO2, KPNB2; transportin-1
g7959.t1	K11584	PPP2R5; serine/threonine-protein phosphatase 2A regulatory subunit B'
g7964.t1	K01166	RNASET2; ribonuclease T2 [EC:4.6.1.19]
g7972.t1	K17808	ZIM17, DNLZ, Tim15; mitochondrial protein import protein ZIM17
g7973.t1	K11804	DCAF8; DDB1- and CUL4-associated factor 8
g7976.t1	K06640	ATR; serine/threonine-protein kinase ATR [EC:2.7.11.1]
g7978.t1	K22048	MSL4S; mechanosensitive ion channel protein 4/5/6/7/8/9/10
g7980.t1	K06640	ATR; serine/threonine-protein kinase ATR [EC:2.7.11.1]
g7982.t1	K22048	MSL4S; mechanosensitive ion channel protein 4/5/6/7/8/9/10
g7985.t1	K14492	ARR-A; two-component response regulator ARR-A family
g7987.t1	K13789	GGPS; geranylgeranyl diphosphate synthase, type II [EC:2.5.1.1 2.5.1.10 2.5.1.29]
g7988.t1	K05284	PIGM; GPI mannosyltransferase 1 subunit M [EC:2.4.1.-]
g7989.t1	K22588	ASMT; acetylserotonin O-methyltransferase, plant [EC:2.1.1.4]
g7995.t1	K22588	ASMT; acetylserotonin O-methyltransferase, plant [EC:2.1.1.4]
g7996.t1	K20826	RPAP1; RNA polymerase II-associated protein 1
g8006.t1	K12271	SRP43, CAO; signal recognition particle 43 kDa protein
g8013.t1	K01166	RNASET2; ribonuclease T2 [EC:4.6.1.19]
g8018.t1	K09338	HD-ZIP; homeobox-leucine zipper protein
g8025.t1	K09338	HD-ZIP; homeobox-leucine zipper protein
g8030.t1	K01166	RNASET2; ribonuclease T2 [EC:4.6.1.19]
g8040.t1	K09338	HD-ZIP; homeobox-leucine zipper protein
g8043.t1	K01872	AARS, alaS; alanyl-tRNA synthetase [EC:6.1.1.7]
g8044.t1	K01872	AARS, alaS; alanyl-tRNA synthetase [EC:6.1.1.7]
g8045.t1	K07760	CDK; cyclin-dependent kinase [EC:2.7.11.22]
g8049.t1	K22522	LOG; cytokinin riboside 5'-monophosphate phosphoribohydrolase [EC:3.2.2.-]
g8053.t1	K20547	CHIB; basic endochitinase B [EC:3.2.1.14]
g8058.t1	K20547	CHIB; basic endochitinase B [EC:3.2.1.14]
g8072.t1	K14500	BSK; BR-signaling kinase [EC:2.7.11.1]
g8077.t1	K13506	GPAT3_4, AGPAT9, AGPAT6; glycerol-3-phosphate O-acyltransferase 3/4 [EC:2.3.1.15]
g8079.t1	K13506	GPAT3_4, AGPAT9, AGPAT6; glycerol-3-phosphate O-acyltransferase 3/4 [EC:2.3.1.15]
g8082.t1	K00485	FMO; dimethylaniline monooxygenase (N-oxide forming) [EC:1.14.13.8]
g8084.t1	K00485	FMO; dimethylaniline monooxygenase (N-oxide forming) [EC:1.14.13.8]
g8085.t1	K00485	FMO; dimethylaniline monooxygenase (N-oxide forming) [EC:1.14.13.8]
g8090.t1	K00030	IDH3; isocitrate dehydrogenase (NAD+) [EC:1.1.1.41]
g8091.t1	K19998	SCFD1, SLY1; sec1 family domain-containing protein 1
g8102.t1	K21777	CCNB; G2/mitotic-specific cyclin-B, other
g8104.t1	K04523	UBQLN, DSK2; ubiquilin
g8108.t1	K09338	HD-ZIP; homeobox-leucine zipper protein
g8111.t1	K12385	NPC1; Niemann-Pick C1 protein
g8112.t1	K14297	NUP98, ADAR2, NUP116; nuclear pore complex protein Nup98-Nup96
g8113.t1	K17302	COPB2, SEC27; coatomer subunit beta'
g8115.t1	K13648	GAUT; alpha-1,4-galacturonosyltransferase [EC:2.4.1.43]
g8116.t1	K22184	BRD9; bromodomain-containing protein 9
g8120.t1	K12472	EPS15; epidermal growth factor receptor substrate 15
g8121.t1	K14209	SLC36A, PAT; solute carrier family 36 (proton-coupled amino acid transporter)
g8122.t1	K00726	MGAT1; alpha-1,3-mannosyl-glycoprotein beta-1,2-N-acetylglucosaminyltransferase [EC:2.4.1.101]
g8123.t1	K14771	NOC4, UTP19; U3 small nucleolar RNA-associated protein 19
g8124.t1	K14803	PTC2_3; protein phosphatase PTC2/3 [EC:3.1.3.16]
g8125.t1	K08193	SLC17A; MFS transporter, ACS family, solute carrier family 17 (sodium-dependent inorganic phosphate cotransporter), other
g8126.t1	K05387	GRIP; glutamate receptor, ionotropic, plant
g8127.t1	K11804	DCAF8; DDB1- and CUL4-associated factor 8
g8128.t1	K00872	thrB; homoserine kinase [EC:2.7.1.39]
g8132.t1	K15102	SLC25A3, PHC, PIC; solute carrier family 25 (mitochondrial phosphate transporter), member 3
g8133.t1	K13412	CPK; calcium-dependent protein kinase [EC:2.7.11.1]
g8138.t1	K15272	SLC35A1_2_3; solute carrier family 35 (UDP-sugar transporter), member A1/2/3
g8139.t1	K24854	K24854; damage-control phosphatase, subfamily II, stand-alone protein [EC:3.1.3.-]
g8140.t1	K01213	E3.2.1.67; galacturan 1,4-alpha-galacturonidase [EC:3.2.1.67]
g8142.t1	K14677	ACY1; aminoacylase [EC:3.5.1.14]
g8143.t1	K14677	ACY1; aminoacylase [EC:3.5.1.14]
g8147.t1	K18442	ARFGEF, BIG; brefeldin A-inhibited guanine nucleotide-exchange protein
g8148.t1	K18442	ARFGEF, BIG; brefeldin A-inhibited guanine nucleotide-exchange protein
g8149.t1	K00021	HMGCR; hydroxymethylglutaryl-CoA reductase (NADPH) [EC:1.1.1.34]
g8150.t1	K00021	HMGCR; hydroxymethylglutaryl-CoA reductase (NADPH) [EC:1.1.1.34]
g8151.t1	K00021	HMGCR; hydroxymethylglutaryl-CoA reductase (NADPH) [EC:1.1.1.34]
g8153.t1	K00021	HMGCR; hydroxymethylglutaryl-CoA reductase (NADPH) [EC:1.1.1.34]
g8155.t1	K00021	HMGCR; hydroxymethylglutaryl-CoA reductase (NADPH) [EC:1.1.1.34]
g8156.t1	K20924	CSLD; cellulose synthase-like protein [EC:2.4.1.-]
g8163.t1	K15032	MTERFD; mTERF domain-containing protein, mitochondrial
g8171.t1	K15032	MTERFD; mTERF domain-containing protein, mitochondrial
g8173.t1	K12394	AP1S1_2; AP-1 complex subunit sigma 1/2
g8174.t1	K20715	PHOT; phototropin [EC:2.7.11.1]
g8176.t1	K06067	HDAC1_2; histone deacetylase 1/2 [EC:3.5.1.98]
[truncated: 8,475 more rows]

## Sheet: KEGG pathway
Protein_ID	Match	Description
g10.t1	ko00970	Aminoacyl-tRNA biosynthesis (25)
g11.t1	ko00670	One carbon pool by folate (8)
g11.t1	ko00720	Carbon fixation pathways in prokaryotes (12)
g11.t1	ko01100	Metabolic pathways (802)
g11.t1	ko01120	Microbial metabolism in diverse environments (133)
g11.t1	ko01200	Carbon metabolism (87)
g11.t1	ko01523	Antifolate resistance (6)
g11.t1	ko03440	Homologous recombination (32)
g11.t1	ko03460	Fanconi anemia pathway (31)
g12.t1	ko00310	Lysine degradation (12)
g29.t1	ko00562	Inositol phosphate metabolism (24)
g30.t1	ko00240	Pyrimidine metabolism (30)
g30.t1	ko00760	Nicotinate and nicotinamide metabolism (13)
g41.t1	ko00040	Pentose and glucuronate interconversions (13)
g41.t1	ko01100	Metabolic pathways (802)
g42.t1	ko00040	Pentose and glucuronate interconversions (13)
g42.t1	ko01100	Metabolic pathways (802)
g48.t1	ko00290	Valine, leucine and isoleucine biosynthesis (6)
g48.t1	ko00650	Butanoate metabolism (9)
g48.t1	ko00660	C5-Branched dibasic acid metabolism (2)
g48.t1	ko00770	Pantothenate and CoA biosynthesis (17)
g48.t1	ko01100	Metabolic pathways (802)
g48.t1	ko01110	Biosynthesis of secondary metabolites (410)
g48.t1	ko01210	2-Oxocarboxylic acid metabolism (23)
g48.t1	ko01230	Biosynthesis of amino acids (86)
g50.t1	ko00290	Valine, leucine and isoleucine biosynthesis (6)
g50.t1	ko00650	Butanoate metabolism (9)
g50.t1	ko00660	C5-Branched dibasic acid metabolism (2)
g50.t1	ko00770	Pantothenate and CoA biosynthesis (17)
g50.t1	ko01100	Metabolic pathways (802)
g50.t1	ko01110	Biosynthesis of secondary metabolites (410)
g50.t1	ko01210	2-Oxocarboxylic acid metabolism (23)
g50.t1	ko01230	Biosynthesis of amino acids (86)
g53.t1	ko03010	Ribosome (114)
g54.t1	ko04139	Mitophagy - yeast (14)
g55.t1	ko00380	Tryptophan metabolism (13)
g55.t1	ko00966	Glucosinolate biosynthesis (3)
g55.t1	ko01110	Biosynthesis of secondary metabolites (410)
g55.t1	ko01210	2-Oxocarboxylic acid metabolism (23)
g57.t1	ko00380	Tryptophan metabolism (13)
g57.t1	ko00966	Glucosinolate biosynthesis (3)
g57.t1	ko01110	Biosynthesis of secondary metabolites (410)
g57.t1	ko01210	2-Oxocarboxylic acid metabolism (23)
g59.t1	ko03018	RNA degradation (46)
g59.t1	ko03040	Spliceosome (97)
g61.t1	ko04320	Dorso-ventral axis formation (2)
g63.t1	ko01521	EGFR tyrosine kinase inhibitor resistance (7)
g63.t1	ko01522	Endocrine resistance (3)
g63.t1	ko01524	Platinum drug resistance (15)
g63.t1	ko04010	MAPK signaling pathway (13)
g63.t1	ko04011	MAPK signaling pathway - yeast (12)
g63.t1	ko04012	ErbB signaling pathway (5)
g63.t1	ko04013	MAPK signaling pathway - fly (13)
g63.t1	ko04014	Ras signaling pathway (9)
g63.t1	ko04015	Rap1 signaling pathway (5)
g63.t1	ko04016	MAPK signaling pathway - plant (39)
g63.t1	ko04022	cGMP-PKG signaling pathway (10)
g63.t1	ko04024	cAMP signaling pathway (10)
g63.t1	ko04062	Chemokine signaling pathway (7)
g63.t1	ko04066	HIF-1 signaling pathway (19)
g63.t1	ko04068	FoxO signaling pathway (17)
g63.t1	ko04071	Sphingolipid signaling pathway (18)
g63.t1	ko04072	Phospholipase D signaling pathway (8)
g63.t1	ko04075	Plant hormone signal transduction (35)
g63.t1	ko04114	Oocyte meiosis (27)
g63.t1	ko04140	Autophagy - animal (39)
g63.t1	ko04150	mTOR signaling pathway (26)
g63.t1	ko04151	PI3K-Akt signaling pathway (21)
g63.t1	ko04210	Apoptosis (11)
g63.t1	ko04214	Apoptosis - fly (10)
g63.t1	ko04218	Cellular senescence (23)
g63.t1	ko04261	Adrenergic signaling in cardiomyocytes (9)
g63.t1	ko04270	Vascular smooth muscle contraction (6)
g63.t1	ko04320	Dorso-ventral axis formation (2)
g63.t1	ko04350	TGF-beta signaling pathway (7)
g63.t1	ko04360	Axon guidance (9)
g63.t1	ko04370	VEGF signaling pathway (3)
g63.t1	ko04371	Apelin signaling pathway (16)
g63.t1	ko04380	Osteoclast differentiation (4)
g63.t1	ko04510	Focal adhesion (10)
g63.t1	ko04520	Adherens junction (7)
g63.t1	ko04540	Gap junction (4)
g63.t1	ko04550	Signaling pathways regulating pluripotency of stem cells (5)
g63.t1	ko04611	Platelet activation (6)
g63.t1	ko04620	Toll-like receptor signaling pathway (5)
g63.t1	ko04621	NOD-like receptor signaling pathway (15)
g63.t1	ko04650	Natural killer cell mediated cytotoxicity (3)
g63.t1	ko04657	IL-17 signaling pathway (6)
g63.t1	ko04658	Th1 and Th2 cell differentiation (1)
g63.t1	ko04659	Th17 cell differentiation (3)
g63.t1	ko04660	T cell receptor signaling pathway (4)
g63.t1	ko04662	B cell receptor signaling pathway (3)
g63.t1	ko04664	Fc epsilon RI signaling pathway (2)
g63.t1	ko04666	Fc gamma R-mediated phagocytosis (10)
g63.t1	ko04668	TNF signaling pathway (2)
g63.t1	ko04713	Circadian entrainment (5)
g63.t1	ko04720	Long-term potentiation (6)
g63.t1	ko04722	Neurotrophin signaling pathway (12)
g63.t1	ko04723	Retrograde endocannabinoid signaling (22)
g63.t1	ko04724	Glutamatergic synapse (6)
g63.t1	ko04725	Cholinergic synapse (3)
g63.t1	ko04726	Serotonergic synapse (3)
g63.t1	ko04730	Long-term depression (4)
g63.t1	ko04810	Regulation of actin cytoskeleton (15)
g63.t1	ko04910	Insulin signaling pathway (19)
g63.t1	ko04912	GnRH signaling pathway (4)
g63.t1	ko04914	Progesterone-mediated oocyte maturation (19)
g63.t1	ko04915	Estrogen signaling pathway (8)
g63.t1	ko04916	Melanogenesis (5)
g63.t1	ko04917	Prolactin signaling pathway (3)
g63.t1	ko04919	Thyroid hormone signaling pathway (14)
g63.t1	ko04921	Oxytocin signaling pathway (11)
g63.t1	ko04926	Relaxin signaling pathway (4)
g63.t1	ko04930	Type II diabetes mellitus (3)
g63.t1	ko04933	AGE-RAGE signaling pathway in diabetic complications (4)
g63.t1	ko04934	Cushing syndrome (9)
g63.t1	ko04960	Aldosterone-regulated sodium reabsorption (1)
g63.t1	ko05010	Alzheimer disease (96)
g63.t1	ko05020	Prion disease (78)
g63.t1	ko05034	Alcoholism (13)
g63.t1	ko05131	Shigellosis (37)
g63.t1	ko05132	Salmonella infection (39)
g63.t1	ko05133	Pertussis (5)
g63.t1	ko05140	Leishmaniasis (4)
g63.t1	ko05142	Chagas disease (7)
g63.t1	ko05145	Toxoplasmosis (8)
g63.t1	ko05152	Tuberculosis (23)
g63.t1	ko05160	Hepatitis C (11)
g63.t1	ko05161	Hepatitis B (11)
g63.t1	ko05164	Influenza A (12)
g63.t1	ko05165	Human papillomavirus infection (36)
g63.t1	ko05167	Kaposi sarcoma-associated herpesvirus infection (15)
g63.t1	ko05200	Pathways in cancer (35)
g63.t1	ko05203	Viral carcinogenesis (33)
g63.t1	ko05205	Proteoglycans in cancer (14)
g63.t1	ko05210	Colorectal cancer (11)
g63.t1	ko05211	Renal cell carcinoma (8)
g63.t1	ko05212	Pancreatic cancer (7)
g63.t1	ko05213	Endometrial cancer (7)
g63.t1	ko05214	Glioma (6)
g63.t1	ko05215	Prostate cancer (9)
g63.t1	ko05216	Thyroid cancer (2)
g63.t1	ko05218	Melanoma (3)
g63.t1	ko05219	Bladder cancer (1)
g63.t1	ko05220	Chronic myeloid leukemia (3)
g63.t1	ko05221	Acute myeloid leukemia (4)
g63.t1	ko05223	Non-small cell lung cancer (4)
g63.t1	ko05224	Breast cancer (6)
g63.t1	ko05225	Hepatocellular carcinoma (13)
g63.t1	ko05226	Gastric cancer (9)
g63.t1	ko05230	Central carbon metabolism in cancer (12)
g63.t1	ko05231	Choline metabolism in cancer (12)
g66.t1	ko03010	Ribosome (114)
g76.t1	ko04010	MAPK signaling pathway (13)
g76.t1	ko04020	Calcium signaling pathway (8)
g76.t1	ko04022	cGMP-PKG signaling pathway (10)
g76.t1	ko04114	Oocyte meiosis (27)
g76.t1	ko04218	Cellular senescence (23)
g76.t1	ko04310	Wnt signaling pathway (19)
g76.t1	ko04360	Axon guidance (9)
g76.t1	ko04370	VEGF signaling pathway (3)
g76.t1	ko04380	Osteoclast differentiation (4)
g76.t1	ko04650	Natural killer cell mediated cytotoxicity (3)
g76.t1	ko04658	Th1 and Th2 cell differentiation (1)
g76.t1	ko04659	Th17 cell differentiation (3)
g76.t1	ko04660	T cell receptor signaling pathway (4)
g76.t1	ko04662	B cell receptor signaling pathway (3)
g76.t1	ko04720	Long-term potentiation (6)
g76.t1	ko04724	Glutamatergic synapse (6)
g76.t1	ko04921	Oxytocin signaling pathway (11)
g76.t1	ko04922	Glucagon signaling pathway (19)
g76.t1	ko04924	Renin secretion (4)
g76.t1	ko05010	Alzheimer disease (96)
g76.t1	ko05014	Amyotrophic lateral sclerosis (125)
g76.t1	ko05031	Amphetamine addiction (5)
g76.t1	ko05152	Tuberculosis (23)
g76.t1	ko05166	Human T-cell leukemia virus 1 infection (35)
g76.t1	ko05167	Kaposi sarcoma-associated herpesvirus infection (15)
g79.t1	ko04066	HIF-1 signaling pathway (19)
g79.t1	ko04120	Ubiquitin mediated proteolysis (60)
g79.t1	ko05200	Pathways in cancer (35)
g79.t1	ko05211	Renal cell carcinoma (8)
g85.t1	ko03040	Spliceosome (97)
g85.t1	ko04010	MAPK signaling pathway (13)
g85.t1	ko04141	Protein processing in endoplasmic reticulum (73)
g85.t1	ko04144	Endocytosis (50)
g85.t1	ko04213	Longevity regulating pathway - multiple species (13)
g85.t1	ko04612	Antigen processing and presentation (12)
g85.t1	ko04915	Estrogen signaling pathway (8)
g85.t1	ko05134	Legionellosis (9)
g85.t1	ko05145	Toxoplasmosis (8)
g85.t1	ko05162	Measles (14)
g85.t1	ko05164	Influenza A (12)
g85.t1	ko05169	Epstein-Barr virus infection (35)
g86.t1	ko03013	RNA transport (96)
g86.t1	ko05416	Viral myocarditis (3)
g94.t1	ko00010	Glycolysis / Gluconeogenesis (33)
g94.t1	ko00710	Carbon fixation in photosynthetic organisms (24)
g94.t1	ko01100	Metabolic pathways (802)
g94.t1	ko01110	Biosynthesis of secondary metabolites (410)
g94.t1	ko01120	Microbial metabolism in diverse environments (133)
g94.t1	ko01200	Carbon metabolism (87)
g94.t1	ko01230	Biosynthesis of amino acids (86)
g94.t1	ko04066	HIF-1 signaling pathway (19)
g94.t1	ko05010	Alzheimer disease (96)
g100.t1	ko03060	Protein export (25)
g101.t1	ko03040	Spliceosome (97)
g104.t1	ko04626	Plant-pathogen interaction (33)
g106.t1	ko00230	Purine metabolism (46)
g106.t1	ko00240	Pyrimidine metabolism (30)
g106.t1	ko00480	Glutathione metabolism (18)
g106.t1	ko01100	Metabolic pathways (802)
g106.t1	ko03020	RNA polymerase (26)
g106.t1	ko05016	Huntington disease (100)
g106.t1	ko05169	Epstein-Barr virus infection (35)
g108.t1	ko03410	Base excision repair (24)
g110.t1	ko00270	Cysteine and methionine metabolism (38)
g110.t1	ko01100	Metabolic pathways (802)
g110.t1	ko05206	MicroRNAs in cancer (13)
g114.t1	ko00270	Cysteine and methionine metabolism (38)
g114.t1	ko01100	Metabolic pathways (802)
g114.t1	ko05206	MicroRNAs in cancer (13)
g121.t1	ko02020	Two-component system (11)
g124.t1	ko05010	Alzheimer disease (96)
g125.t1	ko04068	FoxO signaling pathway (17)
g125.t1	ko04140	Autophagy - animal (39)
g125.t1	ko04150	mTOR signaling pathway (26)
g125.t1	ko04151	PI3K-Akt signaling pathway (21)
g125.t1	ko04152	AMPK signaling pathway (24)
g125.t1	ko04211	Longevity regulating pathway (14)
g125.t1	ko04213	Longevity regulating pathway - multiple species (13)
g125.t1	ko04371	Apelin signaling pathway (16)
g125.t1	ko04530	Tight junction (18)
g125.t1	ko04710	Circadian rhythm (8)
g125.t1	ko04714	Thermogenesis (66)
g125.t1	ko04910	Insulin signaling pathway (19)
g125.t1	ko04920	Adipocytokine signaling pathway (6)
g125.t1	ko04921	Oxytocin signaling pathway (11)
g125.t1	ko04922	Glucagon signaling pathway (19)
g125.t1	ko04931	Insulin resistance (14)
g125.t1	ko04932	Non-alcoholic fatty liver disease (36)
g125.t1	ko05410	Hypertrophic cardiomyopathy (4)
g125.t1	ko05418	Fluid shear stress and atherosclerosis (14)
g129.t1	ko04714	Thermogenesis (66)
g131.t1	ko00010	Glycolysis / Gluconeogenesis (33)
g131.t1	ko00030	Pentose phosphate pathway (16)
g131.t1	ko01100	Metabolic pathways (802)
g131.t1	ko01120	Microbial metabolism in diverse environments (133)
g131.t1	ko01200	Carbon metabolism (87)
g137.t1	ko04130	SNARE interactions in vesicular transport (15)
g137.t1	ko04138	Autophagy - yeast (48)
g141.t1	ko04075	Plant hormone signal transduction (35)
g144.t1	ko00520	Amino sugar and nucleotide sugar metabolism (37)
g144.t1	ko01100	Metabolic pathways (802)
g145.t1	ko00520	Amino sugar and nucleotide sugar metabolism (37)
g145.t1	ko01100	Metabolic pathways (802)
g146.t1	ko00520	Amino sugar and nucleotide sugar metabolism (37)
g146.t1	ko01100	Metabolic pathways (802)
g148.t1	ko00190	Oxidative phosphorylation (53)
g151.t1	ko03030	DNA replication (30)
g151.t1	ko04110	Cell cycle (49)
g151.t1	ko04111	Cell cycle - yeast (49)
g151.t1	ko04113	Meiosis - yeast (38)
g151.t1	ko05206	MicroRNAs in cancer (13)
g152.t1	ko05206	MicroRNAs in cancer (13)
g158.t1	ko00230	Purine metabolism (46)
g158.t1	ko00730	Thiamine metabolism (11)
g158.t1	ko01100	Metabolic pathways (802)
g158.t1	ko01110	Biosynthesis of secondary metabolites (410)
g160.t1	ko04151	PI3K-Akt signaling pathway (21)
g160.t1	ko04510	Focal adhesion (10)
g160.t1	ko04512	ECM-receptor interaction (1)
g160.t1	ko04974	Protein digestion and absorption (6)
g160.t1	ko05165	Human papillomavirus infection (36)
g167.t1	ko04010	MAPK signaling pathway (13)
g189.t1	ko03040	Spliceosome (97)
g190.t1	ko04141	Protein processing in endoplasmic reticulum (73)
g195.t1	ko04141	Protein processing in endoplasmic reticulum (73)
g209.t1	ko00531	Glycosaminoglycan degradation (5)
g209.t1	ko01100	Metabolic pathways (802)
g209.t1	ko05205	Proteoglycans in cancer (14)
g215.t1	ko00400	Phenylalanine, tyrosine and tryptophan biosynthesis (21)
g215.t1	ko01100	Metabolic pathways (802)
g215.t1	ko01110	Biosynthesis of secondary metabolites (410)
g215.t1	ko01230	Biosynthesis of amino acids (86)
g216.t1	ko00190	Oxidative phosphorylation (53)
g219.t1	ko00561	Glycerolipid metabolism (26)
g219.t1	ko01100	Metabolic pathways (802)
g226.t1	ko04141	Protein processing in endoplasmic reticulum (73)
g227.t1	ko03040	Spliceosome (97)
g228.t1	ko03040	Spliceosome (97)
g237.t1	ko04010	MAPK signaling pathway (13)
g237.t1	ko04064	NF-kappa B signaling pathway (8)
g237.t1	ko04620	Toll-like receptor signaling pathway (5)
g237.t1	ko04621	NOD-like receptor signaling pathway (15)
g237.t1	ko04624	Toll and Imd signaling pathway (7)
g237.t1	ko04722	Neurotrophin signaling pathway (12)
g237.t1	ko05133	Pertussis (5)
g237.t1	ko05140	Leishmaniasis (4)
g237.t1	ko05142	Chagas disease (7)
g237.t1	ko05145	Toxoplasmosis (8)
g237.t1	ko05152	Tuberculosis (23)
g237.t1	ko05162	Measles (14)
g237.t1	ko05164	Influenza A (12)
g239.t1	ko00500	Starch and sucrose metabolism (30)
g239.t1	ko01100	Metabolic pathways (802)
g240.t1	ko04152	AMPK signaling pathway (24)
g240.t1	ko04211	Longevity regulating pathway (14)
g240.t1	ko04920	Adipocytokine signaling pathway (6)
g240.t1	ko04932	Non-alcoholic fatty liver disease (36)
g241.t1	ko04152	AMPK signaling pathway (24)
g241.t1	ko04211	Longevity regulating pathway (14)
g241.t1	ko04920	Adipocytokine signaling pathway (6)
g241.t1	ko04932	Non-alcoholic fatty liver disease (36)
g251.t1	ko03018	RNA degradation (46)
g252.t1	ko04550	Signaling pathways regulating pluripotency of stem cells (5)
g253.t1	ko00052	Galactose metabolism (16)
g261.t1	ko04626	Plant-pathogen interaction (33)
g263.t1	ko04137	Mitophagy - animal (17)
g265.t1	ko00510	N-Glycan biosynthesis (30)
g265.t1	ko01100	Metabolic pathways (802)
g265.t1	ko04075	Plant hormone signal transduction (35)
g266.t1	ko00510	N-Glycan biosynthesis (30)
g266.t1	ko01100	Metabolic pathways (802)
g266.t1	ko04075	Plant hormone signal transduction (35)
g268.t1	ko04014	Ras signaling pathway (9)
g270.t1	ko03015	mRNA surveillance pathway (49)
g298.t1	ko04068	FoxO signaling pathway (17)
g298.t1	ko04140	Autophagy - animal (39)
g298.t1	ko04150	mTOR signaling pathway (26)
g298.t1	ko04151	PI3K-Akt signaling pathway (21)
g298.t1	ko04152	AMPK signaling pathway (24)
g298.t1	ko04211	Longevity regulating pathway (14)
g298.t1	ko04213	Longevity regulating pathway - multiple species (13)
g298.t1	ko04371	Apelin signaling pathway (16)
g298.t1	ko04530	Tight junction (18)
g298.t1	ko04710	Circadian rhythm (8)
g298.t1	ko04714	Thermogenesis (66)
g298.t1	ko04910	Insulin signaling pathway (19)
g298.t1	ko04920	Adipocytokine signaling pathway (6)
g298.t1	ko04921	Oxytocin signaling pathway (11)
g298.t1	ko04922	Glucagon signaling pathway (19)
g298.t1	ko04931	Insulin resistance (14)
g298.t1	ko04932	Non-alcoholic fatty liver disease (36)
g298.t1	ko05410	Hypertrophic cardiomyopathy (4)
g298.t1	ko05418	Fluid shear stress and atherosclerosis (14)
g299.t1	ko04016	MAPK signaling pathway - plant (39)
g299.t1	ko04075	Plant hormone signal transduction (35)
g300.t1	ko03010	Ribosome (114)
g302.t1	ko00564	Glycerophospholipid metabolism (36)
g302.t1	ko00565	Ether lipid metabolism (10)
g302.t1	ko01100	Metabolic pathways (802)
g302.t1	ko01110	Biosynthesis of secondary metabolites (410)
g302.t1	ko04014	Ras signaling pathway (9)
g302.t1	ko04024	cAMP signaling pathway (10)
g302.t1	ko04071	Sphingolipid signaling pathway (18)
g302.t1	ko04072	Phospholipase D signaling pathway (8)
g302.t1	ko04144	Endocytosis (50)
g302.t1	ko04666	Fc gamma R-mediated phagocytosis (10)
g302.t1	ko04724	Glutamatergic synapse (6)
g302.t1	ko04912	GnRH signaling pathway (4)
g302.t1	ko05231	Choline metabolism in cancer (12)
g304.t1	ko00564	Glycerophospholipid metabolism (36)
g304.t1	ko00565	Ether lipid metabolism (10)
g304.t1	ko01100	Metabolic pathways (802)
g304.t1	ko01110	Biosynthesis of secondary metabolites (410)
g304.t1	ko04014	Ras signaling pathway (9)
g304.t1	ko04024	cAMP signaling pathway (10)
g304.t1	ko04071	Sphingolipid signaling pathway (18)
g304.t1	ko04072	Phospholipase D signaling pathway (8)
g304.t1	ko04144	Endocytosis (50)
g304.t1	ko04666	Fc gamma R-mediated phagocytosis (10)
g304.t1	ko04724	Glutamatergic synapse (6)
g304.t1	ko04912	GnRH signaling pathway (4)
g304.t1	ko05231	Choline metabolism in cancer (12)
g307.t1	ko00940	Phenylpropanoid biosynthesis (17)
g307.t1	ko01100	Metabolic pathways (802)
g307.t1	ko01110	Biosynthesis of secondary metabolites (410)
g308.t1	ko00860	Porphyrin and chlorophyll metabolism (30)
g308.t1	ko01100	Metabolic pathways (802)
g308.t1	ko01110	Biosynthesis of secondary metabolites (410)
g312.t1	ko00040	Pentose and glucuronate interconversions (13)
g312.t1	ko01100	Metabolic pathways (802)
g313.t1	ko03013	RNA transport (96)
g323.t1	ko03008	Ribosome biogenesis in eukaryotes (56)
g323.t1	ko03040	Spliceosome (97)
g324.t1	ko03060	Protein export (25)
g326.t1	ko04141	Protein processing in endoplasmic reticulum (73)
g329.t1	ko04622	RIG-I-like receptor signaling pathway (7)
g329.t1	ko05161	Hepatitis B (11)
g329.t1	ko05203	Viral carcinogenesis (33)
g330.t1	ko00020	Citrate cycle (TCA cycle) (19)
g330.t1	ko00190	Oxidative phosphorylation (53)
g330.t1	ko01100	Metabolic pathways (802)
g330.t1	ko01110	Biosynthesis of secondary metabolites (410)
g330.t1	ko01120	Microbial metabolism in diverse environments (133)
g330.t1	ko01200	Carbon metabolism (87)
g330.t1	ko03015	mRNA surveillance pathway (49)
g330.t1	ko03040	Spliceosome (97)
g330.t1	ko04714	Thermogenesis (66)
g330.t1	ko04932	Non-alcoholic fatty liver disease (36)
g330.t1	ko05010	Alzheimer disease (96)
g330.t1	ko05012	Parkinson disease (82)
g330.t1	ko05016	Huntington disease (100)
g333.t1	ko00564	Glycerophospholipid metabolism (36)
g333.t1	ko01100	Metabolic pathways (802)
g335.t1	ko04919	Thyroid hormone signaling pathway (14)
g336.t1	ko00564	Glycerophospholipid metabolism (36)
g336.t1	ko01100	Metabolic pathways (802)
g338.t1	ko04919	Thyroid hormone signaling pathway (14)
g339.t1	ko04962	Vasopressin-regulated water reabsorption (6)
g343.t1	ko00760	Nicotinate and nicotinamide metabolism (13)
g343.t1	ko01100	Metabolic pathways (802)
g343.t1	ko04146	Peroxisome (38)
g349.t1	ko00020	Citrate cycle (TCA cycle) (19)
g349.t1	ko00190	Oxidative phosphorylation (53)
g349.t1	ko01100	Metabolic pathways (802)
g349.t1	ko01110	Biosynthesis of secondary metabolites (410)
g349.t1	ko01120	Microbial metabolism in diverse environments (133)
g349.t1	ko01200	Carbon metabolism (87)
g349.t1	ko03015	mRNA surveillance pathway (49)
g349.t1	ko03040	Spliceosome (97)
g349.t1	ko04714	Thermogenesis (66)
g349.t1	ko04932	Non-alcoholic fatty liver disease (36)
g349.t1	ko05010	Alzheimer disease (96)
g349.t1	ko05012	Parkinson disease (82)
g349.t1	ko05016	Huntington disease (100)
g351.t1	ko00020	Citrate cycle (TCA cycle) (19)
g351.t1	ko00190	Oxidative phosphorylation (53)
g351.t1	ko01100	Metabolic pathways (802)
g351.t1	ko01110	Biosynthesis of secondary metabolites (410)
g351.t1	ko01120	Microbial metabolism in diverse environments (133)
g351.t1	ko01200	Carbon metabolism (87)
g351.t1	ko03015	mRNA surveillance pathway (49)
g351.t1	ko03040	Spliceosome (97)
g351.t1	ko04714	Thermogenesis (66)
g351.t1	ko04932	Non-alcoholic fatty liver disease (36)
g351.t1	ko05010	Alzheimer disease (96)
g351.t1	ko05012	Parkinson disease (82)
g351.t1	ko05016	Huntington disease (100)
g352.t1	ko00020	Citrate cycle (TCA cycle) (19)
g352.t1	ko00190	Oxidative phosphorylation (53)
g352.t1	ko01100	Metabolic pathways (802)
g352.t1	ko01110	Biosynthesis of secondary metabolites (410)
g352.t1	ko01120	Microbial metabolism in diverse environments (133)
g352.t1	ko01200	Carbon metabolism (87)
g352.t1	ko03015	mRNA surveillance pathway (49)
g352.t1	ko03040	Spliceosome (97)
g352.t1	ko04714	Thermogenesis (66)
g352.t1	ko04932	Non-alcoholic fatty liver disease (36)
g352.t1	ko05010	Alzheimer disease (96)
g352.t1	ko05012	Parkinson disease (82)
g352.t1	ko05016	Huntington disease (100)
g353.t1	ko00020	Citrate cycle (TCA cycle) (19)
g353.t1	ko00190	Oxidative phosphorylation (53)
g353.t1	ko01100	Metabolic pathways (802)
g353.t1	ko01110	Biosynthesis of secondary metabolites (410)
g353.t1	ko01120	Microbial metabolism in diverse environments (133)
g353.t1	ko01200	Carbon metabolism (87)
g353.t1	ko03015	mRNA surveillance pathway (49)
g353.t1	ko03040	Spliceosome (97)
g353.t1	ko04714	Thermogenesis (66)
g353.t1	ko04932	Non-alcoholic fatty liver disease (36)
g353.t1	ko05010	Alzheimer disease (96)
g353.t1	ko05012	Parkinson disease (82)
g353.t1	ko05016	Huntington disease (100)
g354.t1	ko04144	Endocytosis (50)
g355.t1	ko00020	Citrate cycle (TCA cycle) (19)
g355.t1	ko00190	Oxidative phosphorylation (53)
g355.t1	ko01100	Metabolic pathways (802)
g355.t1	ko01110	Biosynthesis of secondary metabolites (410)
g355.t1	ko01120	Microbial metabolism in diverse environments (133)
g355.t1	ko01200	Carbon metabolism (87)
g355.t1	ko03015	mRNA surveillance pathway (49)
g355.t1	ko03040	Spliceosome (97)
g355.t1	ko04714	Thermogenesis (66)
g355.t1	ko04932	Non-alcoholic fatty liver disease (36)
g355.t1	ko05010	Alzheimer disease (96)
g355.t1	ko05012	Parkinson disease (82)
g355.t1	ko05016	Huntington disease (100)
g356.t1	ko04010	MAPK signaling pathway (13)
g357.t1	ko04010	MAPK signaling pathway (13)
g360.t1	ko04010	MAPK signaling pathway (13)
g360.t1	ko04064	NF-kappa B signaling pathway (8)
g360.t1	ko04620	Toll-like receptor signaling pathway (5)
g360.t1	ko04621	NOD-like receptor signaling pathway (15)
g360.t1	ko04624	Toll and Imd signaling pathway (7)
g360.t1	ko04722	Neurotrophin signaling pathway (12)
g360.t1	ko05133	Pertussis (5)
g360.t1	ko05140	Leishmaniasis (4)
g360.t1	ko05142	Chagas disease (7)
g360.t1	ko05145	Toxoplasmosis (8)
g360.t1	ko05152	Tuberculosis (23)
g360.t1	ko05162	Measles (14)
g360.t1	ko05164	Influenza A (12)
g361.t1	ko04068	FoxO signaling pathway (17)
g361.t1	ko04922	Glucagon signaling pathway (19)
g364.t1	ko00905	Brassinosteroid biosynthesis (5)
g365.t1	ko03008	Ribosome biogenesis in eukaryotes (56)
g365.t1	ko03013	RNA transport (96)
g365.t1	ko05166	Human T-cell leukemia virus 1 infection (35)
g365.t1	ko05169	Epstein-Barr virus infection (35)
g369.t1	ko03050	Proteasome (31)
g369.t1	ko05169	Epstein-Barr virus infection (35)
g370.t1	ko03013	RNA transport (96)
g371.t1	ko04217	Necroptosis (18)
g371.t1	ko05034	Alcoholism (13)
g371.t1	ko05322	Systemic lupus erythematosus (7)
g372.t1	ko00062	Fatty acid elongation (7)
g372.t1	ko01110	Biosynthesis of secondary metabolites (410)
g377.t1	ko04075	Plant hormone signal transduction (35)
g378.t1	ko03040	Spliceosome (97)
g385.t1	ko00904	Diterpenoid biosynthesis (7)
g385.t1	ko01110	Biosynthesis of secondary metabolites (410)
g390.t1	ko03015	mRNA surveillance pathway (49)
g390.t1	ko04071	Sphingolipid signaling pathway (18)
g390.t1	ko04113	Meiosis - yeast (38)
g390.t1	ko04114	Oocyte meiosis (27)
g390.t1	ko04151	PI3K-Akt signaling pathway (21)
g390.t1	ko04152	AMPK signaling pathway (24)
g390.t1	ko04261	Adrenergic signaling in cardiomyocytes (9)
g390.t1	ko04728	Dopaminergic synapse (11)
g390.t1	ko05165	Human papillomavirus infection (36)
g391.t1	ko04075	Plant hormone signal transduction (35)
g393.t1	ko00061	Fatty acid biosynthesis (16)
g393.t1	ko01100	Metabolic pathways (802)
g393.t1	ko01212	Fatty acid metabolism (25)
g396.t1	ko03022	Basal transcription factors (26)
g396.t1	ko05202	Transcriptional misregulation in cancer (15)
g397.t1	ko00270	Cysteine and methionine metabolism (38)
g397.t1	ko01100	Metabolic pathways (802)
g398.t1	ko04218	Cellular senescence (23)
g399.t1	ko04218	Cellular senescence (23)
g400.t1	ko00071	Fatty acid degradation (14)
g400.t1	ko00592	alpha-Linolenic acid metabolism (13)
g400.t1	ko01100	Metabolic pathways (802)
g400.t1	ko01110	Biosynthesis of secondary metabolites (410)
g400.t1	ko01212	Fatty acid metabolism (25)
g403.t1	ko03013	RNA transport (96)
g405.t1	ko00020	Citrate cycle (TCA cycle) (19)
g405.t1	ko00190	Oxidative phosphorylation (53)
g405.t1	ko01100	Metabolic pathways (802)
g405.t1	ko01110	Biosynthesis of secondary metabolites (410)
g405.t1	ko01120	Microbial metabolism in diverse environments (133)
g405.t1	ko01200	Carbon metabolism (87)
g405.t1	ko03015	mRNA surveillance pathway (49)
g405.t1	ko03040	Spliceosome (97)
g405.t1	ko04714	Thermogenesis (66)
g405.t1	ko04932	Non-alcoholic fatty liver disease (36)
g405.t1	ko05010	Alzheimer disease (96)
g405.t1	ko05012	Parkinson disease (82)
g405.t1	ko05016	Huntington disease (100)
g408.t1	ko04962	Vasopressin-regulated water reabsorption (6)
g410.t1	ko04962	Vasopressin-regulated water reabsorption (6)
g413.t1	ko02024	Quorum sensing (12)
g413.t1	ko03060	Protein export (25)
g414.t1	ko03022	Basal transcription factors (26)
g414.t1	ko03420	Nucleotide excision repair (33)
g414.t1	ko05203	Viral carcinogenesis (33)
g416.t1	ko04146	Peroxisome (38)
g418.t1	ko04141	Protein processing in endoplasmic reticulum (73)
g419.t1	ko04010	MAPK signaling pathway (13)
g419.t1	ko04064	NF-kappa B signaling pathway (8)
g419.t1	ko04620	Toll-like receptor signaling pathway (5)
g419.t1	ko04621	NOD-like receptor signaling pathway (15)
g419.t1	ko04624	Toll and Imd signaling pathway (7)
g419.t1	ko04722	Neurotrophin signaling pathway (12)
g419.t1	ko05133	Pertussis (5)
g419.t1	ko05140	Leishmaniasis (4)
g419.t1	ko05142	Chagas disease (7)
g419.t1	ko05145	Toxoplasmosis (8)
g419.t1	ko05152	Tuberculosis (23)
g419.t1	ko05162	Measles (14)
g419.t1	ko05164	Influenza A (12)
g419.t1	ko05169	Epstein-Barr virus infection (35)
g421.t1	ko00860	Porphyrin and chlorophyll metabolism (30)
g421.t1	ko01100	Metabolic pathways (802)
g421.t1	ko01110	Biosynthesis of secondary metabolites (410)
g430.t1	ko03050	Proteasome (31)
g433.t1	ko00380	Tryptophan metabolism (13)
g433.t1	ko01100	Metabolic pathways (802)
g435.t1	ko03460	Fanconi anemia pathway (31)
g436.t1	ko04010	MAPK signaling pathway (13)
g436.t1	ko04064	NF-kappa B signaling pathway (8)
g436.t1	ko04620	Toll-like receptor signaling pathway (5)
g436.t1	ko04621	NOD-like receptor signaling pathway (15)
g436.t1	ko04624	Toll and Imd signaling pathway (7)
g436.t1	ko04722	Neurotrophin signaling pathway (12)
g436.t1	ko05133	Pertussis (5)
g436.t1	ko05140	Leishmaniasis (4)
g436.t1	ko05142	Chagas disease (7)
g436.t1	ko05145	Toxoplasmosis (8)
g436.t1	ko05152	Tuberculosis (23)
g436.t1	ko05162	Measles (14)
g436.t1	ko05164	Influenza A (12)
g437.t1	ko04144	Endocytosis (50)
g439.t1	ko04014	Ras signaling pathway (9)
g439.t1	ko04144	Endocytosis (50)
g439.t1	ko04145	Phagosome (27)
g439.t1	ko04962	Vasopressin-regulated water reabsorption (6)
g439.t1	ko05146	Amoebiasis (5)
g439.t1	ko05152	Tuberculosis (23)
g446.t1	ko00010	Glycolysis / Gluconeogenesis (33)
g446.t1	ko00053	Ascorbate and aldarate metabolism (18)
g446.t1	ko00071	Fatty acid degradation (14)
g446.t1	ko00280	Valine, leucine and isoleucine degradation (17)
g446.t1	ko00310	Lysine degradation (12)
g446.t1	ko00330	Arginine and proline metabolism (24)
g446.t1	ko00340	Histidine metabolism (11)
g446.t1	ko00380	Tryptophan metabolism (13)
g446.t1	ko00410	beta-Alanine metabolism (15)
g446.t1	ko00561	Glycerolipid metabolism (26)
g446.t1	ko00620	Pyruvate metabolism (33)
g446.t1	ko00625	Chloroalkane and chloroalkene degradation (3)
g446.t1	ko00903	Limonene and pinene degradation (1)
g446.t1	ko00940	Phenylpropanoid biosynthesis (17)
g446.t1	ko00981	Insect hormone biosynthesis (1)
g446.t1	ko01100	Metabolic pathways (802)
g446.t1	ko01110	Biosynthesis of secondary metabolites (410)
g446.t1	ko01120	Microbial metabolism in diverse environments (133)
g447.t1	ko00010	Glycolysis / Gluconeogenesis (33)
g447.t1	ko00053	Ascorbate and aldarate metabolism (18)
g447.t1	ko00071	Fatty acid degradation (14)
g447.t1	ko00280	Valine, leucine and isoleucine degradation (17)
g447.t1	ko00310	Lysine degradation (12)
g447.t1	ko00330	Arginine and proline metabolism (24)
g447.t1	ko00340	Histidine metabolism (11)
g447.t1	ko00380	Tryptophan metabolism (13)
g447.t1	ko00410	beta-Alanine metabolism (15)
g447.t1	ko00561	Glycerolipid metabolism (26)
g447.t1	ko00620	Pyruvate metabolism (33)
g447.t1	ko00625	Chloroalkane and chloroalkene degradation (3)
g447.t1	ko00903	Limonene and pinene degradation (1)
g447.t1	ko00940	Phenylpropanoid biosynthesis (17)
g447.t1	ko00981	Insect hormone biosynthesis (1)
g447.t1	ko01100	Metabolic pathways (802)
g447.t1	ko01110	Biosynthesis of secondary metabolites (410)
g447.t1	ko01120	Microbial metabolism in diverse environments (133)
g449.t1	ko01524	Platinum drug resistance (15)
g449.t1	ko03430	Mismatch repair (20)
g449.t1	ko05200	Pathways in cancer (35)
g449.t1	ko05210	Colorectal cancer (11)
g450.t1	ko04144	Endocytosis (50)
g459.t1	ko01524	Platinum drug resistance (15)
g459.t1	ko03430	Mismatch repair (20)
g459.t1	ko05200	Pathways in cancer (35)
g459.t1	ko05210	Colorectal cancer (11)
g460.t1	ko04144	Endocytosis (50)
g475.t1	ko00280	Valine, leucine and isoleucine degradation (17)
g475.t1	ko00410	beta-Alanine metabolism (15)
g475.t1	ko00640	Propanoate metabolism (15)
g475.t1	ko01100	Metabolic pathways (802)
g475.t1	ko01200	Carbon metabolism (87)
g482.t1	ko04626	Plant-pathogen interaction (33)
g483.t1	ko04626	Plant-pathogen interaction (33)
g486.t1	ko04010	MAPK signaling pathway (13)
g486.t1	ko04013	MAPK signaling pathway - fly (13)
g486.t1	ko04014	Ras signaling pathway (9)
g486.t1	ko04015	Rap1 signaling pathway (5)
g486.t1	ko04024	cAMP signaling pathway (10)
g486.t1	ko04062	Chemokine signaling pathway (7)
g486.t1	ko04071	Sphingolipid signaling pathway (18)
g486.t1	ko04145	Phagosome (27)
g486.t1	ko04151	PI3K-Akt signaling pathway (21)
g486.t1	ko04310	Wnt signaling pathway (19)
g486.t1	ko04360	Axon guidance (9)
g486.t1	ko04370	VEGF signaling pathway (3)
g486.t1	ko04380	Osteoclast differentiation (4)
g486.t1	ko04510	Focal adhesion (10)
g486.t1	ko04520	Adherens junction (7)
g486.t1	ko04530	Tight junction (18)
g486.t1	ko04620	Toll-like receptor signaling pathway (5)
g486.t1	ko04650	Natural killer cell mediated cytotoxicity (3)
g486.t1	ko04662	B cell receptor signaling pathway (3)
g486.t1	ko04664	Fc epsilon RI signaling pathway (2)
g486.t1	ko04666	Fc gamma R-mediated phagocytosis (10)
g486.t1	ko04670	Leukocyte transendothelial migration (3)
g486.t1	ko04722	Neurotrophin signaling pathway (12)
g486.t1	ko04810	Regulation of actin cytoskeleton (15)
g486.t1	ko04932	Non-alcoholic fatty liver disease (36)
g486.t1	ko04933	AGE-RAGE signaling pathway in diabetic complications (4)
g486.t1	ko04972	Pancreatic secretion (5)
g486.t1	ko05014	Amyotrophic lateral sclerosis (125)
g486.t1	ko05100	Bacterial invasion of epithelial cells (10)
g486.t1	ko05120	Epithelial cell signaling in Helicobacter pylori infection (12)
g486.t1	ko05131	Shigellosis (37)
g486.t1	ko05132	Salmonella infection (39)
g486.t1	ko05167	Kaposi sarcoma-associated herpesvirus infection (15)
g486.t1	ko05200	Pathways in cancer (35)
g486.t1	ko05203	Viral carcinogenesis (33)
g486.t1	ko05205	Proteoglycans in cancer (14)
g486.t1	ko05210	Colorectal cancer (11)
g486.t1	ko05211	Renal cell carcinoma (8)
g486.t1	ko05212	Pancreatic cancer (7)
g486.t1	ko05231	Choline metabolism in cancer (12)
g486.t1	ko05416	Viral myocarditis (3)
g486.t1	ko05418	Fluid shear stress and atherosclerosis (14)
g488.t1	ko04974	Protein digestion and absorption (6)
g489.t1	ko04974	Protein digestion and absorption (6)
g498.t1	ko03010	Ribosome (114)
g505.t1	ko04068	FoxO signaling pathway (17)
g505.t1	ko04310	Wnt signaling pathway (19)
g505.t1	ko04340	Hedgehog signaling pathway (6)
g505.t1	ko04341	Hedgehog signaling pathway - fly (8)
g505.t1	ko04390	Hippo signaling pathway (7)
g505.t1	ko04391	Hippo signaling pathway - fly (6)
g505.t1	ko04392	Hippo signaling pathway - multiple species (3)
g505.t1	ko04540	Gap junction (4)
g505.t1	ko04710	Circadian rhythm (8)
g505.t1	ko04711	Circadian rhythm - fly (2)
g506.t1	ko00620	Pyruvate metabolism (33)
g507.t1	ko04022	cGMP-PKG signaling pathway (10)
g507.t1	ko04540	Gap junction (4)
g507.t1	ko04611	Platelet activation (6)
g507.t1	ko04713	Circadian entrainment (5)
g507.t1	ko04714	Thermogenesis (66)
g507.t1	ko04730	Long-term depression (4)
g507.t1	ko04740	Olfactory transduction (4)
g507.t1	ko04923	Regulation of lipolysis in adipocytes (4)
g507.t1	ko04924	Renin secretion (4)
g507.t1	ko04970	Salivary secretion (4)
g519.t1	ko00510	N-Glycan biosynthesis (30)
g519.t1	ko00513	Various types of N-glycan biosynthesis (20)
g519.t1	ko01100	Metabolic pathways (802)
g519.t1	ko04141	Protein processing in endoplasmic reticulum (73)
g520.t1	ko03040	Spliceosome (97)
g520.t1	ko04330	Notch signaling pathway (9)
g520.t1	ko05169	Epstein-Barr virus infection (35)
g520.t1	ko05203	Viral carcinogenesis (33)
g522.t1	ko04110	Cell cycle (49)
g522.t1	ko04111	Cell cycle - yeast (49)
g522.t1	ko04113	Meiosis - yeast (38)
g522.t1	ko04114	Oocyte meiosis (27)
g522.t1	ko04120	Ubiquitin mediated proteolysis (60)
g522.t1	ko04914	Progesterone-mediated oocyte maturation (19)
g522.t1	ko05166	Human T-cell leukemia virus 1 infection (35)
g530.t1	ko04016	MAPK signaling pathway - plant (39)
g530.t1	ko04075	Plant hormone signal transduction (35)
g530.t1	ko04931	Insulin resistance (14)
g531.t1	ko04016	MAPK signaling pathway - plant (39)
g531.t1	ko04075	Plant hormone signal transduction (35)
g531.t1	ko04931	Insulin resistance (14)
g532.t1	ko02010	ABC transporters (6)
g532.t1	ko04976	Bile secretion (5)
g532.t1	ko05206	MicroRNAs in cancer (13)
g532.t1	ko05226	Gastric cancer (9)
g541.t1	ko00010	Glycolysis / Gluconeogenesis (33)
g541.t1	ko00051	Fructose and mannose metabolism (18)
g541.t1	ko00052	Galactose metabolism (16)
g541.t1	ko00500	Starch and sucrose metabolism (30)
g541.t1	ko00520	Amino sugar and nucleotide sugar metabolism (37)
g541.t1	ko00521	Streptomycin biosynthesis (4)
g541.t1	ko00524	Neomycin, kanamycin and gentamicin biosynthesis (1)
g541.t1	ko01100	Metabolic pathways (802)
g541.t1	ko01110	Biosynthesis of secondary metabolites (410)
g541.t1	ko01120	Microbial metabolism in diverse environments (133)
g541.t1	ko01200	Carbon metabolism (87)
g541.t1	ko04066	HIF-1 signaling pathway (19)
g541.t1	ko04910	Insulin signaling pathway (19)
g541.t1	ko04930	Type II diabetes mellitus (3)
g541.t1	ko04973	Carbohydrate digestion and absorption (2)
g541.t1	ko05230	Central carbon metabolism in cancer (12)
g547.t1	ko00040	Pentose and glucuronate interconversions (13)
g547.t1	ko01100	Metabolic pathways (802)
g549.t1	ko01521	EGFR tyrosine kinase inhibitor resistance (7)
g549.t1	ko01522	Endocrine resistance (3)
g549.t1	ko04010	MAPK signaling pathway (13)
g549.t1	ko04012	ErbB signaling pathway (5)
g549.t1	ko04013	MAPK signaling pathway - fly (13)
g549.t1	ko04014	Ras signaling pathway (9)
g549.t1	ko04015	Rap1 signaling pathway (5)
g549.t1	ko04016	MAPK signaling pathway - plant (39)
g549.t1	ko04022	cGMP-PKG signaling pathway (10)
g549.t1	ko04024	cAMP signaling pathway (10)
g549.t1	ko04062	Chemokine signaling pathway (7)
g549.t1	ko04066	HIF-1 signaling pathway (19)
g549.t1	ko04068	FoxO signaling pathway (17)
g549.t1	ko04071	Sphingolipid signaling pathway (18)
g549.t1	ko04072	Phospholipase D signaling pathway (8)
g549.t1	ko04114	Oocyte meiosis (27)
g549.t1	ko04140	Autophagy - animal (39)
g549.t1	ko04150	mTOR signaling pathway (26)
g549.t1	ko04151	PI3K-Akt signaling pathway (21)
g549.t1	ko04210	Apoptosis (11)
g549.t1	ko04218	Cellular senescence (23)
g549.t1	ko04270	Vascular smooth muscle contraction (6)
g549.t1	ko04320	Dorso-ventral axis formation (2)
g549.t1	ko04370	VEGF signaling pathway (3)
g549.t1	ko04371	Apelin signaling pathway (16)
g549.t1	ko04380	Osteoclast differentiation (4)
g549.t1	ko04510	Focal adhesion (10)
g549.t1	ko04540	Gap junction (4)
g549.t1	ko04550	Signaling pathways regulating pluripotency of stem cells (5)
g549.t1	ko04620	Toll-like receptor signaling pathway (5)
g549.t1	ko04626	Plant-pathogen interaction (33)
g549.t1	ko04650	Natural killer cell mediated cytotoxicity (3)
g549.t1	ko04660	T cell receptor signaling pathway (4)
g549.t1	ko04662	B cell receptor signaling pathway (3)
g549.t1	ko04664	Fc epsilon RI signaling pathway (2)
g549.t1	ko04666	Fc gamma R-mediated phagocytosis (10)
g549.t1	ko04668	TNF signaling pathway (2)
g549.t1	ko04720	Long-term potentiation (6)
g549.t1	ko04722	Neurotrophin signaling pathway (12)
g549.t1	ko04725	Cholinergic synapse (3)
g549.t1	ko04726	Serotonergic synapse (3)
g549.t1	ko04730	Long-term depression (4)
g549.t1	ko04810	Regulation of actin cytoskeleton (15)
g549.t1	ko04910	Insulin signaling pathway (19)
g549.t1	ko04912	GnRH signaling pathway (4)
g549.t1	ko04914	Progesterone-mediated oocyte maturation (19)
g549.t1	ko04915	Estrogen signaling pathway (8)
g549.t1	ko04916	Melanogenesis (5)
g549.t1	ko04917	Prolactin signaling pathway (3)
g549.t1	ko04919	Thyroid hormone signaling pathway (14)
g549.t1	ko04921	Oxytocin signaling pathway (11)
g549.t1	ko04926	Relaxin signaling pathway (4)
g549.t1	ko04934	Cushing syndrome (9)
g549.t1	ko05020	Prion disease (78)
g549.t1	ko05034	Alcoholism (13)
g549.t1	ko05161	Hepatitis B (11)
g549.t1	ko05164	Influenza A (12)
g549.t1	ko05165	Human papillomavirus infection (36)
g549.t1	ko05167	Kaposi sarcoma-associated herpesvirus infection (15)
g549.t1	ko05200	Pathways in cancer (35)
g549.t1	ko05205	Proteoglycans in cancer (14)
g549.t1	ko05206	MicroRNAs in cancer (13)
g549.t1	ko05210	Colorectal cancer (11)
g549.t1	ko05211	Renal cell carcinoma (8)
g549.t1	ko05212	Pancreatic cancer (7)
g549.t1	ko05213	Endometrial cancer (7)
g549.t1	ko05214	Glioma (6)
g549.t1	ko05215	Prostate cancer (9)
g549.t1	ko05216	Thyroid cancer (2)
g549.t1	ko05218	Melanoma (3)
g549.t1	ko05219	Bladder cancer (1)
g549.t1	ko05220	Chronic myeloid leukemia (3)
g549.t1	ko05221	Acute myeloid leukemia (4)
g549.t1	ko05223	Non-small cell lung cancer (4)
g549.t1	ko05224	Breast cancer (6)
g549.t1	ko05225	Hepatocellular carcinoma (13)
g549.t1	ko05226	Gastric cancer (9)
g549.t1	ko05230	Central carbon metabolism in cancer (12)
g549.t1	ko05231	Choline metabolism in cancer (12)
g554.t1	ko00561	Glycerolipid metabolism (26)
g554.t1	ko01100	Metabolic pathways (802)
g554.t1	ko04714	Thermogenesis (66)
g554.t1	ko04723	Retrograde endocannabinoid signaling (22)
g554.t1	ko04923	Regulation of lipolysis in adipocytes (4)
g555.t1	ko04013	MAPK signaling pathway - fly (13)
g555.t1	ko04015	Rap1 signaling pathway (5)
g555.t1	ko04810	Regulation of actin cytoskeleton (15)
g555.t1	ko05131	Shigellosis (37)
g555.t1	ko05132	Salmonella infection (39)
g556.t1	ko04013	MAPK signaling pathway - fly (13)
g556.t1	ko04015	Rap1 signaling pathway (5)
g556.t1	ko04810	Regulation of actin cytoskeleton (15)
g556.t1	ko05131	Shigellosis (37)
g556.t1	ko05132	Salmonella infection (39)
g557.t1	ko04141	Protein processing in endoplasmic reticulum (73)
g567.t1	ko00010	Glycolysis / Gluconeogenesis (33)
g567.t1	ko00030	Pentose phosphate pathway (16)
g567.t1	ko00051	Fructose and mannose metabolism (18)
g567.t1	ko00052	Galactose metabolism (16)
g567.t1	ko00680	Methane metabolism (16)
g567.t1	ko01100	Metabolic pathways (802)
g567.t1	ko01110	Biosynthesis of secondary metabolites (410)
g567.t1	ko01120	Microbial metabolism in diverse environments (133)
g567.t1	ko01200	Carbon metabolism (87)
g567.t1	ko01230	Biosynthesis of amino acids (86)
g567.t1	ko03018	RNA degradation (46)
g567.t1	ko04152	AMPK signaling pathway (24)
g567.t1	ko05230	Central carbon metabolism in cancer (12)
g570.t1	ko00053	Ascorbate and aldarate metabolism (18)
g570.t1	ko00562	Inositol phosphate metabolism (24)
g572.t1	ko03013	RNA transport (96)
g572.t1	ko04214	Apoptosis - fly (10)
g576.t1	ko04144	Endocytosis (50)
g576.t1	ko04217	Necroptosis (18)
g579.t1	ko03040	Spliceosome (97)
g580.t1	ko03010	Ribosome (114)
g584.t1	ko05034	Alcoholism (13)
g586.t1	ko00360	Phenylalanine metabolism (10)
g586.t1	ko00940	Phenylpropanoid biosynthesis (17)
g586.t1	ko00941	Flavonoid biosynthesis (12)
g586.t1	ko00945	Stilbenoid, diarylheptanoid and gingerol biosynthesis (5)
g586.t1	ko01100	Metabolic pathways (802)
g586.t1	ko01110	Biosynthesis of secondary metabolites (410)
g587.t1	ko00230	Purine metabolism (46)
g587.t1	ko00240	Pyrimidine metabolism (30)
g587.t1	ko01100	Metabolic pathways (802)
g587.t1	ko03020	RNA polymerase (26)
g587.t1	ko05016	Huntington disease (100)
g587.t1	ko05169	Epstein-Barr virus infection (35)
g588.t1	ko00360	Phenylalanine metabolism (10)
g588.t1	ko00940	Phenylpropanoid biosynthesis (17)
g588.t1	ko00941	Flavonoid biosynthesis (12)
g588.t1	ko00945	Stilbenoid, diarylheptanoid and gingerol biosynthesis (5)
g588.t1	ko01100	Metabolic pathways (802)
g588.t1	ko01110	Biosynthesis of secondary metabolites (410)
g589.t1	ko04144	Endocytosis (50)
g591.t1	ko00564	Glycerophospholipid metabolism (36)
g591.t1	ko00565	Ether lipid metabolism (10)
g591.t1	ko00590	Arachidonic acid metabolism (6)
g591.t1	ko00591	Linoleic acid metabolism (3)
g591.t1	ko00592	alpha-Linolenic acid metabolism (13)
g591.t1	ko01100	Metabolic pathways (802)
g591.t1	ko01110	Biosynthesis of secondary metabolites (410)
g591.t1	ko04014	Ras signaling pathway (9)
g591.t1	ko04270	Vascular smooth muscle contraction (6)
g591.t1	ko04972	Pancreatic secretion (5)
g591.t1	ko04975	Fat digestion and absorption (6)
g592.t1	ko00190	Oxidative phosphorylation (53)
g592.t1	ko01100	Metabolic pathways (802)
g592.t1	ko04714	Thermogenesis (66)
g593.t1	ko00270	Cysteine and methionine metabolism (38)
g593.t1	ko01100	Metabolic pathways (802)
g593.t1	ko01110	Biosynthesis of secondary metabolites (410)
g594.t1	ko00270	Cysteine and methionine metabolism (38)
g594.t1	ko01100	Metabolic pathways (802)
g594.t1	ko01110	Biosynthesis of secondary metabolites (410)
g595.t1	ko03010	Ribosome (114)
g597.t1	ko04068	FoxO signaling pathway (17)
g597.t1	ko04922	Glucagon signaling pathway (19)
g600.t1	ko00190	Oxidative phosphorylation (53)
g600.t1	ko01100	Metabolic pathways (802)
g600.t1	ko04714	Thermogenesis (66)
g602.t1	ko00564	Glycerophospholipid metabolism (36)
g602.t1	ko00750	Vitamin B6 metabolism (6)
g602.t1	ko01100	Metabolic pathways (802)
g605.t1	ko00270	Cysteine and methionine metabolism (38)
g605.t1	ko00920	Sulfur metabolism (12)
g605.t1	ko01100	Metabolic pathways (802)
g605.t1	ko01110	Biosynthesis of secondary metabolites (410)
g605.t1	ko01120	Microbial metabolism in diverse environments (133)
g605.t1	ko01200	Carbon metabolism (87)
g605.t1	ko01230	Biosynthesis of amino acids (86)
g605.t1	ko05111	Biofilm formation - Vibrio cholerae (1)
g609.t1	ko00540	Lipopolysaccharide biosynthesis (8)
g609.t1	ko01100	Metabolic pathways (802)
g609.t1	ko01503	Cationic antimicrobial peptide (CAMP) resistance (1)
g612.t1	ko00270	Cysteine and methionine metabolism (38)
g612.t1	ko01100	Metabolic pathways (802)
g612.t1	ko01110	Biosynthesis of secondary metabolites (410)
g613.t1	ko03460	Fanconi anemia pathway (31)
g616.t1	ko00240	Pyrimidine metabolism (30)
g616.t1	ko00983	Drug metabolism - other enzymes (17)
g616.t1	ko01100	Metabolic pathways (802)
g618.t1	ko00500	Starch and sucrose metabolism (30)
g618.t1	ko01100	Metabolic pathways (802)
g619.t1	ko04621	NOD-like receptor signaling pathway (15)
g619.t1	ko05418	Fluid shear stress and atherosclerosis (14)
g620.t1	ko00230	Purine metabolism (46)
g620.t1	ko00240	Pyrimidine metabolism (30)
g620.t1	ko00500	Starch and sucrose metabolism (30)
g620.t1	ko00740	Riboflavin metabolism (8)
g620.t1	ko00760	Nicotinate and nicotinamide metabolism (13)
g620.t1	ko00770	Pantothenate and CoA biosynthesis (17)
g620.t1	ko01100	Metabolic pathways (802)
g625.t1	ko04626	Plant-pathogen interaction (33)
g634.t1	ko00330	Arginine and proline metabolism (24)
g634.t1	ko00410	beta-Alanine metabolism (15)
g647.t1	ko00908	Zeatin biosynthesis (4)
g649.t1	ko00908	Zeatin biosynthesis (4)
g659.t1	ko03440	Homologous recombination (32)
g660.t1	ko03010	Ribosome (114)
g663.t1	ko00230	Purine metabolism (46)
g663.t1	ko00240	Pyrimidine metabolism (30)
g663.t1	ko00760	Nicotinate and nicotinamide metabolism (13)
g663.t1	ko01100	Metabolic pathways (802)
g663.t1	ko01110	Biosynthesis of secondary metabolites (410)
g665.t1	ko04075	Plant hormone signal transduction (35)
g668.t1	ko04011	MAPK signaling pathway - yeast (12)
g668.t1	ko04392	Hippo signaling pathway - multiple species (3)
g669.t1	ko03040	Spliceosome (97)
g671.t1	ko00561	Glycerolipid metabolism (26)
g671.t1	ko00830	Retinol metabolism (7)
g671.t1	ko01100	Metabolic pathways (802)
g671.t1	ko04975	Fat digestion and absorption (6)
g672.t1	ko03013	RNA transport (96)
g673.t1	ko04011	MAPK signaling pathway - yeast (12)
g673.t1	ko04392	Hippo signaling pathway - multiple species (3)
g675.t1	ko00906	Carotenoid biosynthesis (17)
g675.t1	ko01100	Metabolic pathways (802)
g675.t1	ko01110	Biosynthesis of secondary metabolites (410)
g685.t1	ko04016	MAPK signaling pathway - plant (39)
g685.t1	ko04075	Plant hormone signal transduction (35)
g685.t1	ko04931	Insulin resistance (14)
g686.t1	ko01521	EGFR tyrosine kinase inhibitor resistance (7)
g686.t1	ko01522	Endocrine resistance (3)
g686.t1	ko04010	MAPK signaling pathway (13)
g686.t1	ko04012	ErbB signaling pathway (5)
g686.t1	ko04013	MAPK signaling pathway - fly (13)
g686.t1	ko04014	Ras signaling pathway (9)
g686.t1	ko04015	Rap1 signaling pathway (5)
g686.t1	ko04016	MAPK signaling pathway - plant (39)
g686.t1	ko04022	cGMP-PKG signaling pathway (10)
g686.t1	ko04024	cAMP signaling pathway (10)
g686.t1	ko04062	Chemokine signaling pathway (7)
g686.t1	ko04066	HIF-1 signaling pathway (19)
g686.t1	ko04068	FoxO signaling pathway (17)
g686.t1	ko04071	Sphingolipid signaling pathway (18)
g686.t1	ko04072	Phospholipase D signaling pathway (8)
g686.t1	ko04114	Oocyte meiosis (27)
g686.t1	ko04140	Autophagy - animal (39)
g686.t1	ko04150	mTOR signaling pathway (26)
g686.t1	ko04151	PI3K-Akt signaling pathway (21)
g686.t1	ko04210	Apoptosis (11)
g686.t1	ko04218	Cellular senescence (23)
g686.t1	ko04270	Vascular smooth muscle contraction (6)
g686.t1	ko04320	Dorso-ventral axis formation (2)
g686.t1	ko04370	VEGF signaling pathway (3)
g686.t1	ko04371	Apelin signaling pathway (16)
g686.t1	ko04380	Osteoclast differentiation (4)
g686.t1	ko04510	Focal adhesion (10)
g686.t1	ko04540	Gap junction (4)
g686.t1	ko04550	Signaling pathways regulating pluripotency of stem cells (5)
g686.t1	ko04620	Toll-like receptor signaling pathway (5)
g686.t1	ko04626	Plant-pathogen interaction (33)
g686.t1	ko04650	Natural killer cell mediated cytotoxicity (3)
g686.t1	ko04660	T cell receptor signaling pathway (4)
g686.t1	ko04662	B cell receptor signaling pathway (3)
g686.t1	ko04664	Fc epsilon RI signaling pathway (2)
g686.t1	ko04666	Fc gamma R-mediated phagocytosis (10)
g686.t1	ko04668	TNF signaling pathway (2)
g686.t1	ko04720	Long-term potentiation (6)
g686.t1	ko04722	Neurotrophin signaling pathway (12)
g686.t1	ko04725	Cholinergic synapse (3)
g686.t1	ko04726	Serotonergic synapse (3)
g686.t1	ko04730	Long-term depression (4)
g686.t1	ko04810	Regulation of actin cytoskeleton (15)
g686.t1	ko04910	Insulin signaling pathway (19)
g686.t1	ko04912	GnRH signaling pathway (4)
g686.t1	ko04914	Progesterone-mediated oocyte maturation (19)
g686.t1	ko04915	Estrogen signaling pathway (8)
g686.t1	ko04916	Melanogenesis (5)
g686.t1	ko04917	Prolactin signaling pathway (3)
g686.t1	ko04919	Thyroid hormone signaling pathway (14)
g686.t1	ko04921	Oxytocin signaling pathway (11)
g686.t1	ko04926	Relaxin signaling pathway (4)
g686.t1	ko04934	Cushing syndrome (9)
g686.t1	ko05020	Prion disease (78)
g686.t1	ko05034	Alcoholism (13)
g686.t1	ko05161	Hepatitis B (11)
g686.t1	ko05164	Influenza A (12)
g686.t1	ko05165	Human papillomavirus infection (36)
g686.t1	ko05167	Kaposi sarcoma-associated herpesvirus infection (15)
g686.t1	ko05200	Pathways in cancer (35)
g686.t1	ko05205	Proteoglycans in cancer (14)
g686.t1	ko05206	MicroRNAs in cancer (13)
g686.t1	ko05210	Colorectal cancer (11)
g686.t1	ko05211	Renal cell carcinoma (8)
g686.t1	ko05212	Pancreatic cancer (7)
g686.t1	ko05213	Endometrial cancer (7)
g686.t1	ko05214	Glioma (6)
g686.t1	ko05215	Prostate cancer (9)
g686.t1	ko05216	Thyroid cancer (2)
g686.t1	ko05218	Melanoma (3)
g686.t1	ko05219	Bladder cancer (1)
g686.t1	ko05220	Chronic myeloid leukemia (3)
g686.t1	ko05221	Acute myeloid leukemia (4)
g686.t1	ko05223	Non-small cell lung cancer (4)
g686.t1	ko05224	Breast cancer (6)
g686.t1	ko05225	Hepatocellular carcinoma (13)
g686.t1	ko05226	Gastric cancer (9)
g686.t1	ko05230	Central carbon metabolism in cancer (12)
g686.t1	ko05231	Choline metabolism in cancer (12)
g688.t1	ko03015	mRNA surveillance pathway (49)
g693.t1	ko04062	Chemokine signaling pathway (7)
g693.t1	ko04144	Endocytosis (50)
g693.t1	ko04520	Adherens junction (7)
g693.t1	ko04530	Tight junction (18)
g693.t1	ko04666	Fc gamma R-mediated phagocytosis (10)
g693.t1	ko04810	Regulation of actin cytoskeleton (15)
g693.t1	ko05100	Bacterial invasion of epithelial cells (10)
g693.t1	ko05130	Pathogenic Escherichia coli infection (24)
g693.t1	ko05131	Shigellosis (37)
g693.t1	ko05132	Salmonella infection (39)
g693.t1	ko05231	Choline metabolism in cancer (12)
g694.t1	ko03018	RNA degradation (46)
g695.t1	ko00260	Glycine, serine and threonine metabolism (28)
g695.t1	ko00750	Vitamin B6 metabolism (6)
g695.t1	ko01100	Metabolic pathways (802)
g695.t1	ko01110	Biosynthesis of secondary metabolites (410)
g695.t1	ko01120	Microbial metabolism in diverse environments (133)
g695.t1	ko01230	Biosynthesis of amino acids (86)
g703.t1	ko04612	Antigen processing and presentation (12)
g703.t1	ko05152	Tuberculosis (23)
g704.t1	ko00561	Glycerolipid metabolism (26)
g707.t1	ko04144	Endocytosis (50)
g707.t1	ko04217	Necroptosis (18)
g712.t1	ko03030	DNA replication (30)
g712.t1	ko03420	Nucleotide excision repair (33)
g712.t1	ko03430	Mismatch repair (20)
g712.t1	ko03440	Homologous recombination (32)
g712.t1	ko03460	Fanconi anemia pathway (31)
g715.t1	ko03010	Ribosome (114)
g718.t1	ko04146	Peroxisome (38)
g719.t1	ko04146	Peroxisome (38)
g720.t1	ko00220	Arginine biosynthesis (20)
g720.t1	ko00250	Alanine, aspartate and glutamate metabolism (27)
g720.t1	ko00630	Glyoxylate and dicarboxylate metabolism (27)
g720.t1	ko00910	Nitrogen metabolism (10)
g720.t1	ko01100	Metabolic pathways (802)
g720.t1	ko01120	Microbial metabolism in diverse environments (133)
g720.t1	ko01230	Biosynthesis of amino acids (86)
g720.t1	ko02020	Two-component system (11)
g720.t1	ko04217	Necroptosis (18)
g720.t1	ko04724	Glutamatergic synapse (6)
g720.t1	ko04727	GABAergic synapse (9)
g725.t1	ko00230	Purine metabolism (46)
g725.t1	ko00240	Pyrimidine metabolism (30)
g725.t1	ko01100	Metabolic pathways (802)
g725.t1	ko03020	RNA polymerase (26)
g725.t1	ko04623	Cytosolic DNA-sensing pathway (14)
g725.t1	ko05169	Epstein-Barr virus infection (35)
g729.t1	ko00592	alpha-Linolenic acid metabolism (13)
g729.t1	ko01100	Metabolic pathways (802)
g729.t1	ko01110	Biosynthesis of secondary metabolites (410)
g733.t1	ko00592	alpha-Linolenic acid metabolism (13)
g733.t1	ko01100	Metabolic pathways (802)
g733.t1	ko01110	Biosynthesis of secondary metabolites (410)
g739.t1	ko03010	Ribosome (114)
g746.t1	ko04111	Cell cycle - yeast (49)
g746.t1	ko04390	Hippo signaling pathway (7)
g746.t1	ko04391	Hippo signaling pathway - fly (6)
g746.t1	ko04392	Hippo signaling pathway - multiple species (3)
g758.t1	ko04142	Lysosome (33)
g758.t1	ko04210	Apoptosis (11)
g759.t1	ko04010	MAPK signaling pathway (13)
g759.t1	ko04064	NF-kappa B signaling pathway (8)
g759.t1	ko04620	Toll-like receptor signaling pathway (5)
g759.t1	ko04621	NOD-like receptor signaling pathway (15)
g759.t1	ko04624	Toll and Imd signaling pathway (7)
g759.t1	ko04722	Neurotrophin signaling pathway (12)
g759.t1	ko05133	Pertussis (5)
g759.t1	ko05140	Leishmaniasis (4)
g759.t1	ko05142	Chagas disease (7)
g759.t1	ko05145	Toxoplasmosis (8)
g759.t1	ko05152	Tuberculosis (23)
g759.t1	ko05162	Measles (14)
g759.t1	ko05164	Influenza A (12)
g760.t1	ko00905	Brassinosteroid biosynthesis (5)
g760.t1	ko01100	Metabolic pathways (802)
g760.t1	ko01110	Biosynthesis of secondary metabolites (410)
g762.t1	ko00905	Brassinosteroid biosynthesis (5)
g762.t1	ko01100	Metabolic pathways (802)
g762.t1	ko01110	Biosynthesis of secondary metabolites (410)
g763.t1	ko00905	Brassinosteroid biosynthesis (5)
g763.t1	ko01100	Metabolic pathways (802)
g763.t1	ko01110	Biosynthesis of secondary metabolites (410)
g764.t1	ko00905	Brassinosteroid biosynthesis (5)
g764.t1	ko01100	Metabolic pathways (802)
g764.t1	ko01110	Biosynthesis of secondary metabolites (410)
g771.t1	ko00010	Glycolysis / Gluconeogenesis (33)
g771.t1	ko00053	Ascorbate and aldarate metabolism (18)
g771.t1	ko00071	Fatty acid degradation (14)
g771.t1	ko00260	Glycine, serine and threonine metabolism (28)
g771.t1	ko00280	Valine, leucine and isoleucine degradation (17)
g771.t1	ko00310	Lysine degradation (12)
g771.t1	ko00330	Arginine and proline metabolism (24)
g771.t1	ko00340	Histidine metabolism (11)
g771.t1	ko00380	Tryptophan metabolism (13)
g771.t1	ko00410	beta-Alanine metabolism (15)
g771.t1	ko00561	Glycerolipid metabolism (26)
g771.t1	ko00620	Pyruvate metabolism (33)
g771.t1	ko01100	Metabolic pathways (802)
g771.t1	ko01110	Biosynthesis of secondary metabolites (410)
g771.t1	ko01120	Microbial metabolism in diverse environments (133)
g774.t1	ko03440	Homologous recombination (32)
g774.t1	ko03460	Fanconi anemia pathway (31)
g775.t1	ko00270	Cysteine and methionine metabolism (38)
g775.t1	ko01100	Metabolic pathways (802)
g780.t1	ko04010	MAPK signaling pathway (13)
g780.t1	ko04064	NF-kappa B signaling pathway (8)
g780.t1	ko04620	Toll-like receptor signaling pathway (5)
g780.t1	ko04621	NOD-like receptor signaling pathway (15)
g780.t1	ko04624	Toll and Imd signaling pathway (7)
g780.t1	ko04722	Neurotrophin signaling pathway (12)
g780.t1	ko05133	Pertussis (5)
g780.t1	ko05140	Leishmaniasis (4)
g780.t1	ko05142	Chagas disease (7)
g780.t1	ko05145	Toxoplasmosis (8)
g780.t1	ko05152	Tuberculosis (23)
g780.t1	ko05162	Measles (14)
g780.t1	ko05164	Influenza A (12)
g781.t1	ko00196	Photosynthesis - antenna proteins (9)
g783.t1	ko04075	Plant hormone signal transduction (35)
g794.t1	ko04075	Plant hormone signal transduction (35)
g799.t1	ko00061	Fatty acid biosynthesis (16)
g799.t1	ko00780	Biotin metabolism (8)
g799.t1	ko01100	Metabolic pathways (802)
g799.t1	ko01212	Fatty acid metabolism (25)
g804.t1	ko00982	Drug metabolism - cytochrome P450 (4)
g804.t1	ko01120	Microbial metabolism in diverse environments (133)
g805.t1	ko00982	Drug metabolism - cytochrome P450 (4)
g805.t1	ko01120	Microbial metabolism in diverse environments (133)
g808.t1	ko04016	MAPK signaling pathway - plant (39)
g808.t1	ko04626	Plant-pathogen interaction (33)
g809.t1	ko00740	Riboflavin metabolism (8)
g809.t1	ko01100	Metabolic pathways (802)
g809.t1	ko04142	Lysosome (33)
g809.t1	ko04380	Osteoclast differentiation (4)
g809.t1	ko05323	Rheumatoid arthritis (13)
g810.t1	ko04075	Plant hormone signal transduction (35)
g811.t1	ko00040	Pentose and glucuronate interconversions (13)
g811.t1	ko01100	Metabolic pathways (802)
g814.t1	ko00500	Starch and sucrose metabolism (30)
g814.t1	ko01100	Metabolic pathways (802)
g834.t1	ko00562	Inositol phosphate metabolism (24)
g834.t1	ko04070	Phosphatidylinositol signaling system (20)
g834.t1	ko04145	Phagosome (27)
g834.t1	ko04810	Regulation of actin cytoskeleton (15)
g835.t1	ko04112	Cell cycle - Caulobacter (5)
g837.t1	ko03440	Homologous recombination (32)
g837.t1	ko03460	Fanconi anemia pathway (31)
g837.t1	ko05200	Pathways in cancer (35)
g837.t1	ko05212	Pancreatic cancer (7)
g838.t1	ko00040	Pentose and glucuronate interconversions (13)
g838.t1	ko01100	Metabolic pathways (802)
g839.t1	ko00040	Pentose and glucuronate interconversions (13)
g839.t1	ko01100	Metabolic pathways (802)
g840.t1	ko00040	Pentose and glucuronate interconversions (13)
g840.t1	ko01100	Metabolic pathways (802)
g841.t1	ko03010	Ribosome (114)
g841.t1	ko03320	PPAR signaling pathway (12)
g842.t1	ko00040	Pentose and glucuronate interconversions (13)
g842.t1	ko01100	Metabolic pathways (802)
g843.t1	ko00300	Lysine biosynthesis (6)
g843.t1	ko00310	Lysine degradation (12)
g843.t1	ko01100	Metabolic pathways (802)
g843.t1	ko01110	Biosynthesis of secondary metabolites (410)
g843.t1	ko01230	Biosynthesis of amino acids (86)
g846.t1	ko00500	Starch and sucrose metabolism (30)
g847.t1	ko04144	Endocytosis (50)
g849.t1	ko04075	Plant hormone signal transduction (35)
g851.t1	ko00564	Glycerophospholipid metabolism (36)
g851.t1	ko00790	Folate biosynthesis (15)
g851.t1	ko01523	Antifolate resistance (6)
g859.t1	ko00561	Glycerolipid metabolism (26)
g859.t1	ko04975	Fat digestion and absorption (6)
g862.t1	ko04010	MAPK signaling pathway (13)
g862.t1	ko04922	Glucagon signaling pathway (19)
g864.t1	ko00450	Selenocompound metabolism (8)
g865.t1	ko00900	Terpenoid backbone biosynthesis (30)
g865.t1	ko01100	Metabolic pathways (802)
g865.t1	ko01110	Biosynthesis of secondary metabolites (410)
g865.t1	ko04152	AMPK signaling pathway (24)
g865.t1	ko04976	Bile secretion (5)
g868.t1	ko00910	Nitrogen metabolism (10)
g870.t1	ko00910	Nitrogen metabolism (10)
g886.t1	ko03018	RNA degradation (46)
g887.t1	ko04140	Autophagy - animal (39)
g887.t1	ko04141	Protein processing in endoplasmic reticulum (73)
g887.t1	ko04210	Apoptosis (11)
g887.t1	ko04932	Non-alcoholic fatty liver disease (36)
g887.t1	ko05010	Alzheimer disease (96)
g891.t1	ko03010	Ribosome (114)
g892.t1	ko04138	Autophagy - yeast (48)
g895.t1	ko03430	Mismatch repair (20)
g898.t1	ko00270	Cysteine and methionine metabolism (38)
g898.t1	ko01100	Metabolic pathways (802)
g898.t1	ko05206	MicroRNAs in cancer (13)
g901.t1	ko00230	Purine metabolism (46)
g901.t1	ko00730	Thiamine metabolism (11)
g901.t1	ko01100	Metabolic pathways (802)
g902.t1	ko03410	Base excision repair (24)
g902.t1	ko04140	Autophagy - animal (39)
g902.t1	ko04217	Necroptosis (18)
g909.t1	ko04010	MAPK signaling pathway (13)
g909.t1	ko04064	NF-kappa B signaling pathway (8)
g909.t1	ko04620	Toll-like receptor signaling pathway (5)
g909.t1	ko04621	NOD-like receptor signaling pathway (15)
g909.t1	ko04624	Toll and Imd signaling pathway (7)
g909.t1	ko04722	Neurotrophin signaling pathway (12)
g909.t1	ko05133	Pertussis (5)
g909.t1	ko05140	Leishmaniasis (4)
g909.t1	ko05142	Chagas disease (7)
g909.t1	ko05145	Toxoplasmosis (8)
g909.t1	ko05152	Tuberculosis (23)
g909.t1	ko05162	Measles (14)
g909.t1	ko05164	Influenza A (12)
g910.t1	ko00900	Terpenoid backbone biosynthesis (30)
g910.t1	ko01110	Biosynthesis of secondary metabolites (410)
g912.t1	ko00562	Inositol phosphate metabolism (24)
g912.t1	ko01100	Metabolic pathways (802)
g912.t1	ko04070	Phosphatidylinositol signaling system (20)
g914.t1	ko04141	Protein processing in endoplasmic reticulum (73)
g917.t1	ko00260	Glycine, serine and threonine metabolism (28)
g917.t1	ko00680	Methane metabolism (16)
g917.t1	ko00750	Vitamin B6 metabolism (6)
g917.t1	ko01100	Metabolic pathways (802)
g917.t1	ko01120	Microbial metabolism in diverse environments (133)
g917.t1	ko01200	Carbon metabolism (87)
g917.t1	ko01230	Biosynthesis of amino acids (86)
g917.t1	ko03018	RNA degradation (46)
g919.t1	ko00270	Cysteine and methionine metabolism (38)
g919.t1	ko00920	Sulfur metabolism (12)
g919.t1	ko01100	Metabolic pathways (802)
g919.t1	ko01110	Biosynthesis of secondary metabolites (410)
g919.t1	ko01120	Microbial metabolism in diverse environments (133)
g919.t1	ko01200	Carbon metabolism (87)
g919.t1	ko01230	Biosynthesis of amino acids (86)
g919.t1	ko05111	Biofilm formation - Vibrio cholerae (1)
g920.t1	ko00020	Citrate cycle (TCA cycle) (19)
g920.t1	ko01100	Metabolic pathways (802)
g920.t1	ko01110	Biosynthesis of secondary metabolites (410)
g920.t1	ko01120	Microbial metabolism in diverse environments (133)
g920.t1	ko01200	Carbon metabolism (87)
g920.t1	ko01210	2-Oxocarboxylic acid metabolism (23)
g920.t1	ko01230	Biosynthesis of amino acids (86)
g926.t1	ko00520	Amino sugar and nucleotide sugar metabolism (37)
g926.t1	ko01100	Metabolic pathways (802)
g926.t1	ko04016	MAPK signaling pathway - plant (39)
g927.t1	ko03013	RNA transport (96)
g928.t1	ko00520	Amino sugar and nucleotide sugar metabolism (37)
g928.t1	ko01100	Metabolic pathways (802)
g928.t1	ko04016	MAPK signaling pathway - plant (39)
g936.t1	ko04144	Endocytosis (50)
g956.t1	ko03040	Spliceosome (97)
g957.t1	ko00564	Glycerophospholipid metabolism (36)
g957.t1	ko00565	Ether lipid metabolism (10)
g957.t1	ko01100	Metabolic pathways (802)
g957.t1	ko01110	Biosynthesis of secondary metabolites (410)
g957.t1	ko04014	Ras signaling pathway (9)
g957.t1	ko04024	cAMP signaling pathway (10)
g957.t1	ko04071	Sphingolipid signaling pathway (18)
g957.t1	ko04072	Phospholipase D signaling pathway (8)
g957.t1	ko04144	Endocytosis (50)
g957.t1	ko04666	Fc gamma R-mediated phagocytosis (10)
g957.t1	ko04724	Glutamatergic synapse (6)
g957.t1	ko04912	GnRH signaling pathway (4)
g957.t1	ko05231	Choline metabolism in cancer (12)
g959.t1	ko00564	Glycerophospholipid metabolism (36)
g959.t1	ko00565	Ether lipid metabolism (10)
g959.t1	ko01100	Metabolic pathways (802)
g959.t1	ko01110	Biosynthesis of secondary metabolites (410)
g959.t1	ko04014	Ras signaling pathway (9)
g959.t1	ko04024	cAMP signaling pathway (10)
g959.t1	ko04071	Sphingolipid signaling pathway (18)
g959.t1	ko04072	Phospholipase D signaling pathway (8)
g959.t1	ko04144	Endocytosis (50)
g959.t1	ko04666	Fc gamma R-mediated phagocytosis (10)
g959.t1	ko04724	Glutamatergic synapse (6)
g959.t1	ko04912	GnRH signaling pathway (4)
g959.t1	ko05231	Choline metabolism in cancer (12)
g961.t1	ko00564	Glycerophospholipid metabolism (36)
g961.t1	ko00565	Ether lipid metabolism (10)
g961.t1	ko01100	Metabolic pathways (802)
g961.t1	ko01110	Biosynthesis of secondary metabolites (410)
g961.t1	ko04014	Ras signaling pathway (9)
g961.t1	ko04024	cAMP signaling pathway (10)
g961.t1	ko04071	Sphingolipid signaling pathway (18)
g961.t1	ko04072	Phospholipase D signaling pathway (8)
g961.t1	ko04144	Endocytosis (50)
g961.t1	ko04666	Fc gamma R-mediated phagocytosis (10)
g961.t1	ko04724	Glutamatergic synapse (6)
g961.t1	ko04912	GnRH signaling pathway (4)
g961.t1	ko05231	Choline metabolism in cancer (12)
g962.t1	ko00230	Purine metabolism (46)
g962.t1	ko00240	Pyrimidine metabolism (30)
g962.t1	ko01100	Metabolic pathways (802)
g962.t1	ko03020	RNA polymerase (26)
g962.t1	ko05016	Huntington disease (100)
g962.t1	ko05168	Herpes simplex virus 1 infection (20)
g962.t1	ko05169	Epstein-Barr virus infection (35)
g963.t1	ko00230	Purine metabolism (46)
g963.t1	ko00240	Pyrimidine metabolism (30)
g963.t1	ko01100	Metabolic pathways (802)
g963.t1	ko03020	RNA polymerase (26)
g963.t1	ko05016	Huntington disease (100)
g963.t1	ko05168	Herpes simplex virus 1 infection (20)
g963.t1	ko05169	Epstein-Barr virus infection (35)
g970.t1	ko00330	Arginine and proline metabolism (24)
g970.t1	ko01100	Metabolic pathways (802)
g971.t1	ko00020	Citrate cycle (TCA cycle) (19)
g971.t1	ko00630	Glyoxylate and dicarboxylate metabolism (27)
g971.t1	ko00720	Carbon fixation pathways in prokaryotes (12)
g971.t1	ko01100	Metabolic pathways (802)
g971.t1	ko01110	Biosynthesis of secondary metabolites (410)
g971.t1	ko01120	Microbial metabolism in diverse environments (133)
g971.t1	ko01200	Carbon metabolism (87)
g971.t1	ko01210	2-Oxocarboxylic acid metabolism (23)
g971.t1	ko01230	Biosynthesis of amino acids (86)
g978.t1	ko04138	Autophagy - yeast (48)
g980.t1	ko00940	Phenylpropanoid biosynthesis (17)
g980.t1	ko01100	Metabolic pathways (802)
g980.t1	ko01110	Biosynthesis of secondary metabolites (410)
g989.t1	ko04110	Cell cycle (49)
g989.t1	ko04111	Cell cycle - yeast (49)
g989.t1	ko04114	Oocyte meiosis (27)
g989.t1	ko04120	Ubiquitin mediated proteolysis (60)
g989.t1	ko04141	Protein processing in endoplasmic reticulum (73)
g989.t1	ko04310	Wnt signaling pathway (19)
g989.t1	ko04341	Hedgehog signaling pathway - fly (8)
g989.t1	ko04350	TGF-beta signaling pathway (7)
g989.t1	ko04710	Circadian rhythm (8)
g989.t1	ko05168	Herpes simplex virus 1 infection (20)
g989.t1	ko05200	Pathways in cancer (35)
g994.t1	ko05134	Legionellosis (9)
g999.t1	ko04144	Endocytosis (50)
g1000.t1	ko04010	MAPK signaling pathway (13)
g1000.t1	ko04011	MAPK signaling pathway - yeast (12)
g1000.t1	ko04013	MAPK signaling pathway - fly (13)
g1000.t1	ko04014	Ras signaling pathway (9)
g1000.t1	ko04015	Rap1 signaling pathway (5)
g1000.t1	ko04022	cGMP-PKG signaling pathway (10)
g1000.t1	ko04024	cAMP signaling pathway (10)
g1000.t1	ko04062	Chemokine signaling pathway (7)
g1000.t1	ko04071	Sphingolipid signaling pathway (18)
g1000.t1	ko04072	Phospholipase D signaling pathway (8)
g1000.t1	ko04144	Endocytosis (50)
g1000.t1	ko04145	Phagosome (27)
g1000.t1	ko04150	mTOR signaling pathway (26)
g1000.t1	ko04151	PI3K-Akt signaling pathway (21)
g1000.t1	ko04270	Vascular smooth muscle contraction (6)
g1000.t1	ko04310	Wnt signaling pathway (19)
g1000.t1	ko04350	TGF-beta signaling pathway (7)
g1000.t1	ko04360	Axon guidance (9)
g1000.t1	ko04370	VEGF signaling pathway (3)
g1000.t1	ko04380	Osteoclast differentiation (4)
g1000.t1	ko04510	Focal adhesion (10)
g1000.t1	ko04520	Adherens junction (7)
g1000.t1	ko04530	Tight junction (18)
g1000.t1	ko04611	Platelet activation (6)
g1000.t1	ko04620	Toll-like receptor signaling pathway (5)
g1000.t1	ko04621	NOD-like receptor signaling pathway (15)
g1000.t1	ko04650	Natural killer cell mediated cytotoxicity (3)
g1000.t1	ko04660	T cell receptor signaling pathway (4)
g1000.t1	ko04662	B cell receptor signaling pathway (3)
g1000.t1	ko04664	Fc epsilon RI signaling pathway (2)
g1000.t1	ko04666	Fc gamma R-mediated phagocytosis (10)
g1000.t1	ko04670	Leukocyte transendothelial migration (3)
g1000.t1	ko04722	Neurotrophin signaling pathway (12)
g1000.t1	ko04810	Regulation of actin cytoskeleton (15)
g1000.t1	ko04921	Oxytocin signaling pathway (11)
g1000.t1	ko04932	Non-alcoholic fatty liver disease (36)
g1000.t1	ko04933	AGE-RAGE signaling pathway in diabetic complications (4)
g1000.t1	ko04972	Pancreatic secretion (5)
g1000.t1	ko05014	Amyotrophic lateral sclerosis (125)
g1000.t1	ko05100	Bacterial invasion of epithelial cells (10)
g1000.t1	ko05120	Epithelial cell signaling in Helicobacter pylori infection (12)
g1000.t1	ko05130	Pathogenic Escherichia coli infection (24)
g1000.t1	ko05131	Shigellosis (37)
g1000.t1	ko05132	Salmonella infection (39)
g1000.t1	ko05133	Pertussis (5)
g1000.t1	ko05152	Tuberculosis (23)
g1000.t1	ko05167	Kaposi sarcoma-associated herpesvirus infection (15)
g1000.t1	ko05200	Pathways in cancer (35)
g1000.t1	ko05203	Viral carcinogenesis (33)
g1000.t1	ko05205	Proteoglycans in cancer (14)
g1000.t1	ko05206	MicroRNAs in cancer (13)
g1000.t1	ko05210	Colorectal cancer (11)
g1000.t1	ko05211	Renal cell carcinoma (8)
g1000.t1	ko05212	Pancreatic cancer (7)
g1000.t1	ko05231	Choline metabolism in cancer (12)
g1000.t1	ko05416	Viral myocarditis (3)
g1000.t1	ko05418	Fluid shear stress and atherosclerosis (14)
g1001.t1	ko00400	Phenylalanine, tyrosine and tryptophan biosynthesis (21)
g1001.t1	ko01100	Metabolic pathways (802)
g1001.t1	ko01110	Biosynthesis of secondary metabolites (410)
g1001.t1	ko01230	Biosynthesis of amino acids (86)
g1003.t1	ko04111	Cell cycle - yeast (49)
g1003.t1	ko04113	Meiosis - yeast (38)
g1007.t1	ko00053	Ascorbate and aldarate metabolism (18)
g1007.t1	ko00480	Glutathione metabolism (18)
g1011.t1	ko04144	Endocytosis (50)
g1012.t1	ko00511	Other glycan degradation (8)
g1013.t1	ko00511	Other glycan degradation (8)
g1014.t1	ko03050	Proteasome (31)
g1014.t1	ko05169	Epstein-Barr virus infection (35)
g1020.t1	ko00310	Lysine degradation (12)
g1023.t1	ko00195	Photosynthesis (24)
g1023.t1	ko01100	Metabolic pathways (802)
g1029.t1	ko03410	Base excision repair (24)
g1031.t1	ko04626	Plant-pathogen interaction (33)
g1031.t1	ko05145	Toxoplasmosis (8)
g1032.t1	ko00941	Flavonoid biosynthesis (12)
g1032.t1	ko01100	Metabolic pathways (802)
g1032.t1	ko01110	Biosynthesis of secondary metabolites (410)
g1034.t1	ko00941	Flavonoid biosynthesis (12)
g1034.t1	ko01100	Metabolic pathways (802)
g1034.t1	ko01110	Biosynthesis of secondary metabolites (410)
g1035.t1	ko04140	Autophagy - animal (39)
g1035.t1	ko04141	Protein processing in endoplasmic reticulum (73)
g1035.t1	ko04210	Apoptosis (11)
g1035.t1	ko04932	Non-alcoholic fatty liver disease (36)
g1035.t1	ko05010	Alzheimer disease (96)
g1035.t1	ko05166	Human T-cell leukemia virus 1 infection (35)
g1037.t1	ko03015	mRNA surveillance pathway (49)
g1042.t1	ko00500	Starch and sucrose metabolism (30)
g1042.t1	ko01100	Metabolic pathways (802)
g1045.t1	ko04075	Plant hormone signal transduction (35)
g1047.t1	ko00051	Fructose and mannose metabolism (18)
g1047.t1	ko00520	Amino sugar and nucleotide sugar metabolism (37)
g1047.t1	ko01100	Metabolic pathways (802)
g1050.t1	ko00051	Fructose and mannose metabolism (18)
g1050.t1	ko00520	Amino sugar and nucleotide sugar metabolism (37)
g1050.t1	ko01100	Metabolic pathways (802)
g1056.t1	ko00190	Oxidative phosphorylation (53)
g1056.t1	ko01100	Metabolic pathways (802)
g1056.t1	ko04142	Lysosome (33)
g1056.t1	ko04145	Phagosome (27)
g1056.t1	ko04721	Synaptic vesicle cycle (21)
g1056.t1	ko04966	Collecting duct acid secretion (9)
g1056.t1	ko05110	Vibrio cholerae infection (16)
g1056.t1	ko05120	Epithelial cell signaling in Helicobacter pylori infection (12)
g1056.t1	ko05152	Tuberculosis (23)
g1056.t1	ko05323	Rheumatoid arthritis (13)
g1067.t1	ko00565	Ether lipid metabolism (10)
g1067.t1	ko01100	Metabolic pathways (802)
g1067.t1	ko01110	Biosynthesis of secondary metabolites (410)
g1071.t1	ko00940	Phenylpropanoid biosynthesis (17)
g1071.t1	ko01100	Metabolic pathways (802)
g1071.t1	ko01110	Biosynthesis of secondary metabolites (410)
g1075.t1	ko05168	Herpes simplex virus 1 infection (20)
g1077.t1	ko00010	Glycolysis / Gluconeogenesis (33)
g1077.t1	ko00053	Ascorbate and aldarate metabolism (18)
g1077.t1	ko00071	Fatty acid degradation (14)
g1077.t1	ko00280	Valine, leucine and isoleucine degradation (17)
g1077.t1	ko00310	Lysine degradation (12)
g1077.t1	ko00330	Arginine and proline metabolism (24)
g1077.t1	ko00340	Histidine metabolism (11)
g1077.t1	ko00380	Tryptophan metabolism (13)
g1077.t1	ko00410	beta-Alanine metabolism (15)
g1077.t1	ko00561	Glycerolipid metabolism (26)
g1077.t1	ko00620	Pyruvate metabolism (33)
g1077.t1	ko00625	Chloroalkane and chloroalkene degradation (3)
g1077.t1	ko00903	Limonene and pinene degradation (1)
g1077.t1	ko00981	Insect hormone biosynthesis (1)
g1077.t1	ko01100	Metabolic pathways (802)
g1077.t1	ko01110	Biosynthesis of secondary metabolites (410)
g1077.t1	ko01120	Microbial metabolism in diverse environments (133)
g1081.t1	ko00830	Retinol metabolism (7)
g1081.t1	ko00905	Brassinosteroid biosynthesis (5)
g1081.t1	ko01100	Metabolic pathways (802)
g1081.t1	ko01110	Biosynthesis of secondary metabolites (410)
g1083.t1	ko00830	Retinol metabolism (7)
g1083.t1	ko00905	Brassinosteroid biosynthesis (5)
g1083.t1	ko01100	Metabolic pathways (802)
g1083.t1	ko01110	Biosynthesis of secondary metabolites (410)
g1087.t1	ko04621	NOD-like receptor signaling pathway (15)
g1087.t1	ko05418	Fluid shear stress and atherosclerosis (14)
g1088.t1	ko04016	MAPK signaling pathway - plant (39)
[truncated: 29,556 more rows]
