# Supplementary material for: A chromosome-level genome sequence assembly of the red raspberry (Rubus idaeus L.)
Source: PLoS One. 2022 Mar 16;17(3):e0265096. doi: 10.1371/journal.pone.0265096 (PMC8926247; doi:10.1371/journal.pone.0265096)
Supplement: S3 Table — (XLSX) [file pone.0265096.s003.xlsx]

## Sheet: Sheet1
Marker_name	Linkage group Heritage	Map position Heritage (cM)	Anitra sequencing scaffold	Physical position Anitra (bp)	Percentage identity Blastn
7355	H1	86.138	HiC_scaffold_Chr_1	61625	100
127451	H1	84.352	HiC_scaffold_Chr_1	98167	100
123359	H1	86.138	HiC_scaffold_Chr_1	99042	100
113486	H1	86.138	HiC_scaffold_Chr_1	122498	100
191614	H1	84.352	HiC_scaffold_Chr_1	160933	100
206141	H1	81.371	HiC_scaffold_Chr_1	161031	100
78333	H1	83.46	HiC_scaffold_Chr_1	174801	100
135194	H1	84.352	HiC_scaffold_Chr_1	186858	100
228029	H1	87.578	HiC_scaffold_Chr_1	186926	100
210612	H1	85.846	HiC_scaffold_Chr_1	197114	100
11563	H1	85.234	HiC_scaffold_Chr_1	216560	93.182
191063	H1	84.352	HiC_scaffold_Chr_1	216608	93.878
11563	H1	85.234	HiC_scaffold_Chr_1	219024	100
191063	H1	84.352	HiC_scaffold_Chr_1	219092	100
147780	H1	85.846	HiC_scaffold_Chr_1	226132	98.438
147780	H1	85.846	HiC_scaffold_Chr_1	236481	100
50934	H1	83.46	HiC_scaffold_Chr_1	331915	100
131741	H1	85.846	HiC_scaffold_Chr_1	331998	100
258831	H1	83.153	HiC_scaffold_Chr_1	346848	100
262242	H1	83.153	HiC_scaffold_Chr_1	346924	98.438
149098	H1	81.371	HiC_scaffold_Chr_1	363603	100
35239	H1	85.234	HiC_scaffold_Chr_1	452027	91.935
35239	H1	85.234	HiC_scaffold_Chr_1	456613	98.387
35239	H1	85.234	HiC_scaffold_Chr_1	465882	100
89697	H1	38.747	HiC_scaffold_Chr_1	479899	100
32417	H1	81.079	HiC_scaffold_Chr_1	708563	100
11905	H1	81.589	HiC_scaffold_Chr_1	727931	100
2107	H1	86.138	HiC_scaffold_Chr_1	769204	100
119083	H1	86.138	HiC_scaffold_Chr_1	769849	100
60383	H1	83.46	HiC_scaffold_Chr_1	776679	100
56191	H1	81.589	HiC_scaffold_Chr_1	789427	100
225422	H1	87.578	HiC_scaffold_Chr_1	796110	100
157179	H1	77.947	HiC_scaffold_Chr_1	831062	100
34870	H1	83.96	HiC_scaffold_Chr_1	831170	100
119079	H1	83.46	HiC_scaffold_Chr_1	877990	100
87518	H1	85.846	HiC_scaffold_Chr_1	896464	100
152492	H1	84.352	HiC_scaffold_Chr_1	896578	100
225412	H1	87.578	HiC_scaffold_Chr_1	916069	100
53380	H1	83.46	HiC_scaffold_Chr_1	920345	100
42591	H1	83.46	HiC_scaffold_Chr_1	920416	100
230820	H1	77.947	HiC_scaffold_Chr_1	929153	100
188182	H1	77.947	HiC_scaffold_Chr_1	953620	100
6259	H1	85.846	HiC_scaffold_Chr_1	957929	100
6259	H1	85.846	HiC_scaffold_Chr_1	964328	97.436
6259	H1	85.846	HiC_scaffold_Chr_1	967779	97.561
269952	H1	83.153	HiC_scaffold_Chr_1	988674	93.548
211169	H1	85.846	HiC_scaffold_Chr_1	990398	100
44376	H1	85.234	HiC_scaffold_Chr_1	1010448	100
19929	H1	85.234	HiC_scaffold_Chr_1	1011641	98.438
117492	H1	79.863	HiC_scaffold_Chr_1	1036987	100
180082	H1	81.371	HiC_scaffold_Chr_1	1044175	100
121204	H1	83.46	HiC_scaffold_Chr_1	1049960	100
238609	H1	87.578	HiC_scaffold_Chr_1	1050137	96.774
130521	H1	84.352	HiC_scaffold_Chr_1	1050227	100
160056	H1	77.947	HiC_scaffold_Chr_1	1101118	100
96493	H1	81.079	HiC_scaffold_Chr_1	1182627	100
112510	H1	83.96	HiC_scaffold_Chr_1	1301664	100
104184	H1	83.96	HiC_scaffold_Chr_1	1301666	100
196446	H1	84.352	HiC_scaffold_Chr_1	1301734	100
164655	H1	83.153	HiC_scaffold_Chr_1	1384038	100
196760	H1	84.352	HiC_scaffold_Chr_1	1389535	100
100283	H1	86.138	HiC_scaffold_Chr_1	1408344	100
207467	H1	84.352	HiC_scaffold_Chr_1	1411170	100
116222	H1	79.863	HiC_scaffold_Chr_1	1421818	100
62064	H1	81.589	HiC_scaffold_Chr_1	1421955	100
192376	H1	83.153	HiC_scaffold_Chr_1	1422086	100
62899	H1	86.138	HiC_scaffold_Chr_1	1422299	98.438
224909	H1	84.352	HiC_scaffold_Chr_1	1429008	100
96634	H1	85.846	HiC_scaffold_Chr_1	1452252	100
217292	H1	87.578	HiC_scaffold_Chr_1	1454533	100
65703	H1	83.96	HiC_scaffold_Chr_1	1484840	100
55363	H1	85.234	HiC_scaffold_Chr_1	1509401	100
197667	H1	84.352	HiC_scaffold_Chr_1	1536291	100
176017	H1	85.846	HiC_scaffold_Chr_1	1553618	98.438
170256	H1	84.352	HiC_scaffold_Chr_1	1565966	100
159730	H1	83.153	HiC_scaffold_Chr_1	1566579	100
61139	H1	83.96	HiC_scaffold_Chr_1	1628280	100
198240	H1	83.153	HiC_scaffold_Chr_1	1641687	100
217644	H1	84.352	HiC_scaffold_Chr_1	1641767	100
216468	H1	83.153	HiC_scaffold_Chr_1	1646654	100
36218	H1	83.96	HiC_scaffold_Chr_1	1695831	100
198082	H1	85.846	HiC_scaffold_Chr_1	1708515	100
43378	H1	86.138	HiC_scaffold_Chr_1	1733965	100
43378	H1	86.138	HiC_scaffold_Chr_1	1754935	98.438
168679	H1	84.352	HiC_scaffold_Chr_1	1772892	98.438
36619	H1	83.96	HiC_scaffold_Chr_1	1772987	98.438
3024	H1	83.46	HiC_scaffold_Chr_1	1800467	100
96804	H1	81.589	HiC_scaffold_Chr_1	1800562	100
184262	H1	83.153	HiC_scaffold_Chr_1	1837558	100
184262	H1	83.153	HiC_scaffold_Chr_1	1852909	100
168398	H1	84.352	HiC_scaffold_Chr_1	1888970	100
85726	H1	83.46	HiC_scaffold_Chr_1	1954317	100
36241	H1	86.138	HiC_scaffold_Chr_1	1956139	100
84838	H1	86.138	HiC_scaffold_Chr_1	1960593	98.438
105663	H1	86.138	HiC_scaffold_Chr_1	2006847	100
154665	H1	76.664	HiC_scaffold_Chr_1	2015356	100
38183	H1	83.96	HiC_scaffold_Chr_1	2040441	100
129536	H1	85.846	HiC_scaffold_Chr_1	2040530	100
134613	H1	83.153	HiC_scaffold_Chr_1	2040920	100
227790	H1	84.352	HiC_scaffold_Chr_1	2095945	100
131021	H1	84.352	HiC_scaffold_Chr_1	2096018	100
136797	H1	82.21	HiC_scaffold_Chr_1	2097490	100
64784	H1	81.589	HiC_scaffold_Chr_1	2123640	100
194880	H1	84.352	HiC_scaffold_Chr_1	2123753	100
53193	H1	81.589	HiC_scaffold_Chr_1	2123842	100
35949	H1	81.589	HiC_scaffold_Chr_1	2131093	100
3928	H1	81.589	HiC_scaffold_Chr_1	2203767	100
2602	H1	81.589	HiC_scaffold_Chr_1	2210982	100
34010	H1	86.138	HiC_scaffold_Chr_1	2211055	100
150059	H1	77.323	HiC_scaffold_Chr_1	2211182	100
170856	H1	84.352	HiC_scaffold_Chr_1	2230637	100
198466	H1	83.153	HiC_scaffold_Chr_1	2230739	100
170638	H1	77.947	HiC_scaffold_Chr_1	2239430	98.438
123419	H1	86.138	HiC_scaffold_Chr_1	2248251	100
148428	H1	84.352	HiC_scaffold_Chr_1	2248343	100
235175	H1	84.352	HiC_scaffold_Chr_1	2291377	100
50827	H1	81.589	HiC_scaffold_Chr_1	2316432	100
166282	H1	84.352	HiC_scaffold_Chr_1	2316504	100
110325	H1	86.138	HiC_scaffold_Chr_1	2334518	100
27816	H1	86.138	HiC_scaffold_Chr_1	2334620	100
118270	H1	83.46	HiC_scaffold_Chr_1	2358174	100
46168	H1	81.589	HiC_scaffold_Chr_1	2366428	100
59257	H1	81.589	HiC_scaffold_Chr_1	2387582	100
139984	H1	83.153	HiC_scaffold_Chr_1	2389914	100
62795	H1	86.138	HiC_scaffold_Chr_1	2394042	100
173367	H1	84.352	HiC_scaffold_Chr_1	2427434	100
62795	H1	86.138	HiC_scaffold_Chr_1	2452972	100
131671	H1	82.53	HiC_scaffold_Chr_1	2521299	97.222
103709	H1	83.96	HiC_scaffold_Chr_1	2521518	98.438
225123	H1	83.153	HiC_scaffold_Chr_1	2596256	100
149944	H1	76.664	HiC_scaffold_Chr_1	2663195	100
62050	H1	81.589	HiC_scaffold_Chr_1	2723974	100
29173	H1	85.846	HiC_scaffold_Chr_1	2724252	100
173508	H1	77.323	HiC_scaffold_Chr_1	2794493	100
32001	H1	85.425	HiC_scaffold_Chr_1	2817655	96.875
177762	H1	87.578	HiC_scaffold_Chr_1	2817864	100
15508	H1	85.425	HiC_scaffold_Chr_1	2825328	100
235275	H1	83.153	HiC_scaffold_Chr_1	2825462	100
130572	H1	77.323	HiC_scaffold_Chr_1	2832627	100
23636	H1	81.589	HiC_scaffold_Chr_1	2899113	100
90632	H1	85.234	HiC_scaffold_Chr_1	2899227	100
220980	H1	84.352	HiC_scaffold_Chr_1	2910133	100
91408	H1	83.96	HiC_scaffold_Chr_1	2920117	100
10022	H1	79.863	HiC_scaffold_Chr_1	2920229	100
91408	H1	83.96	HiC_scaffold_Chr_1	2933458	98.438
10022	H1	79.863	HiC_scaffold_Chr_1	2933569	98.438
157519	H1	77.323	HiC_scaffold_Chr_1	2950543	96.875
5264	H1	80.12	HiC_scaffold_Chr_1	2950613	96.875
97218	H1	83.46	HiC_scaffold_Chr_1	2950615	96.875
6302	H1	79.863	HiC_scaffold_Chr_1	2952094	98.438
83386	H1	79.863	HiC_scaffold_Chr_1	2970643	96.875
120084	H1	81.589	HiC_scaffold_Chr_1	3012952	98.438
176065	H1	84.352	HiC_scaffold_Chr_1	3032780	98.438
131671	H1	82.53	HiC_scaffold_Chr_1	3032782	100
167422	H1	77.323	HiC_scaffold_Chr_1	3032848	98.438
103709	H1	83.96	HiC_scaffold_Chr_1	3032872	94.34
168407	H1	83.153	HiC_scaffold_Chr_1	3052797	100
118090	H1	81.845	HiC_scaffold_Chr_1	3094626	100
151765	H1	72.498	HiC_scaffold_Chr_1	3094697	100
39586	H1	80.12	HiC_scaffold_Chr_1	3135672	100
138739	H1	77.323	HiC_scaffold_Chr_1	3135827	98.413
231081	H1	84.352	HiC_scaffold_Chr_1	3152577	100
233917	H1	87.578	HiC_scaffold_Chr_1	3157057	98.438
6345	H1	85.846	HiC_scaffold_Chr_1	3174666	98.438
90828	H1	85.234	HiC_scaffold_Chr_1	3194356	100
59683	H1	79.558	HiC_scaffold_Chr_1	3422379	100
23302	H1	79.863	HiC_scaffold_Chr_1	3437089	100
35649	H1	79.863	HiC_scaffold_Chr_1	3437159	100
19193	H1	79.863	HiC_scaffold_Chr_1	3761750	100
208524	H1	77.323	HiC_scaffold_Chr_1	3787814	98.438
168015	H1	77.323	HiC_scaffold_Chr_1	3802599	100
69089	H1	85.234	HiC_scaffold_Chr_1	3915290	100
88969	H1	85.234	HiC_scaffold_Chr_1	4048706	98.438
135798	H1	77.323	HiC_scaffold_Chr_1	4078116	100
36488	H1	79.863	HiC_scaffold_Chr_1	4078181	100
118240	H1	79.863	HiC_scaffold_Chr_1	4080797	98.438
90845	H1	85.234	HiC_scaffold_Chr_1	4104103	100
92299	H1	81.589	HiC_scaffold_Chr_1	4119887	98.438
92299	H1	81.589	HiC_scaffold_Chr_1	4131598	98.438
194242	H1	83.153	HiC_scaffold_Chr_1	4210490	98.438
17756	H1	79.863	HiC_scaffold_Chr_1	4297207	96.875
54145	H1	83.46	HiC_scaffold_Chr_1	4399221	98.438
29103	H1	76.075	HiC_scaffold_Chr_1	4424802	100
196510	H1	76.664	HiC_scaffold_Chr_1	4438985	98.438
143506	H1	82.21	HiC_scaffold_Chr_1	4439073	98.438
223008	H1	77.323	HiC_scaffold_Chr_1	4485608	100
42212	H1	79.558	HiC_scaffold_Chr_1	4485691	100
135437	H1	77.323	HiC_scaffold_Chr_1	4687440	98.438
26042	H1	79.863	HiC_scaffold_Chr_1	4823593	96.875
120366	H1	80.12	HiC_scaffold_Chr_1	4867164	98.438
169253	H1	77.323	HiC_scaffold_Chr_1	4867240	98.438
65679	H1	79.863	HiC_scaffold_Chr_1	5014033	98.438
119465	H1	85.846	HiC_scaffold_Chr_1	5020457	98.438
235005	H1	77.947	HiC_scaffold_Chr_1	5020562	98.438
139513	H1	77.323	HiC_scaffold_Chr_1	5020860	96.875
86974	H1	76.075	HiC_scaffold_Chr_1	5067361	98.438
117790	H1	79.863	HiC_scaffold_Chr_1	5247436	98.438
93466	H1	76.075	HiC_scaffold_Chr_1	5386882	94.828
93466	H1	76.075	HiC_scaffold_Chr_1	5404195	98.438
153352	H1	72.498	HiC_scaffold_Chr_1	5572834	98.438
187880	H1	83.153	HiC_scaffold_Chr_1	5572909	98.438
58521	H1	79.863	HiC_scaffold_Chr_1	5736090	98.438
138732	H1	83.153	HiC_scaffold_Chr_1	5736161	98.438
140799	H1	76.664	HiC_scaffold_Chr_1	5781402	98.438
86960	H1	76.075	HiC_scaffold_Chr_1	5982117	98.438
156498	H1	77.323	HiC_scaffold_Chr_1	5982204	98.438
58020	H1	81.589	HiC_scaffold_Chr_1	5982325	98.438
217920	H1	82.53	HiC_scaffold_Chr_1	6002343	98.276
4357	H1	86.138	HiC_scaffold_Chr_1	6002400	98.276
82935	H1	77.323	HiC_scaffold_Chr_1	6017819	98.438
120484	H1	76.075	HiC_scaffold_Chr_1	6017909	98.438
103668	H1	76.075	HiC_scaffold_Chr_1	6017911	96.875
198295	H1	77.323	HiC_scaffold_Chr_1	6018001	98.438
152054	H1	82.21	HiC_scaffold_Chr_1	6037385	96.875
152054	H1	82.21	HiC_scaffold_Chr_1	6045379	100
85662	H1	76.075	HiC_scaffold_Chr_1	6158109	98.438
108381	H1	70.7	HiC_scaffold_Chr_1	6245205	98.438
43593	H1	76.075	HiC_scaffold_Chr_1	6245364	98.438
171105	H1	70.7	HiC_scaffold_Chr_1	6551475	96.875
133832	H1	72.498	HiC_scaffold_Chr_1	6580296	96.875
198162	H1	70.7	HiC_scaffold_Chr_1	6636685	98.438
203543	H1	70.7	HiC_scaffold_Chr_1	6636808	98.438
57425	H1	70.7	HiC_scaffold_Chr_1	6639242	98.333
161183	H1	70.7	HiC_scaffold_Chr_1	6639301	98.333
55915	H1	72.498	HiC_scaffold_Chr_1	6661727	98.438
100603	H1	74.29	HiC_scaffold_Chr_1	6704857	98.438
8190	H1	72.498	HiC_scaffold_Chr_1	6738878	98.438
45084	H1	72.498	HiC_scaffold_Chr_1	6752696	98.438
168454	H1	62.818	HiC_scaffold_Chr_1	6782598	98.438
227671	H1	70.7	HiC_scaffold_Chr_1	6932381	100
73580	H1	72.498	HiC_scaffold_Chr_1	7028586	100
94545	H1	72.498	HiC_scaffold_Chr_1	7083155	95.385
94545	H1	72.498	HiC_scaffold_Chr_1	7092209	93.75
179657	H1	65.832	HiC_scaffold_Chr_1	7143489	100
79014	H1	72.498	HiC_scaffold_Chr_1	7231867	98.438
145429	H1	70.7	HiC_scaffold_Chr_1	7612622	98.438
189102	H1	70.7	HiC_scaffold_Chr_1	7673437	100
14174	H1	70.7	HiC_scaffold_Chr_1	7673494	100
31052	H1	70.7	HiC_scaffold_Chr_1	7682308	95.312
31052	H1	70.7	HiC_scaffold_Chr_1	7687753	98.438
58121	H1	72.498	HiC_scaffold_Chr_1	7875110	98.438
142390	H1	65.832	HiC_scaffold_Chr_1	7875210	98.438
58121	H1	72.498	HiC_scaffold_Chr_1	7886216	98.438
142390	H1	65.832	HiC_scaffold_Chr_1	7886316	98.387
142390	H1	65.832	HiC_scaffold_Chr_1	7901787	96
26184	H1	70.7	HiC_scaffold_Chr_1	8003638	100
26184	H1	70.7	HiC_scaffold_Chr_1	8031026	100
26184	H1	70.7	HiC_scaffold_Chr_1	8067348	98.438
125315	H1	62.818	HiC_scaffold_Chr_1	8210413	98.438
103212	H1	64.849	HiC_scaffold_Chr_1	8526757	100
162145	H1	60.557	HiC_scaffold_Chr_1	8546444	100
105824	H1	68.589	HiC_scaffold_Chr_1	8604865	100
54819	H1	64.849	HiC_scaffold_Chr_1	8731239	98.438
212518	H1	60.557	HiC_scaffold_Chr_1	8817854	98.438
196910	H1	62.818	HiC_scaffold_Chr_1	8817974	98.246
126108	H1	60.557	HiC_scaffold_Chr_1	8818030	98.246
179411	H1	54.132	HiC_scaffold_Chr_1	9031775	98.438
188480	H1	58.606	HiC_scaffold_Chr_1	9588023	100
105149	H1	70.7	HiC_scaffold_Chr_1	9685068	100
46846	H1	61.799	HiC_scaffold_Chr_1	9685157	100
67952	H1	61.799	HiC_scaffold_Chr_1	9695358	100
192478	H1	60.557	HiC_scaffold_Chr_1	9699488	100
50047	H1	64.849	HiC_scaffold_Chr_1	9699642	100
176405	H1	56.392	HiC_scaffold_Chr_1	9885779	100
74542	H1	61.799	HiC_scaffold_Chr_1	9904389	100
101379	H1	63.552	HiC_scaffold_Chr_1	9990660	100
155908	H1	54.132	HiC_scaffold_Chr_1	9990764	100
44153	H1	57.857	HiC_scaffold_Chr_1	10150667	100
213120	H1	52.184	HiC_scaffold_Chr_1	10268636	100
83685	H1	55.681	HiC_scaffold_Chr_1	10322705	100
7202	H1	55.681	HiC_scaffold_Chr_1	10322779	100
165712	H1	44.093	HiC_scaffold_Chr_1	10322852	100
187085	H1	44.093	HiC_scaffold_Chr_1	10335103	100
42173	H1	59.506	HiC_scaffold_Chr_1	10355694	100
42173	H1	59.506	HiC_scaffold_Chr_1	10370753	100
137063	H1	44.093	HiC_scaffold_Chr_1	10371542	100
164381	H1	49.774	HiC_scaffold_Chr_1	10373026	100
156336	H1	54.132	HiC_scaffold_Chr_1	10373660	100
20901	H1	55.681	HiC_scaffold_Chr_1	10487580	100
30425	H1	57.857	HiC_scaffold_Chr_1	10491474	100
147385	H1	49.774	HiC_scaffold_Chr_1	10491638	100
8709	H1	55.681	HiC_scaffold_Chr_1	10538913	100
67163	H1	61.799	HiC_scaffold_Chr_1	10556756	100
169188	H1	52.184	HiC_scaffold_Chr_1	10556857	100
186577	H1	44.093	HiC_scaffold_Chr_1	10561741	100
89185	H1	55.681	HiC_scaffold_Chr_1	10988974	100
97967	H1	55.681	HiC_scaffold_Chr_1	11223080	100
224998	H1	44.093	HiC_scaffold_Chr_1	11435392	98.438
191201	H1	44.758	HiC_scaffold_Chr_1	11459923	98.438
75539	H1	55.681	HiC_scaffold_Chr_1	11495983	98.438
81927	H1	44.758	HiC_scaffold_Chr_1	11515412	93.333
100866	H1	55.681	HiC_scaffold_Chr_1	11568336	95.455
147174	H1	44.093	HiC_scaffold_Chr_1	11568485	98.438
162368	H1	49.774	HiC_scaffold_Chr_1	11664116	100
182285	H1	46.162	HiC_scaffold_Chr_1	12028926	98.438
169420	H1	42.933	HiC_scaffold_Chr_1	12074577	100
151386	H1	44.758	HiC_scaffold_Chr_1	12074646	100
166270	H1	44.758	HiC_scaffold_Chr_1	12163651	100
133867	H1	44.758	HiC_scaffold_Chr_1	12193842	100
65615	H1	44.758	HiC_scaffold_Chr_1	12204389	100
12292	H1	41.224	HiC_scaffold_Chr_1	12204469	100
149361	H1	44.758	HiC_scaffold_Chr_1	12205022	100
140589	H1	42.933	HiC_scaffold_Chr_1	12232881	98.438
38252	H1	44.758	HiC_scaffold_Chr_1	12257872	100
43874	H1	41.224	HiC_scaffold_Chr_1	12257920	100
183114	H1	44.758	HiC_scaffold_Chr_1	12309302	100
139121	H1	39.417	HiC_scaffold_Chr_1	12309446	100
80291	H1	44.758	HiC_scaffold_Chr_1	12585469	100
36944	H1	44.758	HiC_scaffold_Chr_1	12590919	100
217692	H1	39.417	HiC_scaffold_Chr_1	12612103	100
197208	H1	43.556	HiC_scaffold_Chr_1	12701779	100
197208	H1	43.556	HiC_scaffold_Chr_1	12715998	100
39862	H1	41.224	HiC_scaffold_Chr_1	12772423	100
65408	H1	41.224	HiC_scaffold_Chr_1	12829525	100
41202	H1	41.907	HiC_scaffold_Chr_1	12832076	100
175531	H1	41.224	HiC_scaffold_Chr_1	13124816	100
81927	H1	44.758	HiC_scaffold_Chr_1	13154117	100
29442	H1	41.224	HiC_scaffold_Chr_1	13324147	100
60655	H1	41.224	HiC_scaffold_Chr_1	13328457	100
99901	H1	41.907	HiC_scaffold_Chr_1	13629842	100
151170	H1	44.758	HiC_scaffold_Chr_1	13663845	100
186365	H1	41.224	HiC_scaffold_Chr_1	13663945	100
9333	H1	41.907	HiC_scaffold_Chr_1	13668803	100
9333	H1	41.907	HiC_scaffold_Chr_1	13672102	100
109373	H1	52.962	HiC_scaffold_Chr_1	13714835	100
88463	H1	38.181	HiC_scaffold_Chr_1	13730183	100
172817	H1	41.224	HiC_scaffold_Chr_1	13965521	100
81186	H1	51.316	HiC_scaffold_Chr_1	14009383	100
108492	H1	41.224	HiC_scaffold_Chr_1	14079606	100
107119	H1	44.758	HiC_scaffold_Chr_1	14184293	100
143810	H1	44.758	HiC_scaffold_Chr_1	14187285	100
54209	H1	44.758	HiC_scaffold_Chr_1	14194821	100
220899	H1	41.224	HiC_scaffold_Chr_1	14195190	100
220899	H1	41.224	HiC_scaffold_Chr_1	14199253	96.825
49340	H1	41.907	HiC_scaffold_Chr_1	14434000	100
49340	H1	41.907	HiC_scaffold_Chr_1	14453187	100
228974	H1	41.224	HiC_scaffold_Chr_1	14470382	100
169374	H1	41.224	HiC_scaffold_Chr_1	14578673	100
44422	H1	41.907	HiC_scaffold_Chr_1	14744186	100
128467	H1	44.758	HiC_scaffold_Chr_1	14747114	100
173448	H1	44.758	HiC_scaffold_Chr_1	14747169	100
173387	H1	44.758	HiC_scaffold_Chr_1	14761419	100
210775	H1	45.091	HiC_scaffold_Chr_1	14844051	100
7559	H1	41.224	HiC_scaffold_Chr_1	14857105	100
154555	H1	41.224	HiC_scaffold_Chr_1	14953221	100
154555	H1	41.224	HiC_scaffold_Chr_1	14962055	87.5
210746	H1	44.758	HiC_scaffold_Chr_1	14997018	100
168226	H1	41.224	HiC_scaffold_Chr_1	14997021	100
68466	H1	41.907	HiC_scaffold_Chr_1	14997570	100
211274	H1	44.758	HiC_scaffold_Chr_1	15145118	100
15743	H1	44.758	HiC_scaffold_Chr_1	15145250	100
194094	H1	45.091	HiC_scaffold_Chr_1	15246825	100
187193	H1	42.933	HiC_scaffold_Chr_1	15246892	100
126293	H1	41.224	HiC_scaffold_Chr_1	15374104	100
234397	H1	44.758	HiC_scaffold_Chr_1	15451876	100
234397	H1	44.758	HiC_scaffold_Chr_1	15570983	100
205454	H1	41.224	HiC_scaffold_Chr_1	15588055	100
126307	H1	47.443	HiC_scaffold_Chr_1	15801520	100
3855	H1	41.224	HiC_scaffold_Chr_1	15807151	100
124358	H1	38.747	HiC_scaffold_Chr_1	15807251	100
216208	H1	44.758	HiC_scaffold_Chr_1	15813671	98.438
87004	H1	38.747	HiC_scaffold_Chr_1	15862425	100
138146	H1	44.758	HiC_scaffold_Chr_1	15955391	100
213086	H1	39.417	HiC_scaffold_Chr_1	15958572	100
209443	H1	39.417	HiC_scaffold_Chr_1	15958757	100
138146	H1	44.758	HiC_scaffold_Chr_1	16008464	98.438
213086	H1	39.417	HiC_scaffold_Chr_1	16011637	100
209443	H1	39.417	HiC_scaffold_Chr_1	16011822	100
172385	H1	41.224	HiC_scaffold_Chr_1	16097331	100
128890	H1	47.443	HiC_scaffold_Chr_1	16118285	100
217909	H1	44.758	HiC_scaffold_Chr_1	16151265	98.361
117159	H1	41.224	HiC_scaffold_Chr_1	16151742	100
217909	H1	44.758	HiC_scaffold_Chr_1	16169120	98.361
117159	H1	41.224	HiC_scaffold_Chr_1	16169593	100
217909	H1	44.758	HiC_scaffold_Chr_1	16206769	100
102004	H1	41.224	HiC_scaffold_Chr_1	16438113	100
155616	H1	43.556	HiC_scaffold_Chr_1	16472004	100
135678	H1	41.224	HiC_scaffold_Chr_1	17001283	98.438
75554	H1	38.747	HiC_scaffold_Chr_1	17361415	100
2918	H1	41.224	HiC_scaffold_Chr_1	17486751	100
229848	H1	44.758	HiC_scaffold_Chr_1	17493251	100
94636	H1	41.907	HiC_scaffold_Chr_1	17868907	100
126154	H1	41.224	HiC_scaffold_Chr_1	17906868	100
111355	H1	41.907	HiC_scaffold_Chr_1	17949872	93.75
111355	H1	41.907	HiC_scaffold_Chr_1	17959653	100
111355	H1	41.907	HiC_scaffold_Chr_1	17977517	100
54544	H1	41.907	HiC_scaffold_Chr_1	17986407	98.438
111355	H1	41.907	HiC_scaffold_Chr_1	17991616	96.875
71091	H1	54.565	HiC_scaffold_Chr_1	18215691	91.803
71091	H1	54.565	HiC_scaffold_Chr_1	18215795	90.164
71091	H1	54.565	HiC_scaffold_Chr_1	18275339	90.323
71091	H1	54.565	HiC_scaffold_Chr_1	18287791	100
116587	H1	44.758	HiC_scaffold_Chr_1	18325152	100
102058	H1	41.907	HiC_scaffold_Chr_1	18325227	100
20409	H1	41.224	HiC_scaffold_Chr_1	18328504	100
176925	H1	41.224	HiC_scaffold_Chr_1	18328600	100
142042	H1	44.758	HiC_scaffold_Chr_1	18339584	100
164478	H1	41.224	HiC_scaffold_Chr_1	18397627	100
144917	H1	44.758	HiC_scaffold_Chr_1	18397629	98.438
87514	H1	44.758	HiC_scaffold_Chr_1	18410072	93.75
87514	H1	44.758	HiC_scaffold_Chr_1	18445817	100
94828	H1	44.758	HiC_scaffold_Chr_1	18445909	100
134847	H1	41.224	HiC_scaffold_Chr_1	18447126	100
221861	H1	41.224	HiC_scaffold_Chr_1	18447211	100
24949	H1	38.747	HiC_scaffold_Chr_1	18611193	100
177442	H1	20.11	HiC_scaffold_Chr_1	18611278	100
166927	H1	47.443	HiC_scaffold_Chr_1	18611281	100
51828	H1	38.747	HiC_scaffold_Chr_1	18624111	100
74163	H1	41.224	HiC_scaffold_Chr_1	18648282	100
129491	H1	39.417	HiC_scaffold_Chr_1	18648368	100
88264	H1	38.747	HiC_scaffold_Chr_1	18707138	100
224461	H1	39.417	HiC_scaffold_Chr_1	18730660	100
144763	H1	39.417	HiC_scaffold_Chr_1	18730745	100
25079	H1	38.747	HiC_scaffold_Chr_1	18819915	95.312
182309	H1	39.417	HiC_scaffold_Chr_1	18866398	100
182309	H1	39.417	HiC_scaffold_Chr_1	18879065	100
46671	H1	38.747	HiC_scaffold_Chr_1	18879415	100
34221	H1	38.747	HiC_scaffold_Chr_1	18879505	100
25079	H1	38.747	HiC_scaffold_Chr_1	18889673	100
56112	H1	40.135	HiC_scaffold_Chr_1	18915374	98.438
247708	H1	39.417	HiC_scaffold_Chr_1	19167487	100
282929	H1	37.076	HiC_scaffold_Chr_1	19167566	100
70165	H1	38.747	HiC_scaffold_Chr_1	19245179	100
133340	H1	39.417	HiC_scaffold_Chr_1	19330598	98.462
30778	H1	37.805	HiC_scaffold_Chr_1	19561948	98.438
30778	H1	37.805	HiC_scaffold_Chr_1	19586612	100
17448	H1	38.747	HiC_scaffold_Chr_1	19591856	100
175025	H1	33.714	HiC_scaffold_Chr_1	19591920	100
118969	H1	38.747	HiC_scaffold_Chr_1	19740952	100
100899	H1	38.747	HiC_scaffold_Chr_1	19742123	100
107208	H1	38.747	HiC_scaffold_Chr_1	19769292	100
107208	H1	38.747	HiC_scaffold_Chr_1	19779646	100
157626	H1	39.417	HiC_scaffold_Chr_1	19852884	98.438
157626	H1	39.417	HiC_scaffold_Chr_1	19871278	100
54283	H1	38.747	HiC_scaffold_Chr_1	20255425	100
93654	H1	38.747	HiC_scaffold_Chr_1	20255481	100
134348	H1	39.417	HiC_scaffold_Chr_1	20515663	100
82535	H1	46.713	HiC_scaffold_Chr_1	20515812	100
118070	H1	38.747	HiC_scaffold_Chr_1	20521902	100
45729	H1	41.907	HiC_scaffold_Chr_1	20521956	100
202927	H1	37.076	HiC_scaffold_Chr_1	20532528	100
231577	H1	39.417	HiC_scaffold_Chr_1	20536352	100
202927	H1	37.076	HiC_scaffold_Chr_1	20539077	96.923
231577	H1	39.417	HiC_scaffold_Chr_1	20542892	100
10698	H1	38.747	HiC_scaffold_Chr_1	20549873	100
211203	H1	39.417	HiC_scaffold_Chr_1	20554648	100
119266	H1	41.224	HiC_scaffold_Chr_1	20554765	100
190673	H1	37.076	HiC_scaffold_Chr_1	20685474	100
209225	H1	39.417	HiC_scaffold_Chr_1	20761880	100
203625	H1	39.417	HiC_scaffold_Chr_1	20767010	100
72435	H1	38.747	HiC_scaffold_Chr_1	21141035	100
71091	H1	54.565	HiC_scaffold_Chr_1	21212168	91.935
72435	H1	38.747	HiC_scaffold_Chr_1	21330703	100
144441	H1	37.076	HiC_scaffold_Chr_1	21507400	100
12180	H1	38.747	HiC_scaffold_Chr_1	21510004	100
22878	H1	38.747	HiC_scaffold_Chr_1	21511732	100
69631	H1	38.747	HiC_scaffold_Chr_1	21564448	100
16253	H1	38.747	HiC_scaffold_Chr_1	21565812	100
116951	H1	38.181	HiC_scaffold_Chr_1	21770643	100
229975	H1	39.417	HiC_scaffold_Chr_1	21853405	100
160738	H1	37.076	HiC_scaffold_Chr_1	21936480	100
97564	H1	38.747	HiC_scaffold_Chr_1	21938262	100
201897	H1	47.443	HiC_scaffold_Chr_1	22002102	100
154526	H1	26.563	HiC_scaffold_Chr_1	22230112	100
91612	H1	38.747	HiC_scaffold_Chr_1	22230179	100
223051	H1	39.417	HiC_scaffold_Chr_1	22373629	100
161681	H1	39.417	HiC_scaffold_Chr_1	22426472	100
62456	H1	38.747	HiC_scaffold_Chr_1	22426567	100
131020	H1	39.417	HiC_scaffold_Chr_1	22565956	98.438
204291	H1	47.443	HiC_scaffold_Chr_1	22656931	100
89697	H1	38.747	HiC_scaffold_Chr_1	22675119	100
194030	H1	39.417	HiC_scaffold_Chr_1	22779758	100
235149	H1	39.417	HiC_scaffold_Chr_1	22779857	100
194030	H1	39.417	HiC_scaffold_Chr_1	22789961	100
235149	H1	39.417	HiC_scaffold_Chr_1	22790060	100
158863	H1	39.417	HiC_scaffold_Chr_1	22899541	100
158863	H1	39.417	HiC_scaffold_Chr_1	22923151	100
132192	H1	39.417	HiC_scaffold_Chr_1	23038561	100
132192	H1	39.417	HiC_scaffold_Chr_1	23078486	100
107352	H1	38.747	HiC_scaffold_Chr_1	23312962	100
155616	H1	43.556	HiC_scaffold_Chr_1	23754508	100
151780	H1	41.224	HiC_scaffold_Chr_1	24238496	100
115009	H1	38.747	HiC_scaffold_Chr_1	24238566	100
159345	H1	39.417	HiC_scaffold_Chr_1	24271185	98.438
123985	H1	38.747	HiC_scaffold_Chr_1	24361709	100
221807	H1	39.417	HiC_scaffold_Chr_1	24361793	100
134984	H1	39.417	HiC_scaffold_Chr_1	24538044	100
55834	H1	38.747	HiC_scaffold_Chr_1	25037319	100
158571	H1	32.369	HiC_scaffold_Chr_1	25813626	100
220786	H1	39.417	HiC_scaffold_Chr_1	26554050	100
59587	H1	38.747	HiC_scaffold_Chr_1	26554137	100
94939	H1	38.747	HiC_scaffold_Chr_1	26558572	100
47981	H1	38.747	HiC_scaffold_Chr_1	26558637	100
87684	H1	41.907	HiC_scaffold_Chr_1	26559185	100
133621	H1	35.01	HiC_scaffold_Chr_1	26564547	100
107415	H1	38.747	HiC_scaffold_Chr_1	26792684	98.438
134072	H1	3.542	HiC_scaffold_Chr_1	26885450	98.438
145876	H1	45.091	HiC_scaffold_Chr_1	26895870	100
195792	H1	37.076	HiC_scaffold_Chr_1	26931678	100
44165	H1	38.747	HiC_scaffold_Chr_1	27345846	100
96490	H1	38.747	HiC_scaffold_Chr_1	27345848	100
234464	H1	39.417	HiC_scaffold_Chr_1	27347472	100
191425	H1	39.417	HiC_scaffold_Chr_1	27347548	100
192066	H1	37.076	HiC_scaffold_Chr_1	27471911	100
161439	H1	39.417	HiC_scaffold_Chr_1	27475542	98.438
68556	H1	38.747	HiC_scaffold_Chr_1	27996604	100
101656	H1	38.747	HiC_scaffold_Chr_1	28077062	100
86790	H1	38.747	HiC_scaffold_Chr_1	28077151	100
78170	H1	38.747	HiC_scaffold_Chr_1	28138959	100
180662	H1	37.076	HiC_scaffold_Chr_1	28339447	100
142931	H1	39.417	HiC_scaffold_Chr_1	28339580	100
138017	H1	39.417	HiC_scaffold_Chr_1	28433074	100
35539	H1	38.747	HiC_scaffold_Chr_1	28435542	100
95047	H1	38.747	HiC_scaffold_Chr_1	28435635	100
184852	H1	11.965	HiC_scaffold_Chr_1	28481481	98.438
3722	H1	38.747	HiC_scaffold_Chr_1	28481548	98.438
156108	H1	39.417	HiC_scaffold_Chr_1	28632015	100
112330	H1	38.747	HiC_scaffold_Chr_1	28632102	100
196862	H2	0	HiC_scaffold_Chr_2	182983	100
132769	H2	8.492	HiC_scaffold_Chr_2	192558	98.438
55468	H2	0	HiC_scaffold_Chr_2	192623	98.438
10395	H2	0	HiC_scaffold_Chr_2	211014	100
189960	H2	0	HiC_scaffold_Chr_2	216680	100
146447	H2	1.095	HiC_scaffold_Chr_2	297528	98.438
60724	H2	0	HiC_scaffold_Chr_2	319955	100
58464	H2	0	HiC_scaffold_Chr_2	320062	98.438
159634	H2	3.175	HiC_scaffold_Chr_2	681188	100
24877	H2	2.089	HiC_scaffold_Chr_2	1416357	96.875
112649	H2	2.089	HiC_scaffold_Chr_2	1416426	100
24877	H2	2.089	HiC_scaffold_Chr_2	1428697	100
112649	H2	2.089	HiC_scaffold_Chr_2	1428768	100
107425	H2	2.089	HiC_scaffold_Chr_2	1885790	100
151771	H2	11.808	HiC_scaffold_Chr_2	1903409	96.875
29735	H2	0	HiC_scaffold_Chr_2	2107611	100
102299	H2	0	HiC_scaffold_Chr_2	2148790	100
102299	H2	0	HiC_scaffold_Chr_2	2162530	100
22984	H2	2.089	HiC_scaffold_Chr_2	2269577	100
197023	H2	2.089	HiC_scaffold_Chr_2	2417922	100
27637	H2	2.089	HiC_scaffold_Chr_2	2633829	100
22984	H2	2.089	HiC_scaffold_Chr_2	2637569	93.103
229198	H2	2.089	HiC_scaffold_Chr_2	3325273	100
87411	H2	12.959	HiC_scaffold_Chr_2	3634383	100
20031	H2	2.089	HiC_scaffold_Chr_2	3797463	100
223784	H2	32.246	HiC_scaffold_Chr_2	3806557	100
4253	H2	4.272	HiC_scaffold_Chr_2	3806616	100
108345	H2	12.959	HiC_scaffold_Chr_2	3806730	100
223784	H2	32.246	HiC_scaffold_Chr_2	3810091	93.548
74294	H2	12.959	HiC_scaffold_Chr_2	4336784	100
133831	H2	17.463	HiC_scaffold_Chr_2	4336851	98.438
1777	H2	4.272	HiC_scaffold_Chr_2	4441352	98.438
137527	H2	12.959	HiC_scaffold_Chr_2	4441471	98.438
1777	H2	4.272	HiC_scaffold_Chr_2	4454827	98.438
137527	H2	12.959	HiC_scaffold_Chr_2	4454946	98.438
167534	H2	9.638	HiC_scaffold_Chr_2	4565402	100
52080	H2	19.431	HiC_scaffold_Chr_2	4570128	100
32503	H2	12.959	HiC_scaffold_Chr_2	4601599	95.312
167534	H2	9.638	HiC_scaffold_Chr_2	4610426	100
52080	H2	19.431	HiC_scaffold_Chr_2	4619951	92.188
192801	H2	9.638	HiC_scaffold_Chr_2	4620115	100
32503	H2	12.959	HiC_scaffold_Chr_2	4623549	100
86526	H2	12.959	HiC_scaffold_Chr_2	4648077	100
167534	H2	9.638	HiC_scaffold_Chr_2	4648172	100
117776	H2	12.959	HiC_scaffold_Chr_2	4676447	100
101444	H2	9.638	HiC_scaffold_Chr_2	4679484	100
244725	H2	19.677	HiC_scaffold_Chr_2	4728231	96.875
229436	H2	9.638	HiC_scaffold_Chr_2	5287437	100
229436	H2	9.638	HiC_scaffold_Chr_2	5297655	98.276
192526	H2	12.959	HiC_scaffold_Chr_2	5674346	100
14198	H2	19.431	HiC_scaffold_Chr_2	5675792	98.438
203913	H2	17.26	HiC_scaffold_Chr_2	5904168	100
26121	H2	12.959	HiC_scaffold_Chr_2	6382162	100
72969	H2	17.866	HiC_scaffold_Chr_2	7344280	100
46842	H2	13.91	HiC_scaffold_Chr_2	7412561	100
231143	H2	19.431	HiC_scaffold_Chr_2	7818366	100
180462	H2	14.836	HiC_scaffold_Chr_2	8083407	100
89700	H2	19.431	HiC_scaffold_Chr_2	8083507	100
98000	H2	17.26	HiC_scaffold_Chr_2	8443113	100
68078	H2	18.664	HiC_scaffold_Chr_2	8522549	98.438
176965	H2	19.431	HiC_scaffold_Chr_2	8533733	100
45354	H2	17.061	HiC_scaffold_Chr_2	8775857	100
132080	H2	17.26	HiC_scaffold_Chr_2	8922193	100
15448	H2	17.558	HiC_scaffold_Chr_2	8957801	100
174363	H2	18.721	HiC_scaffold_Chr_2	9826271	100
33328	H2	12.959	HiC_scaffold_Chr_2	9826358	100
126659	H2	17.26	HiC_scaffold_Chr_2	9882042	98.438
126659	H2	17.26	HiC_scaffold_Chr_2	10006919	100
126659	H2	17.26	HiC_scaffold_Chr_2	10032375	100
46842	H2	13.91	HiC_scaffold_Chr_2	10080927	98.438
8044	H2	11.808	HiC_scaffold_Chr_2	10103866	100
156091	H2	19.431	HiC_scaffold_Chr_2	10446923	98.438
133252	H2	19.431	HiC_scaffold_Chr_2	10461207	100
113289	H2	36.173	HiC_scaffold_Chr_2	10510513	95.312
113289	H2	36.173	HiC_scaffold_Chr_2	10526078	95.312
113289	H2	36.173	HiC_scaffold_Chr_2	10583048	93.75
215948	H2	19.431	HiC_scaffold_Chr_2	10937956	100
173743	H2	13.91	HiC_scaffold_Chr_2	11037295	98.305
186534	H2	13.91	HiC_scaffold_Chr_2	12908021	100
141710	H2	14.836	HiC_scaffold_Chr_2	13097900	100
121210	H2	19.431	HiC_scaffold_Chr_2	14128796	100
109151	H2	23.146	HiC_scaffold_Chr_2	14348310	96.667
46021	H2	17.26	HiC_scaffold_Chr_2	14498868	100
109151	H2	23.146	HiC_scaffold_Chr_2	14498966	100
29679	H2	9.638	HiC_scaffold_Chr_2	14764119	98.438
152312	H2	13.91	HiC_scaffold_Chr_2	15097470	100
190311	H2	19.431	HiC_scaffold_Chr_2	15832227	100
139305	H2	17.26	HiC_scaffold_Chr_2	17218500	100
139305	H2	17.26	HiC_scaffold_Chr_2	17280823	100
200193	H2	9.638	HiC_scaffold_Chr_2	17496765	100
79307	H2	11.808	HiC_scaffold_Chr_2	17497240	100
97850	H2	17.26	HiC_scaffold_Chr_2	17497333	100
191938	H2	17.069	HiC_scaffold_Chr_2	17572579	100
46021	H2	17.26	HiC_scaffold_Chr_2	17701332	100
109151	H2	23.146	HiC_scaffold_Chr_2	17701430	100
121210	H2	19.431	HiC_scaffold_Chr_2	17882480	96.875
222875	H2	17.26	HiC_scaffold_Chr_2	17945573	100
5935	H2	17.26	HiC_scaffold_Chr_2	17972460	100
20740	H2	17.26	HiC_scaffold_Chr_2	18140585	100
124924	H2	39.3	HiC_scaffold_Chr_2	18169479	94.828
124924	H2	39.3	HiC_scaffold_Chr_2	18205208	94.828
124924	H2	39.3	HiC_scaffold_Chr_2	18281513	88.71
10744	H2	17.061	HiC_scaffold_Chr_2	18385780	96.875
10744	H2	17.061	HiC_scaffold_Chr_2	18385948	98.438
10744	H2	17.061	HiC_scaffold_Chr_2	18386032	96.875
10744	H2	17.061	HiC_scaffold_Chr_2	18386116	100
10744	H2	17.061	HiC_scaffold_Chr_2	18386200	98.438
10744	H2	17.061	HiC_scaffold_Chr_2	18386284	98.438
10744	H2	17.061	HiC_scaffold_Chr_2	18386368	92.188
49298	H2	17.26	HiC_scaffold_Chr_2	18670659	100
117095	H2	19.431	HiC_scaffold_Chr_2	18673786	100
9635	H2	19.276	HiC_scaffold_Chr_2	18827722	100
114327	H2	19.431	HiC_scaffold_Chr_2	19309845	100
282673	H2	11.808	HiC_scaffold_Chr_2	19319031	92.188
114327	H2	19.431	HiC_scaffold_Chr_2	19323339	95.312
114327	H2	19.431	HiC_scaffold_Chr_2	19387573	96.875
282673	H2	11.808	HiC_scaffold_Chr_2	19390142	98.438
184308	H2	25.987	HiC_scaffold_Chr_2	19464094	94
195370	H2	30.515	HiC_scaffold_Chr_2	19464096	100
6224	H2	19.431	HiC_scaffold_Chr_2	20463363	100
215950	H2	17.069	HiC_scaffold_Chr_2	20596843	100
174182	H2	14.836	HiC_scaffold_Chr_2	20739662	100
19938	H2	17.069	HiC_scaffold_Chr_2	20739727	100
144475	H2	24.724	HiC_scaffold_Chr_2	20796157	100
95689	H2	25.987	HiC_scaffold_Chr_2	21590641	100
134075	H2	24.724	HiC_scaffold_Chr_2	21625583	100
71080	H2	24.724	HiC_scaffold_Chr_2	21674695	100
108801	H2	24.724	HiC_scaffold_Chr_2	21806507	98.438
177606	H2	23.621	HiC_scaffold_Chr_2	21818666	100
156018	H2	27.498	HiC_scaffold_Chr_2	21822868	98.438
172185	H2	34.218	HiC_scaffold_Chr_2	22103458	100
172185	H2	34.218	HiC_scaffold_Chr_2	22129190	93.548
99200	H2	25.987	HiC_scaffold_Chr_2	22207009	100
76675	H2	24.724	HiC_scaffold_Chr_2	22213250	100
199161	H2	25.987	HiC_scaffold_Chr_2	22213355	100
171359	H2	23.844	HiC_scaffold_Chr_2	22408070	100
182066	H2	25.987	HiC_scaffold_Chr_2	22421645	100
156224	H2	25.987	HiC_scaffold_Chr_2	22424441	100
51236	H2	25.987	HiC_scaffold_Chr_2	22492831	98.438
121308	H2	23.844	HiC_scaffold_Chr_2	22532904	100
13118	H2	24.724	HiC_scaffold_Chr_2	22563848	98.438
143921	H2	15.479	HiC_scaffold_Chr_2	22582946	100
126833	H2	20.049	HiC_scaffold_Chr_2	22582995	100
197228	H2	30.515	HiC_scaffold_Chr_2	22662273	100
197228	H2	30.515	HiC_scaffold_Chr_2	22688190	98.387
69299	H2	17.069	HiC_scaffold_Chr_2	22688562	98.438
200641	H2	25.987	HiC_scaffold_Chr_2	22716368	100
195768	H2	25.987	HiC_scaffold_Chr_2	22835703	100
58687	H2	24.724	HiC_scaffold_Chr_2	23173200	100
74533	H2	20.049	HiC_scaffold_Chr_2	23185766	98.438
122632	H2	40.3	HiC_scaffold_Chr_2	23580093	98.438
155891	H2	34.218	HiC_scaffold_Chr_2	23603999	100
184308	H2	25.987	HiC_scaffold_Chr_2	23604148	94
184308	H2	25.987	HiC_scaffold_Chr_2	23624575	100
195370	H2	30.515	HiC_scaffold_Chr_2	23631004	100
184308	H2	25.987	HiC_scaffold_Chr_2	23631006	96
195370	H2	30.515	HiC_scaffold_Chr_2	23636661	100
184308	H2	25.987	HiC_scaffold_Chr_2	23636663	96
184308	H2	25.987	HiC_scaffold_Chr_2	23646075	89.062
229797	H2	25.987	HiC_scaffold_Chr_2	23655191	100
66561	H2	25.987	HiC_scaffold_Chr_2	23655273	100
213954	H2	25.987	HiC_scaffold_Chr_2	23659339	100
125518	H2	25.987	HiC_scaffold_Chr_2	23674454	100
103673	H2	32.246	HiC_scaffold_Chr_2	23726405	100
78024	H2	30.515	HiC_scaffold_Chr_2	23832836	96.875
197866	H2	34.824	HiC_scaffold_Chr_2	23843261	98.438
42923	H2	30.515	HiC_scaffold_Chr_2	23884547	98.438
235595	H2	32.246	HiC_scaffold_Chr_2	23895802	98.438
152818	H2	32.246	HiC_scaffold_Chr_2	23928772	100
27862	H2	30.515	HiC_scaffold_Chr_2	24014873	100
107229	H2	25.987	HiC_scaffold_Chr_2	24096378	98.438
107229	H2	25.987	HiC_scaffold_Chr_2	24096549	98.214
168192	H2	30.515	HiC_scaffold_Chr_2	24108593	98.438
235146	H2	30.515	HiC_scaffold_Chr_2	24118856	100
123191	H2	30.515	HiC_scaffold_Chr_2	24130271	100
107856	H2	30.515	HiC_scaffold_Chr_2	24211363	98.438
224852	H2	30.515	HiC_scaffold_Chr_2	24219283	96.875
122124	H2	25.987	HiC_scaffold_Chr_2	24229674	100
129110	H2	30.515	HiC_scaffold_Chr_2	24248557	100
140009	H2	30.515	HiC_scaffold_Chr_2	24433846	100
193469	H2	30.515	HiC_scaffold_Chr_2	24463908	92.727
193469	H2	30.515	HiC_scaffold_Chr_2	24498569	100
193469	H2	30.515	HiC_scaffold_Chr_2	24510000	100
124862	H2	32.246	HiC_scaffold_Chr_2	24594445	100
162606	H2	25.987	HiC_scaffold_Chr_2	24594582	100
30156	H2	32.246	HiC_scaffold_Chr_2	24594584	100
115188	H2	41.36	HiC_scaffold_Chr_2	24594767	100
213664	H2	30.515	HiC_scaffold_Chr_2	24607342	100
131906	H2	15.479	HiC_scaffold_Chr_2	24665407	100
169326	H2	32.246	HiC_scaffold_Chr_2	24702387	100
86701	H2	32.246	HiC_scaffold_Chr_2	24702498	100
229641	H2	29.617	HiC_scaffold_Chr_2	24740414	100
118580	H2	32.246	HiC_scaffold_Chr_2	24744150	100
27681	H2	32.246	HiC_scaffold_Chr_2	24744246	100
137956	H2	30.515	HiC_scaffold_Chr_2	24773304	98.438
137956	H2	30.515	HiC_scaffold_Chr_2	24787908	100
207365	H2	32.246	HiC_scaffold_Chr_2	24947338	100
13237	H2	30.515	HiC_scaffold_Chr_2	25001116	100
115258	H2	30.515	HiC_scaffold_Chr_2	25024989	100
154730	H2	32.246	HiC_scaffold_Chr_2	25069175	100
222907	H2	32.246	HiC_scaffold_Chr_2	25145053	100
222907	H2	32.246	HiC_scaffold_Chr_2	25178151	100
91458	H2	30.515	HiC_scaffold_Chr_2	25184581	100
8003	H2	34.824	HiC_scaffold_Chr_2	25314190	100
118448	H2	30.515	HiC_scaffold_Chr_2	25363959	100
39664	H2	32.246	HiC_scaffold_Chr_2	25427601	100
50268	H2	30.515	HiC_scaffold_Chr_2	25437469	100
149359	H2	30.515	HiC_scaffold_Chr_2	25465039	100
176557	H2	30.515	HiC_scaffold_Chr_2	25486475	100
81246	H2	30.515	HiC_scaffold_Chr_2	25492563	100
90066	H2	30.515	HiC_scaffold_Chr_2	25505893	100
203905	H2	32.246	HiC_scaffold_Chr_2	25552629	100
55472	H2	33.692	HiC_scaffold_Chr_2	25552766	100
225616	H2	30.515	HiC_scaffold_Chr_2	25562664	100
155889	H2	34.218	HiC_scaffold_Chr_2	25562810	100
225616	H2	30.515	HiC_scaffold_Chr_2	25577691	100
155889	H2	34.218	HiC_scaffold_Chr_2	25577837	100
185817	H2	21.013	HiC_scaffold_Chr_2	25597148	100
210214	H2	28.067	HiC_scaffold_Chr_2	25597304	100
209820	H2	32.246	HiC_scaffold_Chr_2	25654327	100
233354	H2	32.246	HiC_scaffold_Chr_2	25720782	98.438
70527	H2	32.246	HiC_scaffold_Chr_2	25725625	100
81460	H2	33.692	HiC_scaffold_Chr_2	25776354	100
201863	H2	32.246	HiC_scaffold_Chr_2	25846870	100
173890	H2	33.692	HiC_scaffold_Chr_2	25861067	100
170284	H2	32.246	HiC_scaffold_Chr_2	25873973	100
43547	H2	32.246	HiC_scaffold_Chr_2	25874055	100
229773	H2	33.692	HiC_scaffold_Chr_2	25906027	100
146921	H2	32.246	HiC_scaffold_Chr_2	25989799	100
178846	H2	32.246	HiC_scaffold_Chr_2	25989905	100
204355	H2	32.246	HiC_scaffold_Chr_2	26035337	98.438
3265	H2	30.515	HiC_scaffold_Chr_2	26035339	100
125046	H2	25.987	HiC_scaffold_Chr_2	26035600	100
93424	H2	32.246	HiC_scaffold_Chr_2	26047508	100
197001	H2	32.246	HiC_scaffold_Chr_2	26111171	100
111245	H2	32.246	HiC_scaffold_Chr_2	26208507	100
111245	H2	32.246	HiC_scaffold_Chr_2	26223320	91.935
59320	H2	32.246	HiC_scaffold_Chr_2	26241107	100
226812	H2	33.692	HiC_scaffold_Chr_2	26276034	100
216988	H2	32.246	HiC_scaffold_Chr_2	26276304	100
130688	H2	30.515	HiC_scaffold_Chr_2	26276451	100
131423	H2	30.515	HiC_scaffold_Chr_2	26311637	100
55557	H2	25.987	HiC_scaffold_Chr_2	26318827	92.188
197101	H2	32.246	HiC_scaffold_Chr_2	26318890	92.188
197101	H2	32.246	HiC_scaffold_Chr_2	26364974	100
55557	H2	25.987	HiC_scaffold_Chr_2	26365037	100
200429	H2	30.515	HiC_scaffold_Chr_2	26385374	100
138439	H2	30.515	HiC_scaffold_Chr_2	26385475	100
215048	H2	26.639	HiC_scaffold_Chr_2	26386153	98.438
68781	H2	31.155	HiC_scaffold_Chr_2	26402298	100
30037	H2	30.515	HiC_scaffold_Chr_2	26423610	100
160208	H2	30.515	HiC_scaffold_Chr_2	26424428	100
30037	H2	30.515	HiC_scaffold_Chr_2	26439088	100
160208	H2	30.515	HiC_scaffold_Chr_2	26439878	100
147363	H2	30.515	HiC_scaffold_Chr_2	26468751	100
155394	H2	30.515	HiC_scaffold_Chr_2	26517404	100
109266	H2	33.692	HiC_scaffold_Chr_2	26538244	100
33628	H2	30.515	HiC_scaffold_Chr_2	26538501	100
91925	H2	21.761	HiC_scaffold_Chr_2	26542327	100
204087	H2	30.515	HiC_scaffold_Chr_2	26542399	100
118272	H2	33.692	HiC_scaffold_Chr_2	26555420	100
62995	H2	30.515	HiC_scaffold_Chr_2	26582945	100
105197	H2	30.515	HiC_scaffold_Chr_2	26636899	100
59680	H2	30.515	HiC_scaffold_Chr_2	26791226	100
59680	H2	30.515	HiC_scaffold_Chr_2	26808670	100
2205	H2	30.515	HiC_scaffold_Chr_2	26837310	100
135645	H2	33.692	HiC_scaffold_Chr_2	26840377	100
187056	H2	32.246	HiC_scaffold_Chr_2	26840468	100
213293	H2	32.246	HiC_scaffold_Chr_2	26890957	98.438
206239	H2	36.173	HiC_scaffold_Chr_2	26895185	98.438
28050	H2	32.246	HiC_scaffold_Chr_2	26895357	100
98398	H2	33.692	HiC_scaffold_Chr_2	26895431	100
233386	H2	33.692	HiC_scaffold_Chr_2	26917593	100
6077	H2	33.692	HiC_scaffold_Chr_2	26917702	100
88478	H2	33.692	HiC_scaffold_Chr_2	26933037	100
16644	H2	30.515	HiC_scaffold_Chr_2	26934960	100
57978	H2	41.36	HiC_scaffold_Chr_2	26984118	98.438
103132	H2	32.246	HiC_scaffold_Chr_2	27005377	100
274976	H2	30.515	HiC_scaffold_Chr_2	27010828	100
212989	H2	32.246	HiC_scaffold_Chr_2	27018238	100
128585	H2	30.515	HiC_scaffold_Chr_2	27018345	100
118990	H2	31.155	HiC_scaffold_Chr_2	27102396	100
226975	H2	32.246	HiC_scaffold_Chr_2	27102499	98.438
49175	H2	32.246	HiC_scaffold_Chr_2	27116667	100
108174	H2	34.218	HiC_scaffold_Chr_2	27119271	98.438
12672	H2	29.617	HiC_scaffold_Chr_2	27165390	98.113
272903	H2	29.617	HiC_scaffold_Chr_2	27165775	95.312
122970	H2	30.515	HiC_scaffold_Chr_2	27188024	100
191664	H2	32.246	HiC_scaffold_Chr_2	27188990	100
161454	H2	33.692	HiC_scaffold_Chr_2	27189227	100
54675	H2	29.617	HiC_scaffold_Chr_2	27240832	100
99980	H2	32.246	HiC_scaffold_Chr_2	27268977	100
51935	H2	41.36	HiC_scaffold_Chr_2	27307259	100
51935	H2	41.36	HiC_scaffold_Chr_2	27323076	100
73574	H2	33.692	HiC_scaffold_Chr_2	27497670	100
153693	H2	34.824	HiC_scaffold_Chr_2	27586891	100
18593	H2	34.824	HiC_scaffold_Chr_2	27588154	100
171151	H2	33.692	HiC_scaffold_Chr_2	27594336	100
195152	H2	39.3	HiC_scaffold_Chr_2	27594418	100
43448	H2	34.824	HiC_scaffold_Chr_2	27594468	100
148707	H2	30.515	HiC_scaffold_Chr_2	27615173	100
137198	H2	32.246	HiC_scaffold_Chr_2	27616873	100
134944	H2	34.824	HiC_scaffold_Chr_2	27616979	100
144552	H2	36.173	HiC_scaffold_Chr_2	27758723	100
137965	H2	36.173	HiC_scaffold_Chr_2	27758790	100
43542	H2	36.173	HiC_scaffold_Chr_2	27772898	98.438
64469	H2	36.173	HiC_scaffold_Chr_2	27791955	96.875
140366	H2	36.173	HiC_scaffold_Chr_2	27799648	100
145198	H2	36.173	HiC_scaffold_Chr_2	27799795	98.438
75114	H2	44.572	HiC_scaffold_Chr_2	27807452	96.875
192818	H2	39.3	HiC_scaffold_Chr_2	27807570	98.438
200386	H2	36.173	HiC_scaffold_Chr_2	27829941	100
217615	H2	39.3	HiC_scaffold_Chr_2	27835060	100
56536	H2	42.549	HiC_scaffold_Chr_2	27835876	100
175336	H2	36.173	HiC_scaffold_Chr_2	27839502	98.438
113289	H2	36.173	HiC_scaffold_Chr_2	27914737	98.438
86611	H2	44.572	HiC_scaffold_Chr_2	27917180	98.438
186105	H2	42.549	HiC_scaffold_Chr_2	27949536	100
39803	H2	41.36	HiC_scaffold_Chr_2	27981034	100
91067	H2	41.36	HiC_scaffold_Chr_2	27992303	100
52462	H2	44.572	HiC_scaffold_Chr_2	27992405	100
47031	H2	39.3	HiC_scaffold_Chr_2	27992693	100
49068	H2	41.36	HiC_scaffold_Chr_2	28000209	100
56089	H2	42.549	HiC_scaffold_Chr_2	28030293	100
17014	H2	41.36	HiC_scaffold_Chr_2	28093549	98.438
116657	H2	39.3	HiC_scaffold_Chr_2	28093629	98.438
221373	H2	39.3	HiC_scaffold_Chr_2	28120864	100
125129	H2	39.3	HiC_scaffold_Chr_2	28166012	100
106949	H2	39.3	HiC_scaffold_Chr_2	28169261	98.438
269666	H2	41.36	HiC_scaffold_Chr_2	28190025	96.875
184899	H2	37.078	HiC_scaffold_Chr_2	28217599	100
1499	H2	41.36	HiC_scaffold_Chr_2	28240070	100
155596	H2	39.3	HiC_scaffold_Chr_2	28259476	100
77319	H2	39.3	HiC_scaffold_Chr_2	28262178	100
77319	H2	39.3	HiC_scaffold_Chr_2	28267030	95.082
14991	H2	42.549	HiC_scaffold_Chr_2	28275299	100
70136	H2	41.36	HiC_scaffold_Chr_2	28275391	100
20287	H2	41.36	HiC_scaffold_Chr_2	28280161	100
130325	H2	39.3	HiC_scaffold_Chr_2	28407218	100
130325	H2	39.3	HiC_scaffold_Chr_2	28419728	100
124924	H2	39.3	HiC_scaffold_Chr_2	28440628	100
79858	H2	39.3	HiC_scaffold_Chr_2	28480601	100
66713	H2	41.36	HiC_scaffold_Chr_2	28480683	100
108115	H2	42.549	HiC_scaffold_Chr_2	28512251	98.438
91719	H2	41.36	HiC_scaffold_Chr_2	28557705	96.875
147051	H2	41.36	HiC_scaffold_Chr_2	28563836	100
129153	H2	41.36	HiC_scaffold_Chr_2	28570250	100
178289	H2	41.36	HiC_scaffold_Chr_2	28608501	100
231821	H2	42.549	HiC_scaffold_Chr_2	28686953	100
50622	H2	41.36	HiC_scaffold_Chr_2	28695611	100
205229	H2	41.36	HiC_scaffold_Chr_2	28697982	100
205229	H2	41.36	HiC_scaffold_Chr_2	28704352	100
205229	H2	41.36	HiC_scaffold_Chr_2	28708342	100
205229	H2	41.36	HiC_scaffold_Chr_2	28712385	90.625
150896	H2	41.36	HiC_scaffold_Chr_2	28736242	96.875
231726	H2	41.36	HiC_scaffold_Chr_2	28736318	96.875
137001	H2	44.572	HiC_scaffold_Chr_2	28742119	100
219979	H2	39.3	HiC_scaffold_Chr_2	28747732	100
75427	H2	36.173	HiC_scaffold_Chr_2	28776739	100
186835	H2	39.3	HiC_scaffold_Chr_2	28776741	100
84788	H2	41.36	HiC_scaffold_Chr_2	28776793	100
201120	H2	41.36	HiC_scaffold_Chr_2	28787194	96.552
192695	H2	39.3	HiC_scaffold_Chr_2	28793469	100
21095	H2	42.549	HiC_scaffold_Chr_2	28822191	100
141563	H2	41.36	HiC_scaffold_Chr_2	28822277	100
138759	H2	36.173	HiC_scaffold_Chr_2	28831063	100
219202	H2	42.549	HiC_scaffold_Chr_2	28831201	100
188175	H2	41.36	HiC_scaffold_Chr_2	28848882	100
64837	H2	41.36	HiC_scaffold_Chr_2	28857045	100
224350	H2	42.549	HiC_scaffold_Chr_2	28867868	100
103149	H2	39.3	HiC_scaffold_Chr_2	28867988	100
148531	H2	41.36	HiC_scaffold_Chr_2	28868263	100
1399	H2	41.36	HiC_scaffold_Chr_2	28888491	100
41789	H2	39.3	HiC_scaffold_Chr_2	28888646	100
114699	H2	41.36	HiC_scaffold_Chr_2	28897076	100
135306	H2	41.36	HiC_scaffold_Chr_2	28897162	98.438
159257	H2	35.483	HiC_scaffold_Chr_2	28907966	100
95857	H2	41.36	HiC_scaffold_Chr_2	28979556	92
208117	H2	41.36	HiC_scaffold_Chr_2	28979558	98.438
134696	H2	42.549	HiC_scaffold_Chr_2	28984668	98.438
95857	H2	41.36	HiC_scaffold_Chr_2	28986190	100
231429	H2	39.3	HiC_scaffold_Chr_2	28986267	100
95857	H2	41.36	HiC_scaffold_Chr_2	28990830	92.982
40774	H2	39.3	HiC_scaffold_Chr_2	29005693	98.438
186910	H2	41.36	HiC_scaffold_Chr_2	29010228	96.875
29124	H2	41.36	HiC_scaffold_Chr_2	29010416	98.182
186910	H2	41.36	HiC_scaffold_Chr_2	29027859	100
29124	H2	41.36	HiC_scaffold_Chr_2	29028053	100
62749	H2	39.3	HiC_scaffold_Chr_2	29032222	96.875
107062	H2	41.36	HiC_scaffold_Chr_2	29048581	100
107062	H2	41.36	HiC_scaffold_Chr_2	29063390	100
121506	H2	30.515	HiC_scaffold_Chr_2	29200937	100
171542	H2	39.3	HiC_scaffold_Chr_2	29320226	100
148332	H2	41.36	HiC_scaffold_Chr_2	29345889	100
23299	H2	41.36	HiC_scaffold_Chr_2	29361468	98.438
173058	H2	37.078	HiC_scaffold_Chr_2	29393777	100
168215	H2	37.078	HiC_scaffold_Chr_2	29425133	100
148239	H2	41.36	HiC_scaffold_Chr_2	29431541	98.438
67220	H2	41.36	HiC_scaffold_Chr_2	29480175	98.438
144055	H2	42.549	HiC_scaffold_Chr_2	29480246	98.438
114353	H2	36.173	HiC_scaffold_Chr_2	29500556	100
45518	H2	41.36	HiC_scaffold_Chr_2	29500610	100
168680	H2	41.36	HiC_scaffold_Chr_2	29607606	98.438
175696	H2	41.36	HiC_scaffold_Chr_2	29614441	100
72656	H2	35.483	HiC_scaffold_Chr_2	29614534	100
47711	H2	41.36	HiC_scaffold_Chr_2	29615114	100
32575	H2	39.3	HiC_scaffold_Chr_2	29615417	100
177680	H2	41.36	HiC_scaffold_Chr_2	29652120	100
68865	H2	41.36	HiC_scaffold_Chr_2	29697054	100
108023	H2	42.549	HiC_scaffold_Chr_2	29697150	100
177227	H2	42.549	HiC_scaffold_Chr_2	29723091	100
106307	H2	44.572	HiC_scaffold_Chr_2	29723168	100
65896	H2	42.549	HiC_scaffold_Chr_2	29787043	98.438
103661	H2	44.572	HiC_scaffold_Chr_2	29788988	98.413
155471	H2	42.549	HiC_scaffold_Chr_2	29831719	100
152968	H2	42.549	HiC_scaffold_Chr_2	29838554	100
161566	H2	39.3	HiC_scaffold_Chr_2	29930799	100
161566	H2	39.3	HiC_scaffold_Chr_2	29945285	96.875
27291	H2	42.549	HiC_scaffold_Chr_2	29993154	98.438
142465	H2	39.3	HiC_scaffold_Chr_2	30008779	98.438
191264	H2	41.36	HiC_scaffold_Chr_2	30086570	100
149856	H2	42.549	HiC_scaffold_Chr_2	30120252	100
181008	H2	42.549	HiC_scaffold_Chr_2	30120314	100
197866	H2	34.824	HiC_scaffold_Chr_2	30137371	90.323
218458	H2	19.431	HiC_scaffold_Chr_2	30195278	100
124205	H2	42.549	HiC_scaffold_Chr_2	30204234	100
124205	H2	42.549	HiC_scaffold_Chr_2	30208526	95.238
124205	H2	42.549	HiC_scaffold_Chr_2	30208588	94.737
119790	H2	42.549	HiC_scaffold_Chr_2	30250551	100
30258	H2	39.3	HiC_scaffold_Chr_2	30273519	100
169004	H2	39.3	HiC_scaffold_Chr_2	30421292	98.438
76521	H2	42.549	HiC_scaffold_Chr_2	30452280	100
91339	H2	42.549	HiC_scaffold_Chr_2	30479721	100
143321	H2	39.3	HiC_scaffold_Chr_2	30848921	100
69943	H2	39.3	HiC_scaffold_Chr_2	30849028	100
86912	H2	44.572	HiC_scaffold_Chr_2	30873815	100
177094	H2	42.549	HiC_scaffold_Chr_2	30873925	100
52131	H2	42.549	HiC_scaffold_Chr_2	30884113	100
85960	H2	42.549	HiC_scaffold_Chr_2	30884116	100
201943	H2	42.549	HiC_scaffold_Chr_2	31020919	100
106235	H2	42.549	HiC_scaffold_Chr_2	31384971	100
106235	H2	42.549	HiC_scaffold_Chr_2	31398343	100
79109	H2	42.549	HiC_scaffold_Chr_2	31409461	100
194103	H2	42.549	HiC_scaffold_Chr_2	31409548	100
81450	H2	46.382	HiC_scaffold_Chr_2	31814348	100
206327	H2	43.294	HiC_scaffold_Chr_2	31832918	100
58181	H2	42.549	HiC_scaffold_Chr_2	31833054	100
85242	H2	46.382	HiC_scaffold_Chr_2	31833150	100
10664	H2	42.549	HiC_scaffold_Chr_2	32106417	98.438
10664	H2	42.549	HiC_scaffold_Chr_2	32111306	100
100781	H2	34.824	HiC_scaffold_Chr_2	32190888	100
223491	H2	42.549	HiC_scaffold_Chr_2	32193328	100
133466	H2	42.549	HiC_scaffold_Chr_2	32354827	100
142835	H2	44.572	HiC_scaffold_Chr_2	32449372	100
221652	H2	42.549	HiC_scaffold_Chr_2	32451422	100
164976	H2	34.824	HiC_scaffold_Chr_2	32552072	100
94746	H2	46.382	HiC_scaffold_Chr_2	32644696	98.438
162626	H2	46.382	HiC_scaffold_Chr_2	32644755	100
127082	H2	43.294	HiC_scaffold_Chr_2	32681833	100
32815	H2	43.294	HiC_scaffold_Chr_2	32755366	100
107011	H2	46.382	HiC_scaffold_Chr_2	32856574	100
107011	H2	46.382	HiC_scaffold_Chr_2	32868286	100
110648	H2	43.294	HiC_scaffold_Chr_2	32960898	100
110648	H2	43.294	HiC_scaffold_Chr_2	32976014	100
180622	H2	42.549	HiC_scaffold_Chr_2	33096036	100
207706	H2	38.513	HiC_scaffold_Chr_2	33105653	100
97573	H2	46.382	HiC_scaffold_Chr_2	33588827	100
90755	H2	44.572	HiC_scaffold_Chr_2	34109243	100
210549	H2	46.382	HiC_scaffold_Chr_2	34415069	100
14943	H2	44.572	HiC_scaffold_Chr_2	34934711	100
18822	H2	46.382	HiC_scaffold_Chr_2	34944329	100
228044	H2	44.572	HiC_scaffold_Chr_2	34972385	98.438
61679	H2	46.382	HiC_scaffold_Chr_2	35096409	100
6583	H2	46.382	HiC_scaffold_Chr_2	35261753	100
139219	H2	46.382	HiC_scaffold_Chr_2	35419725	100
232500	H2	46.382	HiC_scaffold_Chr_2	35451302	100
233656	H2	46.382	HiC_scaffold_Chr_2	35529435	100
120215	H3	0	HiC_scaffold_Chr_3	82716	100
158601	H3	0	HiC_scaffold_Chr_3	82840	100
221522	H3	0	HiC_scaffold_Chr_3	87713	100
161712	H3	0	HiC_scaffold_Chr_3	186239	100
231683	H3	0	HiC_scaffold_Chr_3	186363	100
107095	H3	3.228	HiC_scaffold_Chr_3	195245	100
147609	H3	3.228	HiC_scaffold_Chr_3	237043	100
199299	H3	3.405	HiC_scaffold_Chr_3	385775	100
174438	H3	0	HiC_scaffold_Chr_3	385845	100
34306	H3	8.222	HiC_scaffold_Chr_3	394910	100
195662	H3	1.382	HiC_scaffold_Chr_3	399648	100
49414	H3	0	HiC_scaffold_Chr_3	399831	100
2569	H3	3.228	HiC_scaffold_Chr_3	403130	100
56849	H3	0	HiC_scaffold_Chr_3	492664	100
225687	H3	0	HiC_scaffold_Chr_3	497071	100
162339	H3	0	HiC_scaffold_Chr_3	576742	96.825
109738	H3	0	HiC_scaffold_Chr_3	585142	100
223657	H3	9.043	HiC_scaffold_Chr_3	585224	100
14206	H3	2.286	HiC_scaffold_Chr_3	608695	96.875
233440	H3	3.405	HiC_scaffold_Chr_3	748521	100
17347	H3	9.043	HiC_scaffold_Chr_3	753634	100
221754	H3	3.405	HiC_scaffold_Chr_3	769594	100
182715	H3	2.286	HiC_scaffold_Chr_3	787428	100
140800	H3	3.228	HiC_scaffold_Chr_3	794106	100
103994	H3	3.405	HiC_scaffold_Chr_3	794189	100
216996	H3	3.405	HiC_scaffold_Chr_3	796654	100
15353	H3	3.405	HiC_scaffold_Chr_3	796737	100
236824	H3	0	HiC_scaffold_Chr_3	803748	100
161438	H3	3.405	HiC_scaffold_Chr_3	803849	100
5998	H3	3.405	HiC_scaffold_Chr_3	890291	100
231734	H3	0	HiC_scaffold_Chr_3	899644	100
178067	H3	3.405	HiC_scaffold_Chr_3	938296	100
22167	H3	3.405	HiC_scaffold_Chr_3	938396	100
170801	H3	3.228	HiC_scaffold_Chr_3	946246	100
208495	H3	3.405	HiC_scaffold_Chr_3	971503	100
142369	H3	0	HiC_scaffold_Chr_3	1052834	100
42626	H3	3.228	HiC_scaffold_Chr_3	1052965	93.75
169344	H3	6.009	HiC_scaffold_Chr_3	1058033	100
13011	H3	6.685	HiC_scaffold_Chr_3	1058159	100
42626	H3	3.228	HiC_scaffold_Chr_3	1058161	100
216453	H3	0	HiC_scaffold_Chr_3	1060583	100
231366	H3	0	HiC_scaffold_Chr_3	1066623	100
51306	H3	19.618	HiC_scaffold_Chr_3	1141554	100
209411	H3	4.398	HiC_scaffold_Chr_3	1217817	100
24223	H3	21.436	HiC_scaffold_Chr_3	1217885	100
120004	H3	4.398	HiC_scaffold_Chr_3	1315367	100
189638	H3	4.398	HiC_scaffold_Chr_3	1355271	100
126954	H3	4.398	HiC_scaffold_Chr_3	1356914	100
119288	H3	4.398	HiC_scaffold_Chr_3	1385142	100
194650	H3	4.398	HiC_scaffold_Chr_3	1385283	100
96812	H3	4.398	HiC_scaffold_Chr_3	1397958	100
143503	H3	10.731	HiC_scaffold_Chr_3	1398084	100
70811	H3	3.405	HiC_scaffold_Chr_3	1403754	100
78843	H3	12.762	HiC_scaffold_Chr_3	1403859	100
123860	H3	10.731	HiC_scaffold_Chr_3	1453265	100
147476	H3	10.218	HiC_scaffold_Chr_3	1453436	100
187341	H3	3.405	HiC_scaffold_Chr_3	1465068	100
169798	H3	4.398	HiC_scaffold_Chr_3	1465148	100
174756	H3	4.398	HiC_scaffold_Chr_3	1566757	100
13388	H3	10.731	HiC_scaffold_Chr_3	1581987	100
204787	H3	10.731	HiC_scaffold_Chr_3	1593179	100
54402	H3	4.398	HiC_scaffold_Chr_3	1634431	100
18417	H3	4.398	HiC_scaffold_Chr_3	1637906	100
79279	H3	10.731	HiC_scaffold_Chr_3	1657070	100
213900	H3	12.762	HiC_scaffold_Chr_3	1859870	100
106537	H3	12.762	HiC_scaffold_Chr_3	1867673	100
29388	H3	10.731	HiC_scaffold_Chr_3	1885723	100
135787	H3	16.276	HiC_scaffold_Chr_3	1960250	100
175402	H3	12.762	HiC_scaffold_Chr_3	2016260	100
119839	H3	12.762	HiC_scaffold_Chr_3	2030016	100
135556	H3	12.762	HiC_scaffold_Chr_3	2043228	100
4635	H3	12.762	HiC_scaffold_Chr_3	2112011	88.136
71993	H3	12.762	HiC_scaffold_Chr_3	2124838	100
4635	H3	12.762	HiC_scaffold_Chr_3	2124988	100
123486	H3	12.762	HiC_scaffold_Chr_3	2139193	100
74777	H3	12.762	HiC_scaffold_Chr_3	2191896	100
236229	H3	12.762	HiC_scaffold_Chr_3	2224811	100
133119	H3	12.762	HiC_scaffold_Chr_3	2224986	100
130898	H3	12.762	HiC_scaffold_Chr_3	2230723	100
68234	H3	12.762	HiC_scaffold_Chr_3	2237369	100
15331	H3	10.218	HiC_scaffold_Chr_3	2237371	100
48963	H3	12.762	HiC_scaffold_Chr_3	2355083	100
20971	H3	12.762	HiC_scaffold_Chr_3	2369288	100
150771	H3	12.762	HiC_scaffold_Chr_3	2374936	100
92468	H3	10.731	HiC_scaffold_Chr_3	2378417	100
3675	H3	12.762	HiC_scaffold_Chr_3	2444003	100
128711	H3	12.762	HiC_scaffold_Chr_3	2465921	100
180390	H3	12.762	HiC_scaffold_Chr_3	2482570	100
234911	H3	4.398	HiC_scaffold_Chr_3	2482659	100
187868	H3	12.762	HiC_scaffold_Chr_3	2485666	100
13023	H3	12.762	HiC_scaffold_Chr_3	2496483	100
217396	H3	4.398	HiC_scaffold_Chr_3	2501989	100
177703	H3	12.762	HiC_scaffold_Chr_3	2532840	100
198646	H3	12.762	HiC_scaffold_Chr_3	2562871	100
26391	H3	12.762	HiC_scaffold_Chr_3	2562965	100
217682	H3	12.762	HiC_scaffold_Chr_3	2578044	100
77601	H3	12.762	HiC_scaffold_Chr_3	2650516	100
20534	H3	4.398	HiC_scaffold_Chr_3	2681034	100
5096	H3	12.762	HiC_scaffold_Chr_3	2681123	100
164933	H3	12.762	HiC_scaffold_Chr_3	2700212	100
25782	H3	12.762	HiC_scaffold_Chr_3	2700275	100
48002	H3	16.276	HiC_scaffold_Chr_3	2786737	100
140359	H3	14.509	HiC_scaffold_Chr_3	2828530	100
148494	H3	12.762	HiC_scaffold_Chr_3	2828599	100
21960	H3	12.762	HiC_scaffold_Chr_3	2839677	100
21960	H3	12.762	HiC_scaffold_Chr_3	2857535	100
126104	H3	12.762	HiC_scaffold_Chr_3	2877535	100
21738	H3	14.509	HiC_scaffold_Chr_3	2959397	95.312
97867	H3	12.762	HiC_scaffold_Chr_3	3034351	98.438
169199	H3	14.509	HiC_scaffold_Chr_3	3064892	96.875
181219	H3	14.509	HiC_scaffold_Chr_3	3082866	98.438
149532	H3	12.762	HiC_scaffold_Chr_3	3092088	100
32281	H3	16.276	HiC_scaffold_Chr_3	3123144	100
38705	H3	12.762	HiC_scaffold_Chr_3	3140095	100
216267	H3	12.762	HiC_scaffold_Chr_3	3143696	100
173930	H3	16.276	HiC_scaffold_Chr_3	3236297	100
98224	H3	16.276	HiC_scaffold_Chr_3	3291092	100
115686	H3	25.07	HiC_scaffold_Chr_3	3339670	98.387
136208	H3	26.875	HiC_scaffold_Chr_3	3348987	100
18208	H3	28.477	HiC_scaffold_Chr_3	3589730	96.875
154595	H3	26.875	HiC_scaffold_Chr_3	3815959	96.875
77375	H3	26.875	HiC_scaffold_Chr_3	3946326	96.875
174087	H3	26.875	HiC_scaffold_Chr_3	4013131	100
79306	H3	26.875	HiC_scaffold_Chr_3	4016235	98.438
174087	H3	26.875	HiC_scaffold_Chr_3	4021627	100
79306	H3	26.875	HiC_scaffold_Chr_3	4024739	100
28317	H3	26.875	HiC_scaffold_Chr_3	4063964	98.438
175560	H3	26.875	HiC_scaffold_Chr_3	4064172	98.438
70169	H3	26.875	HiC_scaffold_Chr_3	4082608	98.438
204956	H3	25.07	HiC_scaffold_Chr_3	4082693	98.438
58983	H3	25.07	HiC_scaffold_Chr_3	4156041	98.438
217693	H3	26.875	HiC_scaffold_Chr_3	4371346	100
217693	H3	26.875	HiC_scaffold_Chr_3	4383109	100
217693	H3	26.875	HiC_scaffold_Chr_3	4392732	98.438
210786	H3	26.875	HiC_scaffold_Chr_3	4410649	100
37085	H3	30.217	HiC_scaffold_Chr_3	4701826	100
138060	H3	25.07	HiC_scaffold_Chr_3	4707320	100
101473	H3	26.875	HiC_scaffold_Chr_3	4759066	98.438
102881	H3	31.966	HiC_scaffold_Chr_3	4761575	100
198321	H3	26.875	HiC_scaffold_Chr_3	4761682	98.438
172710	H3	25.07	HiC_scaffold_Chr_3	4822398	100
303856	H3	26.875	HiC_scaffold_Chr_3	4900513	98.438
225810	H3	28.477	HiC_scaffold_Chr_3	4957120	98.438
33443	H3	31.966	HiC_scaffold_Chr_3	5283517	98.438
135593	H3	26.875	HiC_scaffold_Chr_3	5283636	100
138855	H3	28.477	HiC_scaffold_Chr_3	5288374	100
106193	H3	25.07	HiC_scaffold_Chr_3	5358278	100
162570	H3	28.477	HiC_scaffold_Chr_3	5397001	100
84472	H3	30.217	HiC_scaffold_Chr_3	5407968	98.438
55708	H3	26.875	HiC_scaffold_Chr_3	5436773	100
225007	H3	28.477	HiC_scaffold_Chr_3	5449099	100
13593	H3	26.875	HiC_scaffold_Chr_3	5449256	98.438
275240	H3	26.875	HiC_scaffold_Chr_3	5490375	100
228169	H3	28.477	HiC_scaffold_Chr_3	5516240	100
116100	H3	64.849	HiC_scaffold_Chr_3	5630132	92.188
6923	H3	23.245	HiC_scaffold_Chr_3	5699848	98.438
201410	H3	16.276	HiC_scaffold_Chr_3	5699956	100
201410	H3	16.276	HiC_scaffold_Chr_3	5704948	90.141
6923	H3	23.245	HiC_scaffold_Chr_3	5705063	100
158947	H3	26.875	HiC_scaffold_Chr_3	5787683	98.438
192359	H3	31.966	HiC_scaffold_Chr_3	5787759	98.438
184484	H3	31.966	HiC_scaffold_Chr_3	5953934	96.721
78000	H3	26.875	HiC_scaffold_Chr_3	5953994	96.721
193472	H3	26.875	HiC_scaffold_Chr_3	5990597	100
167593	H3	26.875	HiC_scaffold_Chr_3	6175774	100
92557	H3	37.653	HiC_scaffold_Chr_3	6504549	100
185623	H3	31.966	HiC_scaffold_Chr_3	6592131	100
55291	H3	31.203	HiC_scaffold_Chr_3	6764740	100
78369	H3	31.966	HiC_scaffold_Chr_3	6767674	100
152385	H3	34.047	HiC_scaffold_Chr_3	6767784	100
180725	H3	31.203	HiC_scaffold_Chr_3	6787049	100
27375	H3	31.966	HiC_scaffold_Chr_3	6788747	100
15830	H3	31.966	HiC_scaffold_Chr_3	6862462	100
125710	H3	26.875	HiC_scaffold_Chr_3	6884365	100
130063	H3	31.966	HiC_scaffold_Chr_3	7022882	100
199253	H3	31.203	HiC_scaffold_Chr_3	7022980	100
198695	H3	31.203	HiC_scaffold_Chr_3	7083886	100
185114	H3	31.966	HiC_scaffold_Chr_3	7115559	100
39309	H3	55.701	HiC_scaffold_Chr_3	7143347	98.113
39309	H3	55.701	HiC_scaffold_Chr_3	7143404	87.931
39309	H3	55.701	HiC_scaffold_Chr_3	7143520	98
39309	H3	55.701	HiC_scaffold_Chr_3	7143713	96
9768	H3	31.203	HiC_scaffold_Chr_3	7176976	100
219310	H3	31.966	HiC_scaffold_Chr_3	7295661	100
17883	H3	31.966	HiC_scaffold_Chr_3	7295748	100
123265	H3	31.966	HiC_scaffold_Chr_3	7296834	100
231302	H3	31.966	HiC_scaffold_Chr_3	7365483	100
25193	H3	31.966	HiC_scaffold_Chr_3	7365587	100
62249	H3	31.966	HiC_scaffold_Chr_3	7365589	100
52154	H3	37.653	HiC_scaffold_Chr_3	7397279	100
64909	H3	53.64	HiC_scaffold_Chr_3	7562866	100
9052	H3	31.203	HiC_scaffold_Chr_3	7933840	100
78388	H3	31.966	HiC_scaffold_Chr_3	8153595	100
80449	H3	31.203	HiC_scaffold_Chr_3	8366049	100
199947	H3	31.966	HiC_scaffold_Chr_3	8366166	100
15361	H3	31.203	HiC_scaffold_Chr_3	8370387	100
122596	H3	31.966	HiC_scaffold_Chr_3	8484329	100
137378	H3	31.966	HiC_scaffold_Chr_3	8484485	100
140580	H3	31.966	HiC_scaffold_Chr_3	8928606	100
189699	H3	31.966	HiC_scaffold_Chr_3	8928692	100
21164	H3	31.966	HiC_scaffold_Chr_3	8946566	93.878
21164	H3	31.966	HiC_scaffold_Chr_3	8956533	100
81350	H3	37.653	HiC_scaffold_Chr_3	8956621	100
21164	H3	31.966	HiC_scaffold_Chr_3	8971526	97.959
173441	H3	31.966	HiC_scaffold_Chr_3	9031236	100
95061	H3	39.475	HiC_scaffold_Chr_3	9117656	100
25598	H3	37.653	HiC_scaffold_Chr_3	9132344	100
129662	H3	41.281	HiC_scaffold_Chr_3	9132426	100
223152	H3	41.281	HiC_scaffold_Chr_3	9234727	100
101929	H3	48.094	HiC_scaffold_Chr_3	9473925	100
200284	H3	45.115	HiC_scaffold_Chr_3	9516071	100
4232	H3	52.964	HiC_scaffold_Chr_3	9666441	100
232839	H3	41.281	HiC_scaffold_Chr_3	9677367	100
5419	H3	45.115	HiC_scaffold_Chr_3	9677462	100
74889	H3	41.281	HiC_scaffold_Chr_3	9717236	100
101988	H3	43.085	HiC_scaffold_Chr_3	9718250	98.438
101988	H3	43.085	HiC_scaffold_Chr_3	9726748	100
101988	H3	43.085	HiC_scaffold_Chr_3	9740277	100
208081	H3	43.085	HiC_scaffold_Chr_3	9814796	100
81350	H3	37.653	HiC_scaffold_Chr_3	9839303	93.75
68362	H3	48.094	HiC_scaffold_Chr_3	9853214	96.875
37105	H3	50.351	HiC_scaffold_Chr_3	9983982	94.872
149260	H3	46.138	HiC_scaffold_Chr_3	10047240	100
132435	H3	45.115	HiC_scaffold_Chr_3	10047302	100
199038	H3	43.085	HiC_scaffold_Chr_3	10056059	96.491
199038	H3	43.085	HiC_scaffold_Chr_3	10112337	100
80584	H3	43.085	HiC_scaffold_Chr_3	10141937	100
121059	H3	43.085	HiC_scaffold_Chr_3	10211663	100
162551	H3	45.115	HiC_scaffold_Chr_3	10211792	100
4029	H3	46.138	HiC_scaffold_Chr_3	10276999	100
155230	H3	43.085	HiC_scaffold_Chr_3	10277126	100
49975	H3	48.094	HiC_scaffold_Chr_3	10279373	100
5063	H3	43.085	HiC_scaffold_Chr_3	10279814	100
157520	H3	48.094	HiC_scaffold_Chr_3	10279888	100
231996	H3	45.115	HiC_scaffold_Chr_3	10556910	100
231996	H3	45.115	HiC_scaffold_Chr_3	10578307	100
26375	H3	43.085	HiC_scaffold_Chr_3	10732186	100
120004	H3	4.398	HiC_scaffold_Chr_3	10778808	92.188
186171	H3	49.041	HiC_scaffold_Chr_3	10972988	100
111207	H3	55.701	HiC_scaffold_Chr_3	11007823	93.75
223648	H3	53.64	HiC_scaffold_Chr_3	11053077	100
17478	H3	50.351	HiC_scaffold_Chr_3	11144647	100
109878	H3	56.145	HiC_scaffold_Chr_3	11257669	100
8301	H3	49.041	HiC_scaffold_Chr_3	11259613	100
107862	H3	52.111	HiC_scaffold_Chr_3	11330649	100
174292	H3	48.094	HiC_scaffold_Chr_3	11388496	100
134709	H3	49.041	HiC_scaffold_Chr_3	11419599	100
221021	H3	49.041	HiC_scaffold_Chr_3	11466374	100
69365	H3	55.701	HiC_scaffold_Chr_3	11518015	95.312
39309	H3	55.701	HiC_scaffold_Chr_3	11529147	88.889
93881	H3	53.64	HiC_scaffold_Chr_3	11607566	95.312
93881	H3	53.64	HiC_scaffold_Chr_3	11614590	100
88507	H3	50.351	HiC_scaffold_Chr_3	11669485	100
206866	H3	49.041	HiC_scaffold_Chr_3	11676238	100
102616	H3	47.078	HiC_scaffold_Chr_3	11676400	100
123891	H3	50.351	HiC_scaffold_Chr_3	11708371	100
227887	H3	49.041	HiC_scaffold_Chr_3	11758546	100
153055	H3	53.64	HiC_scaffold_Chr_3	11758549	100
189459	H3	54.865	HiC_scaffold_Chr_3	11803628	100
207390	H3	47.078	HiC_scaffold_Chr_3	11815225	100
80523	H3	51.49	HiC_scaffold_Chr_3	11815298	100
95712	H3	50.351	HiC_scaffold_Chr_3	11911963	100
200845	H3	52.111	HiC_scaffold_Chr_3	11943504	100
196571	H3	50.351	HiC_scaffold_Chr_3	11943723	100
218736	H3	53.64	HiC_scaffold_Chr_3	12007559	94.872
218736	H3	53.64	HiC_scaffold_Chr_3	12034436	100
10339	H3	50.351	HiC_scaffold_Chr_3	12035165	90.625
10339	H3	50.351	HiC_scaffold_Chr_3	12061848	100
8045	H3	50.351	HiC_scaffold_Chr_3	12070474	100
211711	H3	55.701	HiC_scaffold_Chr_3	12182159	100
129180	H3	51.49	HiC_scaffold_Chr_3	12210974	100
173225	H3	50.351	HiC_scaffold_Chr_3	12226808	100
57868	H3	50.351	HiC_scaffold_Chr_3	12226929	100
57868	H3	50.351	HiC_scaffold_Chr_3	12232297	94.595
43517	H3	50.351	HiC_scaffold_Chr_3	12237021	100
182729	H3	51.49	HiC_scaffold_Chr_3	12244845	100
186927	H3	50.351	HiC_scaffold_Chr_3	12251663	90.625
4528	H3	53.64	HiC_scaffold_Chr_3	12266112	100
75674	H3	50.351	HiC_scaffold_Chr_3	12269641	100
112174	H3	53.64	HiC_scaffold_Chr_3	12270019	100
111648	H3	50.351	HiC_scaffold_Chr_3	12270151	100
143021	H3	50.351	HiC_scaffold_Chr_3	12274266	100
59120	H3	50.351	HiC_scaffold_Chr_3	12306038	100
174452	H3	51.49	HiC_scaffold_Chr_3	12306118	100
14371	H3	50.351	HiC_scaffold_Chr_3	12310524	100
186927	H3	50.351	HiC_scaffold_Chr_3	12330037	100
43451	H3	50.351	HiC_scaffold_Chr_3	12330161	100
176417	H3	49.041	HiC_scaffold_Chr_3	12330481	100
163777	H3	51.49	HiC_scaffold_Chr_3	12352121	100
14262	H3	50.351	HiC_scaffold_Chr_3	12390421	100
4958	H3	51.49	HiC_scaffold_Chr_3	12390505	100
84072	H3	53.64	HiC_scaffold_Chr_3	12466173	100
55562	H3	55.701	HiC_scaffold_Chr_3	12520968	100
218092	H3	51.49	HiC_scaffold_Chr_3	12605851	100
127126	H3	49.041	HiC_scaffold_Chr_3	12608509	100
204742	H3	53.64	HiC_scaffold_Chr_3	12624301	98.462
190806	H3	51.49	HiC_scaffold_Chr_3	12624361	100
190794	H3	52.111	HiC_scaffold_Chr_3	12624361	100
214457	H3	50.351	HiC_scaffold_Chr_3	12646579	100
216247	H3	51.49	HiC_scaffold_Chr_3	12700801	100
205279	H3	53.64	HiC_scaffold_Chr_3	12700866	100
151098	H3	50.351	HiC_scaffold_Chr_3	12757919	100
93552	H3	54.105	HiC_scaffold_Chr_3	12791295	100
23966	H3	51.49	HiC_scaffold_Chr_3	12872051	100
220114	H3	50.351	HiC_scaffold_Chr_3	12879071	100
208161	H3	53.64	HiC_scaffold_Chr_3	12892951	100
119089	H3	50.351	HiC_scaffold_Chr_3	12895488	100
169983	H3	50.351	HiC_scaffold_Chr_3	12895574	100
215225	H3	51.49	HiC_scaffold_Chr_3	12961577	100
61005	H3	50.351	HiC_scaffold_Chr_3	12961692	100
106405	H3	53.64	HiC_scaffold_Chr_3	13213799	98.214
18135	H3	62.633	HiC_scaffold_Chr_3	13213854	97.222
54402	H3	4.398	HiC_scaffold_Chr_3	13301920	85.484
49142	H3	53.64	HiC_scaffold_Chr_3	13663873	100
123064	H3	55.701	HiC_scaffold_Chr_3	13774874	95.312
227986	H3	55.701	HiC_scaffold_Chr_3	13912871	100
84565	H3	53.64	HiC_scaffold_Chr_3	13925539	100
125164	H3	53.64	HiC_scaffold_Chr_3	13980794	100
209440	H3	52.111	HiC_scaffold_Chr_3	14163535	100
210505	H3	57.108	HiC_scaffold_Chr_3	14501421	100
120807	H3	51.49	HiC_scaffold_Chr_3	14682329	100
13012	H3	53.64	HiC_scaffold_Chr_3	14807838	100
103397	H3	53.64	HiC_scaffold_Chr_3	14821617	100
39740	H3	53.64	HiC_scaffold_Chr_3	14926697	100
98268	H3	53.64	HiC_scaffold_Chr_3	14926755	100
212651	H3	51.49	HiC_scaffold_Chr_3	14973095	95.312
116701	H3	53.64	HiC_scaffold_Chr_3	14982979	100
172253	H3	52.111	HiC_scaffold_Chr_3	14983058	100
230461	H3	52.111	HiC_scaffold_Chr_3	15043930	100
48906	H3	53.64	HiC_scaffold_Chr_3	15160920	100
102466	H3	53.64	HiC_scaffold_Chr_3	15293369	100
165259	H3	53.64	HiC_scaffold_Chr_3	15293475	100
117427	H3	53.64	HiC_scaffold_Chr_3	15394460	100
121516	H3	53.64	HiC_scaffold_Chr_3	15394548	100
95201	H3	53.64	HiC_scaffold_Chr_3	15394550	100
115677	H3	53.64	HiC_scaffold_Chr_3	15506830	100
108651	H3	53.64	HiC_scaffold_Chr_3	15536206	100
65091	H3	53.64	HiC_scaffold_Chr_3	15572109	100
74416	H3	58.497	HiC_scaffold_Chr_3	15572181	100
137344	H3	51.49	HiC_scaffold_Chr_3	15589424	100
219151	H3	53.64	HiC_scaffold_Chr_3	15621138	100
120139	H3	50.351	HiC_scaffold_Chr_3	15621253	100
219151	H3	53.64	HiC_scaffold_Chr_3	15632095	89.062
219151	H3	53.64	HiC_scaffold_Chr_3	15668889	93.75
197220	H3	53.64	HiC_scaffold_Chr_3	15807855	100
236680	H3	52.111	HiC_scaffold_Chr_3	15987305	100
165175	H3	58.497	HiC_scaffold_Chr_3	16078364	94.118
89495	H3	51.49	HiC_scaffold_Chr_3	16078366	98.438
195170	H3	52.111	HiC_scaffold_Chr_3	16078448	100
88243	H3	53.64	HiC_scaffold_Chr_3	16092450	100
170765	H3	53.64	HiC_scaffold_Chr_3	16104531	100
121421	H3	55.701	HiC_scaffold_Chr_3	16108303	100
122074	H3	53.64	HiC_scaffold_Chr_3	16108392	100
109347	H3	53.64	HiC_scaffold_Chr_3	16310544	100
231438	H3	55.701	HiC_scaffold_Chr_3	16310547	100
25991	H3	53.64	HiC_scaffold_Chr_3	16633374	93.75
25991	H3	53.64	HiC_scaffold_Chr_3	16766807	100
25991	H3	53.64	HiC_scaffold_Chr_3	16771757	95.312
229469	H3	53.64	HiC_scaffold_Chr_3	16789949	95.312
18233	H3	53.64	HiC_scaffold_Chr_3	16894540	100
158955	H3	53.64	HiC_scaffold_Chr_3	17443126	100
145029	H3	50.351	HiC_scaffold_Chr_3	17459051	100
206533	H3	53.64	HiC_scaffold_Chr_3	17670251	100
80826	H3	55.701	HiC_scaffold_Chr_3	17800839	100
85271	H3	53.64	HiC_scaffold_Chr_3	18100339	100
70645	H3	53.64	HiC_scaffold_Chr_3	18159990	100
171968	H3	52.111	HiC_scaffold_Chr_3	18159992	100
34526	H3	53.64	HiC_scaffold_Chr_3	18450227	100
137859	H3	53.64	HiC_scaffold_Chr_3	18450294	98.438
13138	H3	53.64	HiC_scaffold_Chr_3	18460947	100
203579	H3	55.701	HiC_scaffold_Chr_3	18461102	100
177772	H3	52.111	HiC_scaffold_Chr_3	18675648	100
177772	H3	52.111	HiC_scaffold_Chr_3	18779425	100
60454	H3	53.64	HiC_scaffold_Chr_3	19217352	98.438
112572	H3	53.64	HiC_scaffold_Chr_3	19276140	100
216193	H3	50.351	HiC_scaffold_Chr_3	19352376	98.438
215350	H3	53.64	HiC_scaffold_Chr_3	19352467	100
100009	H3	54.105	HiC_scaffold_Chr_3	19365408	98.438
100009	H3	54.105	HiC_scaffold_Chr_3	19372025	98.438
142183	H3	53.64	HiC_scaffold_Chr_3	19527412	98.438
136861	H3	52.111	HiC_scaffold_Chr_3	19528418	98.438
175327	H3	53.64	HiC_scaffold_Chr_3	19528599	98.438
143522	H3	52.111	HiC_scaffold_Chr_3	19528601	98.438
192377	H3	53.64	HiC_scaffold_Chr_3	19528735	100
175327	H3	53.64	HiC_scaffold_Chr_3	19534405	96.774
143522	H3	52.111	HiC_scaffold_Chr_3	19534407	96.875
192377	H3	53.64	HiC_scaffold_Chr_3	19534538	95.082
39309	H3	55.701	HiC_scaffold_Chr_3	19665359	94.34
39309	H3	55.701	HiC_scaffold_Chr_3	19665527	90.164
136956	H3	55.701	HiC_scaffold_Chr_3	19846011	100
79339	H3	55.701	HiC_scaffold_Chr_3	19903830	100
95590	H3	54.865	HiC_scaffold_Chr_3	19908477	100
916	H3	53.64	HiC_scaffold_Chr_3	20024498	98.438
87138	H3	53.64	HiC_scaffold_Chr_3	20261513	100
59020	H3	49.041	HiC_scaffold_Chr_3	20394450	100
159296	H3	53.64	HiC_scaffold_Chr_3	20608739	100
37765	H3	53.64	HiC_scaffold_Chr_3	20631494	100
227324	H3	53.64	HiC_scaffold_Chr_3	20888966	100
151349	H3	53.64	HiC_scaffold_Chr_3	20897012	100
117061	H3	52.111	HiC_scaffold_Chr_3	20965764	100
47689	H3	53.64	HiC_scaffold_Chr_3	21455592	100
186285	H3	54.105	HiC_scaffold_Chr_3	21556942	100
160238	H3	53.64	HiC_scaffold_Chr_3	21559889	100
206720	H3	53.64	HiC_scaffold_Chr_3	21566251	100
76379	H3	53.64	HiC_scaffold_Chr_3	21738189	100
63085	H3	53.64	HiC_scaffold_Chr_3	21875035	96.875
180501	H3	52.111	HiC_scaffold_Chr_3	22112811	96.875
165943	H3	53.64	HiC_scaffold_Chr_3	22714847	100
49135	H3	50.351	HiC_scaffold_Chr_3	23685559	100
37488	H3	53.64	HiC_scaffold_Chr_3	23685646	100
95237	H3	53.64	HiC_scaffold_Chr_3	24150018	100
158175	H3	62.219	HiC_scaffold_Chr_3	24433802	95.312
48254	H3	53.64	HiC_scaffold_Chr_3	24757415	100
161568	H3	55.701	HiC_scaffold_Chr_3	24767865	100
157854	H3	55.701	HiC_scaffold_Chr_3	24883989	100
220979	H3	55.701	HiC_scaffold_Chr_3	25223047	100
90136	H3	55.701	HiC_scaffold_Chr_3	25223127	100
189081	H3	55.701	HiC_scaffold_Chr_3	25372009	100
145466	H3	55.701	HiC_scaffold_Chr_3	25380534	100
54227	H3	53.64	HiC_scaffold_Chr_3	25402189	100
180160	H3	55.701	HiC_scaffold_Chr_3	25422846	100
196642	H3	55.701	HiC_scaffold_Chr_3	25422953	100
42979	H3	55.701	HiC_scaffold_Chr_3	25705301	100
178118	H3	55.701	HiC_scaffold_Chr_3	25730583	100
26239	H3	55.701	HiC_scaffold_Chr_3	25736910	100
229162	H3	55.701	HiC_scaffold_Chr_3	25935325	100
216996	H3	3.405	HiC_scaffold_Chr_3	26044055	98.077
163574	H3	55.701	HiC_scaffold_Chr_3	26063743	100
40799	H3	55.701	HiC_scaffold_Chr_3	26569164	100
138107	H3	55.701	HiC_scaffold_Chr_3	26569265	100
67879	H3	54.865	HiC_scaffold_Chr_3	26572932	100
57376	H3	55.701	HiC_scaffold_Chr_3	26610969	100
110667	H3	55.701	HiC_scaffold_Chr_3	26888170	100
73567	H3	55.701	HiC_scaffold_Chr_3	26908197	100
95128	H3	55.701	HiC_scaffold_Chr_3	26908520	100
134240	H3	73.627	HiC_scaffold_Chr_3	27061645	95.385
82954	H3	54.865	HiC_scaffold_Chr_3	27094604	100
138452	H3	55.701	HiC_scaffold_Chr_3	27263257	100
212238	H3	55.701	HiC_scaffold_Chr_3	27274106	100
8663	H3	53.64	HiC_scaffold_Chr_3	27336227	100
21974	H3	60.669	HiC_scaffold_Chr_3	27352233	100
8104	H3	51.49	HiC_scaffold_Chr_3	27447057	100
115438	H3	55.701	HiC_scaffold_Chr_3	27452240	100
6011	H3	62.404	HiC_scaffold_Chr_3	27521750	100
158079	H3	55.701	HiC_scaffold_Chr_3	27521815	100
181012	H3	55.701	HiC_scaffold_Chr_3	27521903	100
122896	H3	58.497	HiC_scaffold_Chr_3	27538649	100
182736	H3	55.701	HiC_scaffold_Chr_3	27538737	100
232191	H3	53.64	HiC_scaffold_Chr_3	27592425	100
208562	H3	58.497	HiC_scaffold_Chr_3	27954308	100
178397	H3	62.219	HiC_scaffold_Chr_3	28039536	100
182694	H3	55.701	HiC_scaffold_Chr_3	28076922	100
194856	H3	55.701	HiC_scaffold_Chr_3	28081008	100
136004	H3	55.701	HiC_scaffold_Chr_3	28081129	100
144042	H3	53.64	HiC_scaffold_Chr_3	28081202	100
71210	H3	55.701	HiC_scaffold_Chr_3	28083867	100
194856	H3	55.701	HiC_scaffold_Chr_3	28099888	100
136004	H3	55.701	HiC_scaffold_Chr_3	28100009	98.438
144042	H3	53.64	HiC_scaffold_Chr_3	28100081	98.438
71210	H3	55.701	HiC_scaffold_Chr_3	28102747	100
169399	H3	51.49	HiC_scaffold_Chr_3	28152347	100
156763	H3	55.701	HiC_scaffold_Chr_3	28153793	100
75313	H3	58.093	HiC_scaffold_Chr_3	28295780	100
5385	H3	55.701	HiC_scaffold_Chr_3	28295858	100
206389	H3	55.701	HiC_scaffold_Chr_3	28412313	100
119620	H3	58.497	HiC_scaffold_Chr_3	28412474	100
206389	H3	55.701	HiC_scaffold_Chr_3	28419649	100
119620	H3	58.497	HiC_scaffold_Chr_3	28419809	100
82445	H3	55.701	HiC_scaffold_Chr_3	28488337	100
75348	H3	55.701	HiC_scaffold_Chr_3	28488483	100
82040	H3	51.49	HiC_scaffold_Chr_3	28510424	100
124693	H3	55.701	HiC_scaffold_Chr_3	28585973	100
67623	H3	53.64	HiC_scaffold_Chr_3	28946906	100
142729	H3	54.865	HiC_scaffold_Chr_3	28947027	100
212812	H3	55.701	HiC_scaffold_Chr_3	29203713	100
205266	H3	55.701	HiC_scaffold_Chr_3	29223268	100
82524	H3	51.49	HiC_scaffold_Chr_3	29223345	100
46024	H3	51.49	HiC_scaffold_Chr_3	29284158	100
137505	H3	55.701	HiC_scaffold_Chr_3	29284259	100
66800	H3	55.701	HiC_scaffold_Chr_3	29333830	100
66800	H3	55.701	HiC_scaffold_Chr_3	29409909	100
161354	H3	59.958	HiC_scaffold_Chr_3	29887351	100
147911	H3	58.497	HiC_scaffold_Chr_3	29914662	100
198874	H3	58.497	HiC_scaffold_Chr_3	29914729	100
50362	H3	58.497	HiC_scaffold_Chr_3	29990479	100
149913	H3	58.497	HiC_scaffold_Chr_3	29996197	100
145783	H3	58.497	HiC_scaffold_Chr_3	29996268	100
222098	H3	58.497	HiC_scaffold_Chr_3	30107745	100
21957	H3	58.497	HiC_scaffold_Chr_3	30305272	100
234260	H3	59.958	HiC_scaffold_Chr_3	30305272	93.75
98035	H3	58.093	HiC_scaffold_Chr_3	30305375	100
38870	H3	62.404	HiC_scaffold_Chr_3	30305377	100
184877	H3	58.497	HiC_scaffold_Chr_3	30305459	100
73762	H3	55.701	HiC_scaffold_Chr_3	30305523	100
234518	H3	58.093	HiC_scaffold_Chr_3	30308812	100
38870	H3	62.404	HiC_scaffold_Chr_3	30308988	96.552
98035	H3	58.093	HiC_scaffold_Chr_3	30308990	92.188
21957	H3	58.497	HiC_scaffold_Chr_3	30309096	88.06
234260	H3	59.958	HiC_scaffold_Chr_3	30309096	100
201697	H3	59.958	HiC_scaffold_Chr_3	30334031	93.75
201697	H3	59.958	HiC_scaffold_Chr_3	30337411	98.438
33381	H3	51.49	HiC_scaffold_Chr_3	30703728	100
53324	H3	55.701	HiC_scaffold_Chr_3	30778594	100
201690	H3	58.093	HiC_scaffold_Chr_3	30783492	100
89920	H3	62.633	HiC_scaffold_Chr_3	30783768	100
136462	H3	53.64	HiC_scaffold_Chr_3	30965862	100
90309	H3	63.32	HiC_scaffold_Chr_3	30968944	100
57974	H3	62.404	HiC_scaffold_Chr_3	31050668	100
115174	H3	65.802	HiC_scaffold_Chr_3	31145502	100
105435	H3	67.133	HiC_scaffold_Chr_3	31145581	100
149268	H3	67.133	HiC_scaffold_Chr_3	31318048	100
185050	H3	66.923	HiC_scaffold_Chr_3	31415675	100
42767	H3	66.923	HiC_scaffold_Chr_3	31612949	100
42767	H3	66.923	HiC_scaffold_Chr_3	31618873	100
228478	H3	62.404	HiC_scaffold_Chr_3	31634342	100
227078	H3	64.585	HiC_scaffold_Chr_3	31634440	100
214961	H3	65.405	HiC_scaffold_Chr_3	31657475	100
96391	H3	62.404	HiC_scaffold_Chr_3	31720567	100
117219	H3	65.802	HiC_scaffold_Chr_3	31721833	100
231769	H3	62.404	HiC_scaffold_Chr_3	31721971	100
128937	H3	66.923	HiC_scaffold_Chr_3	31838638	100
102619	H3	68.517	HiC_scaffold_Chr_3	32017793	100
107220	H3	59.958	HiC_scaffold_Chr_3	32017795	95.312
102619	H3	68.517	HiC_scaffold_Chr_3	32017883	96.875
107220	H3	59.958	HiC_scaffold_Chr_3	32017885	100
107220	H3	59.958	HiC_scaffold_Chr_3	32017972	100
214589	H3	62.404	HiC_scaffold_Chr_3	32044872	100
163997	H3	62.404	HiC_scaffold_Chr_3	32045076	100
39361	H3	59.958	HiC_scaffold_Chr_3	32144687	100
92240	H3	68.098	HiC_scaffold_Chr_3	32145341	100
16791	H3	59.958	HiC_scaffold_Chr_3	32176609	100
228220	H3	66.923	HiC_scaffold_Chr_3	32220667	100
176481	H3	62.404	HiC_scaffold_Chr_3	32220833	100
5181	H3	62.633	HiC_scaffold_Chr_3	32220905	100
2896	H3	67.133	HiC_scaffold_Chr_3	32567417	100
188380	H3	66.767	HiC_scaffold_Chr_3	32567494	100
37105	H3	50.351	HiC_scaffold_Chr_3	32620048	100
74436	H3	64.849	HiC_scaffold_Chr_3	32790807	100
96676	H3	58.093	HiC_scaffold_Chr_3	32856566	100
137998	H3	62.404	HiC_scaffold_Chr_3	32927440	100
213071	H3	59.958	HiC_scaffold_Chr_3	32970004	100
32169	H3	62.219	HiC_scaffold_Chr_3	32987536	100
69741	H3	70.504	HiC_scaffold_Chr_3	32988949	100
77992	H3	63.32	HiC_scaffold_Chr_3	32989025	100
31290	H3	62.404	HiC_scaffold_Chr_3	32999895	100
13832	H3	63.32	HiC_scaffold_Chr_3	33130084	100
76077	H3	66.026	HiC_scaffold_Chr_3	33133939	100
211840	H3	64.849	HiC_scaffold_Chr_3	33171918	100
163353	H3	64.849	HiC_scaffold_Chr_3	33174047	100
75098	H3	63.32	HiC_scaffold_Chr_3	33176128	100
188827	H3	64.849	HiC_scaffold_Chr_3	33176220	100
180905	H3	66.624	HiC_scaffold_Chr_3	33208126	100
223672	H3	64.849	HiC_scaffold_Chr_3	33229404	100
194214	H3	65.802	HiC_scaffold_Chr_3	33296865	100
100906	H3	63.807	HiC_scaffold_Chr_3	33296942	100
71175	H3	65.802	HiC_scaffold_Chr_3	33343270	100
40663	H3	64.849	HiC_scaffold_Chr_3	33451937	100
161370	H3	65.802	HiC_scaffold_Chr_3	33452008	100
97423	H3	68.852	HiC_scaffold_Chr_3	33463010	98.438
204226	H3	64.849	HiC_scaffold_Chr_3	33463097	96.875
166127	H3	62.404	HiC_scaffold_Chr_3	33570121	98.462
151759	H3	64.849	HiC_scaffold_Chr_3	33579684	100
234057	H3	63.807	HiC_scaffold_Chr_3	33582934	100
81840	H3	69.607	HiC_scaffold_Chr_3	33583076	100
193799	H3	63.32	HiC_scaffold_Chr_3	33612286	100
234057	H3	63.807	HiC_scaffold_Chr_3	33619346	100
81840	H3	69.607	HiC_scaffold_Chr_3	33619488	100
193799	H3	63.32	HiC_scaffold_Chr_3	33641843	100
98846	H3	59.958	HiC_scaffold_Chr_3	33692407	100
143373	H3	64.849	HiC_scaffold_Chr_3	33726615	100
105378	H3	64.849	HiC_scaffold_Chr_3	33792885	100
96131	H3	66.624	HiC_scaffold_Chr_3	33865826	100
34833	H3	65.802	HiC_scaffold_Chr_3	34025623	100
183242	H3	61.327	HiC_scaffold_Chr_3	34070943	100
205614	H3	63.32	HiC_scaffold_Chr_3	34071702	96.429
183556	H3	63.807	HiC_scaffold_Chr_3	34071790	90.625
205614	H3	63.32	HiC_scaffold_Chr_3	34078254	94.643
47724	H3	59.958	HiC_scaffold_Chr_3	34083866	100
205614	H3	63.32	HiC_scaffold_Chr_3	34084752	98.214
47724	H3	59.958	HiC_scaffold_Chr_3	34094366	95.161
205614	H3	63.32	HiC_scaffold_Chr_3	34095254	100
183556	H3	63.807	HiC_scaffold_Chr_3	34095342	100
170681	H3	65.802	HiC_scaffold_Chr_3	34106253	100
17364	H3	63.807	HiC_scaffold_Chr_3	34107295	100
47773	H3	64.849	HiC_scaffold_Chr_3	34108393	100
111227	H3	65.802	HiC_scaffold_Chr_3	34118109	100
194619	H3	63.32	HiC_scaffold_Chr_3	34168972	98.438
233572	H3	67.133	HiC_scaffold_Chr_3	34202889	100
148207	H3	69.607	HiC_scaffold_Chr_3	34202938	100
30836	H3	64.849	HiC_scaffold_Chr_3	34220445	100
73560	H3	67.133	HiC_scaffold_Chr_3	34235970	100
134901	H3	63.807	HiC_scaffold_Chr_3	34236035	100
206480	H3	65.802	HiC_scaffold_Chr_3	34259756	100
189858	H3	64.849	HiC_scaffold_Chr_3	34366139	100
218553	H3	63.32	HiC_scaffold_Chr_3	34473283	100
83764	H3	64.849	HiC_scaffold_Chr_3	34506554	100
104576	H3	64.849	HiC_scaffold_Chr_3	34506881	100
83764	H3	64.849	HiC_scaffold_Chr_3	34574772	100
104576	H3	64.849	HiC_scaffold_Chr_3	34575099	100
183706	H3	66.923	HiC_scaffold_Chr_3	34707469	100
64350	H3	64.849	HiC_scaffold_Chr_3	34889206	100
7750	H3	55.701	HiC_scaffold_Chr_3	35106135	100
98925	H3	64.849	HiC_scaffold_Chr_3	35106203	100
173127	H3	65.802	HiC_scaffold_Chr_3	35146566	90.909
206547	H3	64.849	HiC_scaffold_Chr_3	35162584	100
206547	H3	64.849	HiC_scaffold_Chr_3	35177457	100
100758	H3	64.849	HiC_scaffold_Chr_3	35288134	100
235722	H3	65.802	HiC_scaffold_Chr_3	35288226	100
19741	H3	68.852	HiC_scaffold_Chr_3	35310386	93.548
19741	H3	68.852	HiC_scaffold_Chr_3	35376344	95.312
117207	H3	67.133	HiC_scaffold_Chr_3	35455779	100
154573	H3	68.852	HiC_scaffold_Chr_3	35569040	100
154573	H3	68.852	HiC_scaffold_Chr_3	35578142	100
34074	H3	73.254	HiC_scaffold_Chr_3	35626197	97.959
54727	H3	62.219	HiC_scaffold_Chr_3	35626245	97.959
153212	H3	72.357	HiC_scaffold_Chr_3	35710848	100
71342	H3	69.607	HiC_scaffold_Chr_3	35710937	100
153212	H3	72.357	HiC_scaffold_Chr_3	35723226	100
71342	H3	69.607	HiC_scaffold_Chr_3	35723315	100
77021	H3	66.767	HiC_scaffold_Chr_3	35753252	100
196557	H3	66.767	HiC_scaffold_Chr_3	35780098	100
210408	H3	70.504	HiC_scaffold_Chr_3	35854710	100
40798	H3	69.607	HiC_scaffold_Chr_3	35924543	100
114809	H3	64.849	HiC_scaffold_Chr_3	35924617	100
10185	H3	69.607	HiC_scaffold_Chr_3	35985087	100
102310	H3	69.607	HiC_scaffold_Chr_3	36013988	100
48543	H3	73.254	HiC_scaffold_Chr_3	36018042	100
100667	H3	63.807	HiC_scaffold_Chr_3	36041795	100
150591	H3	69.89	HiC_scaffold_Chr_3	36041907	100
116100	H3	64.849	HiC_scaffold_Chr_3	36090922	98.438
116100	H3	64.849	HiC_scaffold_Chr_3	36099950	98.438
43636	H3	68.852	HiC_scaffold_Chr_3	36222329	100
35185	H3	66.767	HiC_scaffold_Chr_3	36271690	100
160146	H3	64.26	HiC_scaffold_Chr_3	36271767	100
139202	H3	69.607	HiC_scaffold_Chr_3	36334847	100
211962	H3	66.767	HiC_scaffold_Chr_3	36479209	98.438
211962	H3	66.767	HiC_scaffold_Chr_3	36492014	98.438
134717	H3	69.607	HiC_scaffold_Chr_3	36527220	100
63257	H3	66.624	HiC_scaffold_Chr_3	36586255	98.438
22875	H3	72.357	HiC_scaffold_Chr_3	36812522	100
206678	H3	71.261	HiC_scaffold_Chr_3	36868583	100
8781	H3	64.26	HiC_scaffold_Chr_3	36868650	100
74238	H3	64.26	HiC_scaffold_Chr_3	36908684	100
4506	H3	69.607	HiC_scaffold_Chr_3	36949947	100
90985	H3	69.607	HiC_scaffold_Chr_3	36950060	100
2461	H3	69.89	HiC_scaffold_Chr_3	37002263	98.438
11314	H3	66.624	HiC_scaffold_Chr_3	37002376	98.438
2461	H3	69.89	HiC_scaffold_Chr_3	37018255	100
11314	H3	66.624	HiC_scaffold_Chr_3	37018368	100
174964	H3	69.89	HiC_scaffold_Chr_3	37028165	100
132557	H3	69.607	HiC_scaffold_Chr_3	37213268	98.387
199438	H3	69.607	HiC_scaffold_Chr_3	37224993	100
28192	H3	69.607	HiC_scaffold_Chr_3	37245388	98.438
196827	H3	73.627	HiC_scaffold_Chr_3	37338228	98.438
38553	H3	73.254	HiC_scaffold_Chr_3	37378872	98.438
129723	H3	69.607	HiC_scaffold_Chr_3	37388597	98.438
77985	H3	67.133	HiC_scaffold_Chr_3	37427156	100
6271	H3	73.254	HiC_scaffold_Chr_3	37427281	98.039
43460	H3	73.627	HiC_scaffold_Chr_3	37451096	98.438
187897	H3	68.852	HiC_scaffold_Chr_3	37566679	98.438
94702	H3	72.357	HiC_scaffold_Chr_3	37568865	98.438
41106	H3	66.767	HiC_scaffold_Chr_3	37573073	95.312
146869	H3	72.357	HiC_scaffold_Chr_3	37573144	98.438
21513	H3	73.627	HiC_scaffold_Chr_3	37573229	93.333
146869	H3	72.357	HiC_scaffold_Chr_3	37583658	86.207
21513	H3	73.627	HiC_scaffold_Chr_3	37583731	100
145535	H3	71.261	HiC_scaffold_Chr_3	37585591	98.438
64675	H3	71.261	HiC_scaffold_Chr_3	37607654	98.438
180158	H3	73.627	HiC_scaffold_Chr_3	37607764	100
57499	H3	73.627	HiC_scaffold_Chr_3	37619251	100
182019	H3	73.254	HiC_scaffold_Chr_3	37715694	93.75
182019	H3	73.254	HiC_scaffold_Chr_3	37723030	98.438
34282	H3	73.254	HiC_scaffold_Chr_3	37751573	98.438
139338	H3	73.254	HiC_scaffold_Chr_3	37751647	98.438
204380	H3	73.254	HiC_scaffold_Chr_3	37762625	100
205681	H3	72.357	HiC_scaffold_Chr_3	37762801	98.438
204380	H3	73.254	HiC_scaffold_Chr_3	37775925	100
205681	H3	72.357	HiC_scaffold_Chr_3	37776101	98.438
68503	H3	73.254	HiC_scaffold_Chr_3	37850155	98.438
28241	H3	73.254	HiC_scaffold_Chr_3	37881456	96.875
35178	H3	73.254	HiC_scaffold_Chr_3	37895923	98.438
50818	H3	73.254	HiC_scaffold_Chr_3	37895988	98.438
225615	H3	72.357	HiC_scaffold_Chr_3	37979056	98.438
140202	H3	72.357	HiC_scaffold_Chr_3	37979169	98.438
22454	H3	73.254	HiC_scaffold_Chr_3	38155019	100
191671	H3	73.254	HiC_scaffold_Chr_3	38155135	100
102194	H3	69.607	HiC_scaffold_Chr_3	38174368	100
236529	H3	72.357	HiC_scaffold_Chr_3	38197059	95.312
236529	H3	72.357	HiC_scaffold_Chr_3	38204576	100
102194	H3	69.607	HiC_scaffold_Chr_3	38206080	90.698
134240	H3	73.627	HiC_scaffold_Chr_3	38418462	98.438
134240	H3	73.627	HiC_scaffold_Chr_3	38437991	100
29542	H3	72.357	HiC_scaffold_Chr_3	38618041	100
66970	H3	72.357	HiC_scaffold_Chr_3	38618236	98.438
94217	H3	73.627	HiC_scaffold_Chr_3	38748887	98.438
191671	H3	73.254	HiC_scaffold_Chr_3	38793263	100
218311	H3	73.254	HiC_scaffold_Chr_3	38905655	100
33356	H3	73.254	HiC_scaffold_Chr_3	38905714	100
165530	H3	73.627	HiC_scaffold_Chr_3	38976601	98.438
223524	H3	73.254	HiC_scaffold_Chr_3	39113871	98.438
95755	H4	62.83	HiC_scaffold_Chr_4	162626	98.438
211781	H4	63.611	HiC_scaffold_Chr_4	226064	100
118858	H4	62.83	HiC_scaffold_Chr_4	226125	100
164821	H4	63.611	HiC_scaffold_Chr_4	362862	100
112175	H4	63.244	HiC_scaffold_Chr_4	444647	100
54639	H4	62.83	HiC_scaffold_Chr_4	444723	100
164821	H4	63.611	HiC_scaffold_Chr_4	468515	100
112175	H4	63.244	HiC_scaffold_Chr_4	557625	100
54639	H4	62.83	HiC_scaffold_Chr_4	557701	100
9146	H4	62.83	HiC_scaffold_Chr_4	665602	100
138571	H4	63.611	HiC_scaffold_Chr_4	665691	100
169809	H4	63.611	HiC_scaffold_Chr_4	975989	93.75
169809	H4	63.611	HiC_scaffold_Chr_4	1020004	93.75
87180	H4	62.83	HiC_scaffold_Chr_4	1085943	98.438
91524	H4	62.83	HiC_scaffold_Chr_4	1086038	98.438
169809	H4	63.611	HiC_scaffold_Chr_4	1284211	91.837
73566	H4	63.244	HiC_scaffold_Chr_4	1349642	90.385
128433	H4	63.611	HiC_scaffold_Chr_4	1349707	100
73566	H4	63.244	HiC_scaffold_Chr_4	1357987	100
70201	H4	62.83	HiC_scaffold_Chr_4	1358077	100
21624	H4	62.83	HiC_scaffold_Chr_4	1361912	100
212578	H4	63.611	HiC_scaffold_Chr_4	1395095	100
3129	H4	63.244	HiC_scaffold_Chr_4	1466675	98.438
155995	H4	63.611	HiC_scaffold_Chr_4	1471107	100
57301	H4	67.314	HiC_scaffold_Chr_4	1588030	100
76410	H4	62.83	HiC_scaffold_Chr_4	1862386	100
76410	H4	62.83	HiC_scaffold_Chr_4	1917741	93.75
80655	H4	63.244	HiC_scaffold_Chr_4	2041011	98.438
40426	H4	62.83	HiC_scaffold_Chr_4	2074696	98.438
29360	H4	64.727	HiC_scaffold_Chr_4	2083928	100
41435	H4	63.244	HiC_scaffold_Chr_4	2407414	100
41435	H4	63.244	HiC_scaffold_Chr_4	2412234	100
77873	H4	63.244	HiC_scaffold_Chr_4	2530331	98.438
172896	H4	63.611	HiC_scaffold_Chr_4	2766551	100
169809	H4	63.611	HiC_scaffold_Chr_4	2790315	98.438
19481	H4	67.314	HiC_scaffold_Chr_4	2801098	100
156016	H4	63.611	HiC_scaffold_Chr_4	2816018	100
212128	H4	63.611	HiC_scaffold_Chr_4	2850219	100
71144	H4	63.244	HiC_scaffold_Chr_4	3052076	100
71144	H4	63.244	HiC_scaffold_Chr_4	3062330	100
237875	H4	63.611	HiC_scaffold_Chr_4	3074915	100
51840	H4	62.83	HiC_scaffold_Chr_4	3420415	100
212331	H4	63.611	HiC_scaffold_Chr_4	3471418	100
3007	H4	66.111	HiC_scaffold_Chr_4	3471494	100
139053	H4	63.611	HiC_scaffold_Chr_4	3549258	100
139416	H4	63.611	HiC_scaffold_Chr_4	3769163	100
195000	H4	63.611	HiC_scaffold_Chr_4	3839243	98.438
9771	H4	62.598	HiC_scaffold_Chr_4	3926832	100
81258	H4	62.598	HiC_scaffold_Chr_4	3931034	100
149597	H4	63.611	HiC_scaffold_Chr_4	3946311	100
173189	H4	63.611	HiC_scaffold_Chr_4	4230773	98.438
143440	H4	64.122	HiC_scaffold_Chr_4	4328557	100
113689	H4	63.244	HiC_scaffold_Chr_4	4447971	98.438
217279	H4	63.611	HiC_scaffold_Chr_4	4467210	98.438
26234	H4	63.244	HiC_scaffold_Chr_4	4487246	98.438
61414	H4	63.244	HiC_scaffold_Chr_4	4504607	100
157795	H4	64.122	HiC_scaffold_Chr_4	4513017	100
79504	H4	62.598	HiC_scaffold_Chr_4	4584003	100
79178	H4	63.244	HiC_scaffold_Chr_4	4595335	100
39641	H4	62.598	HiC_scaffold_Chr_4	4595459	98.438
131534	H4	63.758	HiC_scaffold_Chr_4	4887042	100
22927	H4	62.598	HiC_scaffold_Chr_4	4911678	100
44913	H4	63.244	HiC_scaffold_Chr_4	4911767	100
47792	H4	63.244	HiC_scaffold_Chr_4	4943451	100
47792	H4	63.244	HiC_scaffold_Chr_4	4950462	98.438
254353	H4	63.758	HiC_scaffold_Chr_4	4998503	96.429
28866	H4	63.244	HiC_scaffold_Chr_4	5012232	100
254353	H4	63.758	HiC_scaffold_Chr_4	5014718	100
100896	H4	64.727	HiC_scaffold_Chr_4	5031900	100
197401	H4	61.17	HiC_scaffold_Chr_4	5166105	98.438
81414	H4	62.598	HiC_scaffold_Chr_4	5339160	98.438
106324	H4	63.885	HiC_scaffold_Chr_4	5339619	98.413
145100	H4	63.885	HiC_scaffold_Chr_4	5339679	98.438
178431	H4	63.758	HiC_scaffold_Chr_4	5339681	98.413
216737	H4	63.885	HiC_scaffold_Chr_4	5445980	98.438
223070	H4	63.758	HiC_scaffold_Chr_4	5468602	96.875
225052	H4	63.885	HiC_scaffold_Chr_4	5527117	96.875
33935	H4	63.758	HiC_scaffold_Chr_4	5715858	100
88657	H4	62.598	HiC_scaffold_Chr_4	5748190	100
62764	H4	62.598	HiC_scaffold_Chr_4	6005763	98.438
214133	H4	60.704	HiC_scaffold_Chr_4	6054388	100
148491	H4	63.885	HiC_scaffold_Chr_4	6057538	100
11063	H4	63.885	HiC_scaffold_Chr_4	6320169	100
190789	H4	64.727	HiC_scaffold_Chr_4	6759748	98.438
184127	H4	63.885	HiC_scaffold_Chr_4	7172999	95.312
4511	H4	62.598	HiC_scaffold_Chr_4	7173123	98.438
37089	H4	63.885	HiC_scaffold_Chr_4	7231756	98.438
51525	H4	63.885	HiC_scaffold_Chr_4	7800690	96.875
3576	H4	63.885	HiC_scaffold_Chr_4	7982225	100
133017	H4	63.885	HiC_scaffold_Chr_4	8020973	100
177066	H4	61.17	HiC_scaffold_Chr_4	8029569	90.769
47673	H4	63.885	HiC_scaffold_Chr_4	8569251	100
173785	H4	63.885	HiC_scaffold_Chr_4	8620620	100
205674	H4	53.952	HiC_scaffold_Chr_4	8620759	100
155751	H4	63.885	HiC_scaffold_Chr_4	8621326	96.875
109578	H4	63.758	HiC_scaffold_Chr_4	8874845	98.438
109578	H4	63.758	HiC_scaffold_Chr_4	8957461	100
111042	H4	74.795	HiC_scaffold_Chr_4	9834368	98.438
44295	H4	62.83	HiC_scaffold_Chr_4	10242654	100
144519	H4	5.332	HiC_scaffold_Chr_4	10502787	92.593
152474	H4	63.885	HiC_scaffold_Chr_4	10640654	100
225324	H4	60.704	HiC_scaffold_Chr_4	10752186	100
140569	H4	61.17	HiC_scaffold_Chr_4	10752260	100
208388	H4	55.145	HiC_scaffold_Chr_4	11215643	100
119116	H4	3.558	HiC_scaffold_Chr_4	12113349	92
210797	H4	60.704	HiC_scaffold_Chr_4	12433041	100
25223	H4	67.314	HiC_scaffold_Chr_4	12814748	100
133971	H4	63.885	HiC_scaffold_Chr_4	13664047	98.438
133971	H4	63.885	HiC_scaffold_Chr_4	13705733	96.875
235690	H4	61.17	HiC_scaffold_Chr_4	13848976	100
235659	H4	63.885	HiC_scaffold_Chr_4	13849047	100
213241	H4	61.17	HiC_scaffold_Chr_4	13907949	100
12975	H4	46.64	HiC_scaffold_Chr_4	15017515	100
113460	H4	78.534	HiC_scaffold_Chr_4	16202370	100
113460	H4	78.534	HiC_scaffold_Chr_4	16213680	100
190224	H4	63.885	HiC_scaffold_Chr_4	16290247	100
198655	H4	55.145	HiC_scaffold_Chr_4	16290331	100
198655	H4	55.145	HiC_scaffold_Chr_4	16322245	91.304
138820	H4	61.978	HiC_scaffold_Chr_4	16331607	100
91172	H4	62.598	HiC_scaffold_Chr_4	16532668	100
143508	H4	63.885	HiC_scaffold_Chr_4	16922048	98.387
11538	H4	63.885	HiC_scaffold_Chr_4	17251697	98.438
166619	H4	63.885	HiC_scaffold_Chr_4	17251771	98.438
120154	H4	62.598	HiC_scaffold_Chr_4	17311034	100
10979	H4	56.129	HiC_scaffold_Chr_4	17411825	100
50724	H4	56.129	HiC_scaffold_Chr_4	17633581	100
172332	H4	63.885	HiC_scaffold_Chr_4	18122058	96.875
161997	H4	55.145	HiC_scaffold_Chr_4	18135744	100
126663	H4	60.704	HiC_scaffold_Chr_4	18142077	100
92635	H4	56.129	HiC_scaffold_Chr_4	18142146	100
45315	H4	63.758	HiC_scaffold_Chr_4	18231389	98.438
236684	H4	63.885	HiC_scaffold_Chr_4	18330245	100
174429	H4	55.145	HiC_scaffold_Chr_4	18424529	100
134437	H4	63.885	HiC_scaffold_Chr_4	18424624	100
101878	H4	63.885	HiC_scaffold_Chr_4	19569425	100
221531	H4	61.978	HiC_scaffold_Chr_4	20026799	100
98158	H4	56.129	HiC_scaffold_Chr_4	20163976	94.118
129215	H4	53.952	HiC_scaffold_Chr_4	20212869	97.872
79766	H4	53.952	HiC_scaffold_Chr_4	20610864	98.438
114333	H4	56.129	HiC_scaffold_Chr_4	20626711	96.226
31811	H4	63.885	HiC_scaffold_Chr_4	20626763	96.226
24045	H4	18.136	HiC_scaffold_Chr_4	20703218	93.22
257309	H4	58.391	HiC_scaffold_Chr_4	20894619	96.923
40285	H4	46.64	HiC_scaffold_Chr_4	20925671	100
5262	H4	59.983	HiC_scaffold_Chr_4	21182125	100
15791	H4	52.028	HiC_scaffold_Chr_4	21225408	100
137283	H4	54.596	HiC_scaffold_Chr_4	21267632	100
102104	H4	52.028	HiC_scaffold_Chr_4	21267726	100
61092	H4	52.028	HiC_scaffold_Chr_4	21493548	100
98647	H4	56.129	HiC_scaffold_Chr_4	21629147	93.846
222288	H4	56.615	HiC_scaffold_Chr_4	21676004	100
76555	H4	56.129	HiC_scaffold_Chr_4	21691993	100
222288	H4	56.615	HiC_scaffold_Chr_4	21789836	100
76555	H4	56.129	HiC_scaffold_Chr_4	21809080	98.438
106364	H4	52.028	HiC_scaffold_Chr_4	22056751	100
210678	H4	46.64	HiC_scaffold_Chr_4	22110289	98.438
180540	H4	54.596	HiC_scaffold_Chr_4	22111410	100
12742	H4	52.028	HiC_scaffold_Chr_4	22111949	100
197638	H4	57.541	HiC_scaffold_Chr_4	22112094	100
73264	H4	46.64	HiC_scaffold_Chr_4	22112096	100
188249	H4	46.64	HiC_scaffold_Chr_4	22253202	100
188249	H4	46.64	HiC_scaffold_Chr_4	22265018	100
8884	H4	46.64	HiC_scaffold_Chr_4	22358899	100
8884	H4	46.64	HiC_scaffold_Chr_4	22382910	98.438
138838	H4	46.64	HiC_scaffold_Chr_4	22471810	100
188605	H4	46.64	HiC_scaffold_Chr_4	22662483	100
147954	H4	46.64	HiC_scaffold_Chr_4	22662577	100
188605	H4	46.64	HiC_scaffold_Chr_4	22679619	100
147954	H4	46.64	HiC_scaffold_Chr_4	22679713	100
14913	H4	42.464	HiC_scaffold_Chr_4	22781116	100
126454	H4	46.64	HiC_scaffold_Chr_4	22781185	100
132753	H4	60.704	HiC_scaffold_Chr_4	22806386	100
116692	H4	46.04	HiC_scaffold_Chr_4	22806450	100
8441	H4	43.235	HiC_scaffold_Chr_4	22823601	100
185054	H4	46.64	HiC_scaffold_Chr_4	22823677	100
107888	H4	46.64	HiC_scaffold_Chr_4	22825843	100
213026	H4	46.64	HiC_scaffold_Chr_4	22826180	100
47772	H4	49.16	HiC_scaffold_Chr_4	23027654	100
47772	H4	49.16	HiC_scaffold_Chr_4	23034878	93.75
83012	H4	50.106	HiC_scaffold_Chr_4	23043895	98.438
47772	H4	49.16	HiC_scaffold_Chr_4	23043972	98.438
99072	H4	49.16	HiC_scaffold_Chr_4	23056532	100
214829	H4	46.64	HiC_scaffold_Chr_4	23072614	100
200012	H4	46.64	HiC_scaffold_Chr_4	23309244	100
92423	H4	53.952	HiC_scaffold_Chr_4	23309338	100
10182	H4	45.313	HiC_scaffold_Chr_4	23343821	100
44691	H4	42.464	HiC_scaffold_Chr_4	23361373	100
162104	H4	55.804	HiC_scaffold_Chr_4	23406255	100
16344	H4	45.313	HiC_scaffold_Chr_4	23417825	97.368
16344	H4	45.313	HiC_scaffold_Chr_4	23417896	100
287834	H4	50.906	HiC_scaffold_Chr_4	23470172	95.312
186453	H4	52.928	HiC_scaffold_Chr_4	23531436	100
200410	H4	55.804	HiC_scaffold_Chr_4	23676438	98.438
64989	H4	42.464	HiC_scaffold_Chr_4	23708946	100
59437	H4	42.464	HiC_scaffold_Chr_4	23709055	100
55507	H4	42.464	HiC_scaffold_Chr_4	23901481	100
56295	H4	35.353	HiC_scaffold_Chr_4	24182622	100
119462	H4	41.69	HiC_scaffold_Chr_4	24245507	100
67316	H4	46.64	HiC_scaffold_Chr_4	24245509	100
49554	H4	36.764	HiC_scaffold_Chr_4	24245689	100
64493	H4	33.043	HiC_scaffold_Chr_4	24245691	100
150258	H4	28.833	HiC_scaffold_Chr_4	24594674	95.312
108145	H4	35.353	HiC_scaffold_Chr_4	24803917	100
108145	H4	35.353	HiC_scaffold_Chr_4	24857410	100
155255	H4	26.395	HiC_scaffold_Chr_4	24919490	100
59180	H4	33.043	HiC_scaffold_Chr_4	24926665	100
38451	H4	28.24	HiC_scaffold_Chr_4	25144852	98.438
18494	H4	28.24	HiC_scaffold_Chr_4	25207601	100
18494	H4	28.24	HiC_scaffold_Chr_4	25208624	94.643
107664	H4	29.86	HiC_scaffold_Chr_4	25213612	100
18494	H4	28.24	HiC_scaffold_Chr_4	25225982	95.455
107664	H4	29.86	HiC_scaffold_Chr_4	25231532	100
203734	H4	23.172	HiC_scaffold_Chr_4	25259157	100
76892	H4	27.121	HiC_scaffold_Chr_4	25259291	100
189930	H4	31.85	HiC_scaffold_Chr_4	25267319	100
189930	H4	31.85	HiC_scaffold_Chr_4	25280692	100
205907	H4	34.594	HiC_scaffold_Chr_4	25450156	100
48080	H4	27.121	HiC_scaffold_Chr_4	25559192	100
205686	H4	26.395	HiC_scaffold_Chr_4	25568034	100
133783	H4	38.361	HiC_scaffold_Chr_4	25570731	100
219326	H4	46.64	HiC_scaffold_Chr_4	25597011	100
189273	H4	45.313	HiC_scaffold_Chr_4	25657919	100
189273	H4	45.313	HiC_scaffold_Chr_4	25701295	93.75
163803	H4	34.594	HiC_scaffold_Chr_4	25701453	100
5574	H4	29.86	HiC_scaffold_Chr_4	25804803	100
105258	H4	24.411	HiC_scaffold_Chr_4	25850052	100
183026	H4	30.865	HiC_scaffold_Chr_4	25937887	100
94967	H4	23.465	HiC_scaffold_Chr_4	25986985	100
140407	H4	23.172	HiC_scaffold_Chr_4	25987237	100
62997	H4	15.832	HiC_scaffold_Chr_4	25987630	100
124992	H4	23.172	HiC_scaffold_Chr_4	25987715	100
236464	H4	23.172	HiC_scaffold_Chr_4	25993400	100
211205	H4	23.172	HiC_scaffold_Chr_4	26008155	100
56901	H4	24.411	HiC_scaffold_Chr_4	26008333	100
94141	H4	27.121	HiC_scaffold_Chr_4	26061736	100
183776	H4	26.395	HiC_scaffold_Chr_4	26129520	100
174991	H4	23.172	HiC_scaffold_Chr_4	26129522	100
205976	H4	23.172	HiC_scaffold_Chr_4	26198935	100
140487	H4	23.172	HiC_scaffold_Chr_4	26200593	100
139664	H4	25.38	HiC_scaffold_Chr_4	26211265	100
100224	H4	28.24	HiC_scaffold_Chr_4	26211325	100
48403	H4	27.121	HiC_scaffold_Chr_4	26213644	100
92428	H4	27.121	HiC_scaffold_Chr_4	26345809	100
181552	H4	23.172	HiC_scaffold_Chr_4	26345862	100
54437	H4	23.465	HiC_scaffold_Chr_4	26362109	100
185437	H4	23.172	HiC_scaffold_Chr_4	26403665	100
101763	H4	23.465	HiC_scaffold_Chr_4	26527146	100
144188	H4	25.38	HiC_scaffold_Chr_4	26616861	100
49786	H4	15.832	HiC_scaffold_Chr_4	26699970	100
109320	H4	18.136	HiC_scaffold_Chr_4	26700114	100
117199	H4	18.136	HiC_scaffold_Chr_4	26846120	100
34962	H4	18.136	HiC_scaffold_Chr_4	26846222	100
117173	H4	14.757	HiC_scaffold_Chr_4	26935276	100
135127	H4	19.927	HiC_scaffold_Chr_4	26975602	100
54468	H4	18.136	HiC_scaffold_Chr_4	26982775	100
166578	H4	21.265	HiC_scaffold_Chr_4	26982866	100
81775	H4	18.136	HiC_scaffold_Chr_4	26997090	100
79269	H4	15.832	HiC_scaffold_Chr_4	26997555	96.875
171985	H4	21.265	HiC_scaffold_Chr_4	26997980	100
107355	H4	18.136	HiC_scaffold_Chr_4	27006913	100
46995	H4	18.136	HiC_scaffold_Chr_4	27046250	100
171633	H4	19.927	HiC_scaffold_Chr_4	27070641	100
79269	H4	15.832	HiC_scaffold_Chr_4	27086063	100
192687	H4	17.855	HiC_scaffold_Chr_4	27146500	100
3040	H4	18.136	HiC_scaffold_Chr_4	27159106	100
125300	H4	14.757	HiC_scaffold_Chr_4	27199144	100
9786	H4	18.136	HiC_scaffold_Chr_4	27199260	100
62588	H4	18.136	HiC_scaffold_Chr_4	27199461	100
143905	H4	21.265	HiC_scaffold_Chr_4	27200654	100
147594	H4	14.757	HiC_scaffold_Chr_4	27200815	100
201327	H4	17.855	HiC_scaffold_Chr_4	27222033	100
187226	H4	17.855	HiC_scaffold_Chr_4	27252255	100
222193	H4	63.758	HiC_scaffold_Chr_4	27261970	100
117918	H4	18.136	HiC_scaffold_Chr_4	27269231	100
198198	H4	17.855	HiC_scaffold_Chr_4	27326141	100
18108	H4	18.136	HiC_scaffold_Chr_4	27336208	98.039
23761	H4	18.136	HiC_scaffold_Chr_4	27346594	100
215822	H4	23.172	HiC_scaffold_Chr_4	27388333	100
46869	H4	22.156	HiC_scaffold_Chr_4	27425489	100
93217	H4	15.832	HiC_scaffold_Chr_4	27425639	100
46086	H4	18.136	HiC_scaffold_Chr_4	27431816	100
151917	H4	17.855	HiC_scaffold_Chr_4	27448637	100
38313	H4	18.136	HiC_scaffold_Chr_4	27503621	100
87899	H4	18.136	HiC_scaffold_Chr_4	27521469	100
45494	H4	18.136	HiC_scaffold_Chr_4	27532288	100
24045	H4	18.136	HiC_scaffold_Chr_4	27537106	96.774
46457	H4	18.136	HiC_scaffold_Chr_4	27537315	98.438
24045	H4	18.136	HiC_scaffold_Chr_4	27541926	100
46457	H4	18.136	HiC_scaffold_Chr_4	27542133	100
92193	H4	18.136	HiC_scaffold_Chr_4	27569658	100
31714	H4	11.711	HiC_scaffold_Chr_4	27587361	100
31289	H4	19.252	HiC_scaffold_Chr_4	27591060	100
166377	H4	14.757	HiC_scaffold_Chr_4	27634799	100
37427	H4	14.757	HiC_scaffold_Chr_4	27634989	100
149141	H4	17.855	HiC_scaffold_Chr_4	27637954	100
47322	H4	22.156	HiC_scaffold_Chr_4	27638395	100
104711	H4	14.757	HiC_scaffold_Chr_4	27664960	100
2938	H4	15.832	HiC_scaffold_Chr_4	27665016	100
154585	H4	14.757	HiC_scaffold_Chr_4	27682941	100
56253	H4	14.757	HiC_scaffold_Chr_4	27716213	100
88412	H4	11.711	HiC_scaffold_Chr_4	27733378	100
42990	H4	19.252	HiC_scaffold_Chr_4	27733666	100
197066	H4	14.757	HiC_scaffold_Chr_4	27735733	100
139343	H4	14.757	HiC_scaffold_Chr_4	27752921	100
[truncated: 2,949 more rows]
